# Supplementary material for: Genomic And Tumor Microenvironment Differences Between Cell Cycle Progression Pathway Altered/Non-Altered Patients With Lung Adenocarcinoma
Source: Front Oncol. 2022 Feb 28;12:843528. doi: 10.3389/fonc.2022.843528 (PMC8919059; doi:10.3389/fonc.2022.843528)
Supplement: Supplementary file 7 [file DataSheet_1.csv]

	T029_FPKM	T031_FPKM	T040_FPKM	T052_FPKM	T063_FPKM	T067_FPKM	T080_FPKM	T092_FPKM	T112_FPKM	T117_FPKM	T128_FPKM	T131_FPKM	T140_FPKM	T161_FPKM	T162_FPKM	T163_FPKM	T175_FPKM	T176_FPKM	T177_FPKM	T204_FPKM	T206_FPKM	T209_FPKM	T210_FPKM	T257_FPKM	T277_FPKM	T278_FPKM	T279_FPKM	T280_FPKM	T281_FPKM	T282_FPKM	T286_FPKM	T287_FPKM	T288_FPKM	T290_FPKM	Symbol
1	98394.44	6622.47	1825.54	9171.73	106.17	27964.15	7389.9	1051.93	14761.91	2714.27	5623.35	21654.72	19.28	14533.56	27558.31	20241.97	16.29	15.66	14.06	64540.61	17621.9	3970.84	26311.66	14.69	23222.62	30271.97	14578.34	56447.72	9112.4	22599.33	16722.74	48634.43	10806.17	135895.47	SFTPC
2	5693.25	5954.69	3490.12	5098.46	6046.12	5040.45	4600.3	3802.33	6425.06	5301.75	4233.07	4428.94	3705.85	5311.42	4646.95	4549.07	1771.52	2495.51	2336.49	5367.25	4855.87	5274.75	5479.88	5040.08	7627.74	6402.2	6030.49	7895.09	6736.27	7002.37	6103.87	5703.75	5666.17	6061.1	TMSB4X
3	3531.28	4586.17	3052.34	5748.2	6297.81	4246.53	3227.9	4036.57	3045.54	4723.91	3221.97	2526.93	1463.95	2677.54	4759.85	5239.48	2752.54	616.75	1415.11	4883.36	3883.96	5147.73	7982.59	5772.13	9643.91	5258.82	4469.06	6392.58	9786.55	6051.99	6079.21	4163.76	5127.49	2460.59	B2M
4	3315.27	1895.56	482.64	6128.29	251.62	1593.93	5160.89	1344.03	1743.13	2114.02	120.48	966.46	4.43	5843.95	8704.18	7691.4	4.39	3.74	3.96	7023.47	14756.31	792.62	4949.74	2.48	4775.31	6831.75	1789.21	12450.31	2564.75	4730.61	5371.17	3894.59	12103.96	571.33	SFTPA2
5	4378.27	4698.47	5097.93	3496.66	6970.67	6641.55	4647.47	3756.23	14094.27	5920.53	12924	8936.71	11115.5	5297.99	2984.45	2958.48	15593.26	8006.87	9676.02	4037.77	2825.68	4586.24	4428.6	5337.42	4025.32	2990.57	3014.02	2262.08	3198.47	3017.89	3069.64	3044.53	2798.57	2192.32	RNR2
6	3.12	5.86	500.14	8296.23	0.12	1636.23	1067.13	56.49	21.78	392.87	274.18	2045.65	63.94	56.18	56.5	4434.5	90.71	1.93	464.02	501.04	413.55	12142.72	30.51	0.13	2047.96	47.05	28.55	6.34	27.73	1.45	6451.5	7355.47	169.15	20.33	SCGB1A1
7	10442.29	6261.52	2804.93	6146.33	7942.52	3653.34	2866.19	6561.41	4106.55	2052.37	2027.91	4779.37	703.96	4582.8	5069.8	3452.13	1642.21	3923.01	929.75	3672.48	3954.79	5365.96	7752.27	5747.22	4531.88	8018.13	9269.96	7558.73	7865.2	5370.1	6219.28	3239.21	4266.19	2955.35	FTL
8	3722.82	2112.92	400.52	4599.56	139.23	1210.13	2140.41	1056.61	981.66	1093.97	124.5	755.57	3.36	4731.99	6233.2	5515.48	4.23	3.34	3.36	7362.92	11030.49	708.02	4822.41	2.03	3889.75	5738.39	1305.48	8496.5	2284.24	4987.91	4581.88	3439.48	6644.69	1677.83	SFTPA1
9	3440.21	4300.33	3180.71	2444.85	8954.22	4621.84	3793.22	2390.62	9325.07	5313.1	10932.16	5591.69	7090.92	5114.1	2334.32	2005.15	9803.86	5322.96	6382.46	2665.87	2000.51	3683.25	3003.77	4799.29	2655.85	2414.83	3736.05	2519.43	3555.93	3043.38	3052.05	2622.52	2186.07	2531.66	NA
10	1926.55	1834.27	2119.95	1393.13	2580.46	2825.88	1552.77	962.67	2578.17	1749.66	1457.41	1294.96	1897.09	1302.48	1322.68	1326.38	3041.57	1630.35	1710.43	1504.12	1403.9	1670.19	2007.14	4843.31	3153.62	2635.2	2808.88	2793.48	2702.1	2008.79	2555.17	1889.82	1821.44	1317.43	TMSB10
11	3487.21	1630.08	1831.77	2041.37	2725.02	1758.64	2098.32	2505.56	1991.67	1570.16	1151.84	1872.73	930.4	2693.22	2495.51	1696.76	1597.02	1182.81	1489.34	2101.88	1634.78	2489.9	3027.61	2266.72	2114.68	2514.77	3246.76	2975.96	2527.84	2184.8	2239.86	1481.21	1826.39	1667.33	FTH1
12	5277.98	7357.01	230.93	1743.95	1694.38	1940.14	4906.53	5923.67	2610.25	1680.26	2911.35	6433.97	3.64	6000.23	11637.39	6991.71	321.09	2.72	2.46	6511.31	8614.56	3120.04	3744.64	414.65	2193.6	5647.46	4323.3	7738.65	4249.37	8661	2914	5566.4	6867.39	3259.24	SFTPB
13	2503.05	2222.63	1975.64	2417.13	2184.94	2658.64	2862.13	2974.74	2388.8	2951.59	2687.71	2132.47	1435.72	2933.87	2671.36	2298.16	1364.78	3404.51	2790.82	2693.96	2793.52	3285.47	2685.62	4278.7	3131.9	4053.31	3406.85	3985.81	3154.53	3965.28	4011.81	3931.58	3281.1	4464.39	RPL41
14	1843.53	1936.67	976.93	1383.51	1264.47	1672.03	1773.66	775.68	1874.32	2524.94	1312.69	1368.96	154.67	1724.56	1229.03	1126.53	557.44	3094.18	416.01	1397.5	1402.82	1657.35	1564.46	1680.59	1821.81	2281.12	2774.86	3397.41	1780.97	1542.45	1594.61	1970.8	1980.62	2110.15	S100A6
15	3184.9	6873.7	3481.96	2533.67	5906.25	1996.6	3410.79	3975.7	3867.04	1794.29	2601.33	3677.32	303.47	7397.65	3668.47	3401.93	457.69	44.25	190.78	4000.27	4669.6	2888.85	4270.04	2604.54	3295.9	4531.96	3894.32	4079.79	9122.4	6450.95	3476.05	3191.62	5372.29	3754.6	CD74
16	2256.99	2138.51	2134.39	2428.18	2335.58	1795.65	2571.48	2854.88	1287.81	2762.46	2333.28	2125.32	970.38	3540.66	3161.76	2316.31	943.9	1733.56	1493.48	2964.04	2047.3	3950.83	2734.18	2001.74	2160.87	2286.85	2644	2553.44	2583.74	2867.45	2259.15	2652.18	2409.42	3163.21	EEF1A1
17	2862.31	2680.47	2182.79	1989.95	2222.11	2691.59	3022.01	3318.88	2362.7	3386.42	2580.9	2509.53	1194.08	3065.73	2199.94	1986.47	1401.17	3094.16	2216.3	2437.81	3165.52	2831.05	2448.32	3545.38	2141.76	3538.17	2849.22	3087.9	2528.72	3302.39	3059.4	3097.56	2816.31	2628.34	RPLP1
18	2040.5	2456.05	1729.36	1846.46	2126.98	2142.21	1683.07	1321.65	2125.6	1889.04	1972.59	1272.89	1687.52	2670.37	1655.87	1597.77	1275.4	2045.77	1083.59	2151.44	2253.39	2176.92	2168.96	2485.4	1925.13	2118.45	2232.55	2597.73	2009.83	1998.01	2668.52	1541.74	1909.14	1468.5	ACTB
19	2318.02	2229.04	2541.45	2551.27	1854.18	2288.45	3358.67	4146.8	2276	2594.11	2626.69	2225.01	1916.62	3514.06	2624.89	2431.12	1896.22	2834.8	2491.47	2856.79	2854.53	3493.71	2751.1	3862.88	3101.28	4173.72	3366.88	3886.99	3724.1	4242.72	3674.48	3816.98	3619.67	8517.72	RPS27
20	1943.64	2611.35	1738.98	1712.03	4606.42	2655.65	2409.36	1788.29	6502.79	3773.17	5756.43	3810.75	2955.83	3603.42	2217.5	1821.73	6979.67	2641.06	3125.43	2454.68	1590.35	2616.63	2247.3	1717.83	1660.24	1019.76	1477.54	1035.61	1982.23	1802	1380.71	1577.17	1598.4	1378.47	NA
21	1433.09	1023.7	785.87	972.54	1025.16	1936	703.26	725.52	1338.15	1104.24	1344.03	839.03	883.09	1127.58	792.01	866.1	912.54	736.37	1063.34	1188.06	963.58	1419.78	1297.89	1375.04	2038.56	1552.93	1487.08	1752.79	1256.98	1426.72	1643.09	1168.37	1138.05	1183.48	MYL6
22	579.3	248.47	111	501.77	7.35	1082.5	15	53.07	168.49	333.29	85.9	90.19	17.27	70.8	142.97	562.12	14.49	8.36	14.91	1187.13	169.68	108.77	1238.46	13.81	2418.83	486.75	155.67	589.17	302.21	554.69	987.71	513.67	586.44	58.69	AGER
23	1527.29	1868.7	807.91	1452.34	3117.12	2353.76	2306.55	1622.52	4927.16	2819.5	4499.62	2135.78	2190.91	2432.94	1489.24	1398.08	4966.75	3511.93	3107.39	1528.44	1365.61	2055.63	1904.33	3598.63	1688.44	1218.61	1795.57	1524.34	1978.37	1479.17	1904.12	1528.03	1280.27	1068.84	NA
24	1846.56	2029.59	2022.99	1984.08	1644.7	1629.9	2844.34	2776.15	2732.07	2390.36	2224.32	1734.62	1300.19	2785.51	1769.42	1406.84	1325.97	6306.87	1831.36	2215.05	3010.56	2900.36	2160.96	2415.15	2249.43	2972.27	2930.12	2609.13	2367.85	2562.38	2904.87	2712.06	2640.37	3343.81	RPS18
25	1644.18	1880.12	1124.04	1607.32	3068.88	2199.2	1801.47	1721.49	4202.33	2541.08	6096.62	3264.43	2723.67	3234.27	1795.38	1745.62	4359.81	2249.71	2253.73	1490.36	864.15	2382.03	2178.62	2938.78	1242.68	985.07	1683.98	1206.2	1541.73	1298.82	1771.24	1333.4	1088.22	1560.76	NA
26	1519.07	1479	1136.19	1378.04	1419.67	1887.36	1856.89	1689.66	1025.45	1790.84	1501.62	1402.55	1193.16	1434.16	1571.85	1421.07	1138.48	1854.63	2132.35	1633.43	1700.8	1986.7	1630.7	2458.88	2177.21	2481.34	2180.25	2081.29	1823.71	1652.05	2348.75	2470.76	2076.31	1782.41	RPS11
27	1401.58	1125.07	1298	1447.82	1376.66	1704.9	2124.14	1697.72	1433.85	1683.49	1520.96	1447.4	844.94	1517.13	1404.64	1235.32	1076.04	1887.44	1670.12	1367.32	1661.2	1967.86	1587.13	2659.36	1994.81	2332.71	1778.98	1806.48	1709.96	2099.43	2212.44	2228.85	1890.53	1946.38	RPL37A
28	1348.65	1725.82	1013.53	1299.38	1782.58	1619.34	1731.1	1332.28	4204.83	2160.88	4347.75	2123.62	2081.57	2550.45	1435.43	1042.38	3816.05	964.18	1899.41	1662.01	684.52	1520.38	1369.39	1766.93	1348.46	830.91	1344.13	720.33	1360.37	1143.17	1353.22	1139.74	1111.91	1634.61	NA
29	738.08	1741.28	308.61	905.94	1456.59	25.3	18.04	280.56	22.7	31.19	678.74	612.06	228.68	3.07	566.54	623.21	720.16	153.5	57.14	4.57	72.71	39.3	67.43	74.44	292.32	186.16	34.68	45.11	1265.19	709.87	11.39	7.01	12.6	24.09	HLA-B
30	727.28	914.85	33.67	479.66	0.35	0.37	41.23	57.77	59.96	127.53	180.18	212.36	0	364.34	0	0	440.36	0	81.46	489.54	924.83	445.86	746.64	0	859.66	536.43	130.87	191.09	1093.74	636.55	32.76	18.84	31.11	417.04	NA
31	1264.32	1316.28	882.26	1315.33	1177.03	1713.68	1772.04	1479.22	1062.73	2132.75	1621.7	1257.61	964.23	1468.22	1496.71	1287.85	943.29	1887.9	1831.57	1311.72	1741.04	1797.64	1509.32	2178.8	1574.17	2035.88	1753.31	1615.57	1713.48	1550.2	1901.72	1864.74	1796.06	996.78	RPL13A
32	1436.67	1160.74	968.67	1152.85	943.37	1474.14	1832.59	1226.14	1268.95	1960.96	1836.38	1263.31	580.04	1708.77	1484.66	1186.43	500.71	1230.21	1152.85	1539	1707.72	2069	1460.56	1360.81	1275.01	1721.89	1514.22	1355.02	1318.61	1505.38	1535.52	1598.29	1401.23	2135.92	RPL3
33	1446.33	1081.08	1021.31	1333.05	975.67	1426.03	1864.58	1757.64	1267.06	2183.65	1847.21	1324.72	824.61	1865.34	1684.74	1329.9	902.03	1409.46	1273.54	1475.16	1277.81	2138.65	1464.68	1503.99	1294.04	1890.52	1417.29	1688.96	1331.99	1629.36	1907.86	1844.88	1380	1436.04	RPS6
34	1331.24	1226.33	1395.05	1198.98	1599.74	1189.42	1988.47	1931.32	1230.68	1645.27	1464.01	1151.53	493.18	1713.93	1463.22	1175.74	534.2	1366.61	1065.4	1457.27	1577.73	1896.98	1439.72	1726.54	1234.89	1583.24	1390.99	1604.74	1484.89	1419.68	1439.25	1536.53	1417.54	2118.61	RPS14
35	1368.5	1134.97	1478.55	1055.81	1829.67	1370.25	2225.41	3115.12	2173.16	1756.18	1326.6	905.93	669.99	1868.87	1284.04	1094.19	1383.51	2265.49	1771.61	1447.55	1901.12	1467.11	1343.6	3051.09	1264.12	1588.93	1542.07	1520.85	1334.89	1418.49	1830.13	1525.57	1503.42	2439.51	RPL8
36	1855.05	5114.63	1304.98	1248.2	1266.45	500.58	3.74	602.46	7.24	288.38	493.62	792.87	44.8	1800.04	772.77	713.67	142.59	17.31	30.79	923.33	1492.46	611.3	971.37	1312.59	1761.98	1210.68	1018.06	1111.95	20.6	22.76	1954.87	1443.35	2549.76	775.17	HLA-DRB1
37	1376.34	1130.82	1307.17	1225.51	1050.77	1389.81	1878.01	1856.94	1402.29	1446.43	1432.81	1273.12	734.46	1725.48	1367.02	1154.95	649.41	1753.71	1182.4	1343.44	1260.3	1675.94	1406.96	1593.06	1564.67	1908.06	1526.65	1850.8	1521.87	2240.37	1770.31	1824.48	1578.48	2653.53	RPL11
38	693.81	1951.57	5.83	342.5	0.11	845.88	5.2	3.67	17.15	2.77	272.22	267.03	0.13	10.4	586.78	700.83	3.7	0	148.57	6.85	646.6	323.72	534.01	0	22.87	18.61	4.35	4.55	36.48	14.95	17.59	7.11	14.19	17.53	NA
39	452.24	543.42	323.32	627.3	369.99	816.34	393.59	270	502.6	377.49	417.72	394.73	106.93	353.66	364.52	575.21	141.36	134.36	63.41	765.7	650.18	460.02	928.21	393.24	1023.78	606.38	499.18	591.5	765.47	583.59	635.13	417.19	552.42	246.23	HLA-E
40	1387.98	913.39	712.63	891.83	964.36	1346.41	1583.7	1014.66	885.44	1481.27	1285.45	1339.44	652.28	1361.73	1403.99	1124.84	838.01	1207.87	1206.41	1092.89	1549.57	1614	1252.8	1713.74	1391.09	1822.16	1716.15	1796.82	1476.51	1710.05	1762.63	1834.59	1733.63	1586.76	RPS9
41	1171	1525.8	1064.65	1032.88	2784.61	1415.17	1276.7	1277.51	3171.36	1885.11	4563.06	2497.52	2487.66	2345.57	1308.74	1132.54	3484.57	1944.65	1742.1	1460.35	922.51	1804.69	1408.64	2206.46	1353.8	710.04	1369.75	1091.66	1570.73	1492.34	1353.27	1220.48	1237.98	1338.61	NA
42	1426.77	1250.44	1043.03	1531.8	1181.86	1283.5	1463.78	2029.84	1156.05	1684.29	1294.1	1245.21	536.28	1550.44	1404.38	1185.03	637.86	1079.53	1081.07	1353.13	1099.95	1934.19	1490.27	1603.61	1287.45	2056.36	1454.06	1855.44	1604.15	1727.77	1913.79	1638.14	1270.31	1782.87	RPS12
43	205.02	97.61	47.42	149.32	14.17	504.25	32.11	25.56	96.67	55.96	80.7	59.19	29.51	50.47	34.25	140.22	7.48	3.1	3.74	352.15	65.22	118.45	314.54	52.88	672.11	199.29	135.83	220.05	148.64	189.76	312.46	118.11	158.49	30.52	CLEC3B
44	1199.87	987.99	578.79	781.96	788.77	1435.62	1534.66	1160.91	1094.03	1220.94	1219.82	1014.81	454.59	1144.68	932.52	857.07	544.84	1796.12	820.9	991.78	983.26	1163.13	922.86	1423.34	1071.66	1536.73	1239.24	1340.59	1024.95	1231.11	1364.99	1269.24	1157.95	1519.78	RPS28
45	1214.99	963.07	1342.47	749.55	689.26	1312.68	1472.67	809.98	1098.96	1009.8	1457.06	1225.04	767.37	2017.37	1262.56	1048.69	466.11	1276.73	960.26	1249.37	1473.92	1723.83	1286.78	954.01	1159.99	1456.4	867.12	945.18	807.69	1015.56	1359.96	1540.56	1191.97	1514.16	RPS4X
46	1175.76	687.92	1038.06	1137.51	880.75	1200.26	1336.16	1272.34	1653.84	1332.16	1394.87	1002.82	718.91	1398.74	1282.87	1010.88	627.72	1390.4	1812.1	1096.86	823	1731.17	1249.88	1400.74	1036.91	1213.61	1151.75	1209.43	1119.79	1168.02	1363.49	1357.19	916.04	1479.21	RPL7
47	880.99	494.87	539.97	765.35	875.59	867.19	463.57	381.7	442.76	360.24	1011.24	646	416.51	765.94	718.23	657.21	253.51	82.12	207.98	1026.75	470.3	1328.66	818.57	647.52	1147.1	768.46	1064.14	743.46	717.39	673.47	1020.6	712.81	747.45	277.04	VIM
48	1132.04	1117.72	1080.38	1006.26	1218.94	1228.36	1596.36	1172.33	1049.85	1163.83	1315.05	1098.06	619.76	1318.03	1128.95	1017.58	1024.69	2848.13	1204.14	1216.32	1307.49	1466.54	1331.78	1922.44	1563.15	1738.01	1574.33	1785.18	1552.93	1757.65	1748.46	2031.67	1726.37	1904.85	RPL27
49	749.03	1173.65	488.13	537.84	510.12	1000.99	514.65	440.08	532.44	419.63	910.46	605.61	200.29	698.84	640.52	582.01	452.52	249.75	135.62	543.84	485.92	878.63	787.43	861.55	1641.55	1383.75	1070.8	1265.42	649.42	1299.52	1616.47	716.49	617.32	314.88	IFITM3
50	1130.79	957.21	1054.97	1097.7	1070.98	1154.76	1724.35	1241.9	856.83	1316.03	1380.72	1113.31	745.78	1451.82	1244.62	1126.26	656.2	1199.18	1057.47	1240.25	1104.63	1583.34	1295.14	1623.87	1478.75	1839.31	1365.3	1746.14	1564.63	1704.03	1800.75	1795.23	1596.54	1865.26	RPS25
51	1105.71	926.57	1014.16	918.35	897.86	1345.39	1792.64	1208.63	1330.98	1237.65	1308.05	1128.71	702.67	1292.24	1125.14	949.79	698.17	915.71	1129.9	1142.79	1128.56	1412.11	1153.36	1368.96	1205.39	1435.16	1278.4	1409.48	1181.21	1311.6	1423.29	1357.67	1204.05	1480.08	RPL9
52	1057.67	935.38	1268.52	1265.61	1200.35	1110.47	1741.42	2002.31	1561.42	1337.79	1217.25	1099.91	516.35	1492.72	1188.58	1049.82	1118.11	1361.12	1717.5	1264.08	1368.16	1649.14	1370.11	2101.92	1444.44	1591.22	1679.32	1618.37	1576.8	1665.91	1578.25	1643.37	1467.73	2030.19	RPL30
53	624.69	492.15	199.7	543.48	781.14	562.23	246.8	196.41	415.41	206.62	238.14	257.42	34.25	378.01	266.44	373.74	117.5	142.55	48.38	527.99	356.43	495.5	601.5	193.94	703.51	577.36	469.11	745.71	485.09	529.24	756.05	405.28	569.73	199.92	S100A4
54	1692.47	985.5	1346.88	1105.19	60.62	1105.32	3921.31	717.9	603.31	1195.8	426.25	1075.96	60.8	3615.39	1161.81	1658.99	1163.47	337.58	1198.28	1325.38	763.31	1553.7	859.48	543.31	750.4	1039.6	743.01	2565.77	1133.63	1556.61	743.3	1487.18	2667.9	1824.9	SLPI
55	1051.32	924.48	786.57	896.2	1000.47	880.44	783.47	945.81	1244.68	1094.26	933.88	669.91	690.7	909.86	838.01	683.06	1626.22	2630.47	1747.15	1025.39	973.95	1173.99	1087.3	1083.27	921.72	974.12	1173.83	1068.45	867.98	790.43	1165.6	924.42	836.3	1157.71	ACTG1
56	1145.09	1891.39	758.42	820.05	937.1	1534.28	1702	892.21	1038	1463.55	1235.07	1108.76	499.71	1304.67	901.82	923.36	840.52	1468.08	1242.04	1090.59	1165.33	1265.04	1230.1	1385.96	880.13	1692.24	1306.86	1374.69	1055.94	1437.57	1579.58	1410.49	1227.23	1309.92	RPLP2
57	972.51	663.99	640.67	1014.32	784.57	1204.15	968.88	1032.54	826.37	1104.23	1235.45	1053.14	500.25	1041.46	1094.78	1008.04	361.13	1532.78	1811.02	1049.27	1057.25	1262.99	1106.31	1170.01	1079.96	1424.26	952.49	1196.12	1046.11	1424.9	1453.75	1310.6	1153.95	1318.62	RPL21
58	1128.26	1174.84	1279.08	1002.79	1158.66	1133.27	1607	1046.32	1014.26	1308.55	1214.14	1055.6	498	1289.78	1157.13	917.15	743.57	2078.67	1199.8	1116.09	1171.02	1398.47	1237.77	1823.1	1169.25	1559.08	1296.68	1477.28	1277.23	1446.33	1471.64	1664.5	1265.14	1521.82	RPL19
59	401.9	185.83	261.55	306.75	495.63	928.9	183.01	88.17	282.47	426.83	1682.5	410.07	221.9	282.68	200.21	193.83	443.11	106.76	163.28	306.27	228.1	1557.6	390.12	331.01	947.73	400.89	757.75	318.52	209.48	312.66	661.61	412.33	209.15	313.44	TAGLN
60	1145.83	923.14	1086.69	1015.2	848.09	1076.21	1320.6	1448.08	1086.76	1328.6	1227.38	925.94	588.69	1202.15	1209.76	971.18	526.26	1469.53	969.06	1189.67	1325.17	1426.75	1158.07	1940.94	1280.36	1755.81	1542.34	1605.32	1414.3	1682.54	1737.98	1639.15	1651.19	1244.19	RPS17
61	1999.97	1784.68	8098.59	1057.68	118.18	334.6	4388.28	88.43	462.78	2115.98	6815.73	33048.53	39.52	17995.71	834.14	662.32	64.47	3.06	487.94	1545.78	14872.39	2772.78	1672.33	2.42	346.6	145.31	8125.01	257.42	221.63	2439.62	640.19	1281.87	24819.65	3305.59	SCGB3A1
62	992.56	897.38	620.97	806.52	719.99	1039.92	1550.72	1035.52	812.58	1181.39	1162.71	957.95	877.22	1322.85	983.31	800.84	768.32	1399.87	1077.21	1046.79	1212.8	1384.22	1021.56	1646.57	1044.99	1328.61	1163.84	1161.91	1028.24	1113.04	1242.85	1230.24	1148.55	1133.44	RPL7A
63	343.61	209.07	125.45	257.58	85.52	592.41	116.08	92.8	155.67	417.03	341.73	332.54	41.42	166.66	168.62	215.15	145.95	45.64	21.28	600.43	252.57	453.17	892.14	104.86	913.73	424.95	439.57	363.45	322.31	377.97	939.51	451.1	387.61	79.47	GPX3
64	1055.64	1051.35	1036.69	1056.7	1053.5	1144.42	1508.99	1615.44	1139.39	1315.64	1383.96	981.74	720.42	1467.61	1143.25	878.27	729.59	2130.61	1460.43	1000.84	1197.66	1524.57	1146.68	1521.77	1144.51	1630.22	1379.27	1368.79	1164.41	1852.46	1591.52	1485.88	1346.62	1443.22	RPS8
65	1052.17	1069.41	1507.67	1111.4	1240.62	1133.66	1779.23	1253.68	1099.65	1102.5	1250.06	1447.26	679.56	1819.49	1150.6	1034.68	833.84	1098.7	1247.67	1233.02	1196.8	1691.83	1230.19	1740.12	1406.63	1771.26	1878.48	1563.35	1642.01	1589.38	1597.08	1653.91	1546	2412.53	RPS15A
66	972.09	1668.54	993.93	853.03	2481.46	1567.14	1550.84	909.39	3298.26	1962.57	3572.01	1768.88	2212.34	1663.95	776.43	788.04	4468.5	2230.54	2329.49	933.79	669.18	1217.7	1008.21	1423.6	1199.7	799.09	1450.1	817.71	1138.64	1005.42	1000.32	1011.76	966.43	701.43	NA
67	2171.67	2310.78	1256.44	504.98	732.95	1559.87	3609.8	549.91	1052.94	626.21	1867.65	2007.08	124.19	6798	2317.05	2776.47	71.85	11.67	30.51	1825.08	1246.92	758.79	1306.68	222.74	1673.58	2711.61	2820.47	3172.72	1882.72	972.21	763.21	3378.55	1912.14	1849.1	RNASE1
68	1404.05	1188.84	1327.69	1058.44	1082.88	928.62	1984.12	1249.2	1088.24	1462.25	1332.46	1503.9	866.75	2283.61	1174.83	1019.68	1126.54	2522.66	1195.37	1320.94	1596.29	1620.09	1287.18	2570.55	1074.6	1908.34	2008.3	1708.5	1737.96	1546.62	1809.8	1645.35	1458.41	1966.47	RPS2
69	1815.73	2338.81	831.76	906.78	1180.2	629.65	499.33	998.06	1099.3	482.06	484.79	1206.73	204.14	1435.3	1020.66	707.85	693.67	401.06	159.1	897.37	1254.04	967.61	1239.41	940.44	697.72	1378.96	1930.38	1175.12	1358.12	2065.37	931.46	723.07	995.97	659.49	CTSD
70	851.89	820.34	768.19	963.9	1011.55	1128.7	1421.75	1129.81	846.03	1392.42	1175.27	943.43	634.12	1443.88	1072.73	911.47	599.38	1234.82	1468.23	1190.71	1200.36	1517.07	1090.77	1620.77	1208.43	1510	1577.25	1203.68	1080.1	1299.08	1499.34	1440.58	1323.52	1391.41	RPS3A
71	491.43	204.33	81.49	290.9	131.47	407.84	332.48	263.14	292.93	112.68	636.76	225.87	112.46	466.63	418.29	341.82	38.86	10.71	52.45	675.03	671.1	254.43	495.51	123.1	678.87	592.15	384.41	654.84	250.15	532.73	502.21	348.94	754.64	59.75	AQP1
72	882.8	687.78	526.7	617.73	677.66	1133.4	1286.04	734.38	765.9	908.22	1024.8	826.74	545.51	935.2	671.13	584.95	598.82	1772.22	1033.47	737.45	831.77	848.94	799.71	1803.46	1131.76	1414.84	1243.29	1231.07	1036.28	1085.69	1400.87	1196.45	1104.99	867.22	RPL35
73	905.56	722.55	534.59	694.24	739.06	917.86	1694.93	889.19	822.79	1347.95	1075.22	794.33	389.2	1131.44	815.97	677.15	346.04	1471.04	867.9	764.61	998.27	1136.56	913.85	1290.6	866.19	1285.5	1040.58	958.37	945.72	1106.51	1201.56	1068.42	1000.11	1610.19	RPL18A
74	431.71	431.23	423.98	691.2	343.28	754.55	375.91	275.85	233.73	380.29	496.45	399.31	156.03	639.18	706.66	722.28	105.1	15.74	46.62	894.05	458.33	1073.71	839.66	149.43	1221.33	851.7	1128.68	380.59	677.32	487.15	992.71	983.82	630.53	209.66	A2M
75	900.31	666.37	743.02	850.33	780.26	950.13	1203.29	1075.04	700.85	1013.82	1020.62	883.1	399.38	995.82	916.38	817.01	458.31	2020.86	799.96	882.16	740.91	1157.11	923.6	1198.83	1071.48	1209.25	990.87	1210.49	1069.45	1176.28	1173.29	1359.76	966.38	1035.36	RPL31
76	822.58	734.16	713.47	833.28	640.51	912.7	1128.71	974.99	835.02	916.01	1160.29	871.53	517.32	1064.18	926.7	804.88	356.35	1643.95	1094.52	907.18	776.11	1276.89	858.02	1293.9	1216	1403.57	1156.39	1198.84	1185.31	1221.75	1367.66	1213.98	1199.71	1270.64	RPL26
77	906.63	873.1	938.64	849.1	1074.84	918.94	1239.28	1071.36	826.25	903.1	924.98	860.92	478.58	955.06	906.72	790.09	668.66	1748.72	973.91	936.81	821.73	1137.83	982.43	1365.81	1004.39	1357.44	1006.69	1258.8	1079.39	1114.19	1135.51	1405.32	993.63	1304.7	RPL23
78	844.85	732.05	596.65	724	749.8	888.67	1768.61	1002.94	838.03	1033.43	939.29	779.42	524.69	1120.52	778.26	667.76	610.77	1454.93	972.75	810.52	892.43	1110.3	799.63	1515.59	855.76	1048.45	957.41	981.67	861.38	1073.18	1079.78	1022.67	925.24	2046.76	RPS16
79	625.53	326.99	914.24	754.61	558.78	455.18	241.44	281.91	345.85	665.38	368.07	415.95	178.48	495.94	498.57	462.44	234.44	676.25	158.15	539.36	301.73	674.53	646.44	429.48	778.84	576.38	885.33	762.63	645.25	526.9	626.73	465.55	564.43	294.52	ANXA2
80	856.5	565.15	462.04	614.33	770.6	886.54	1130.14	569.33	474.77	856.2	831.04	660.68	428.85	846.94	713.28	616.58	343.61	921.24	526.6	803.94	931.12	933.46	776.66	1085.16	951.84	926.55	885.32	873.75	737.1	847.98	1042.96	1058.82	1001.06	827.39	RPL29
81	821.73	749.65	775.19	761.17	778.44	854.64	1141.86	949.04	752.79	1034.84	977	814	707.42	1286.66	903.84	681.8	664.43	1593.07	1073.2	869.49	1056.61	1237.73	869.1	1081.84	760.44	984.5	967.31	790.71	794.45	851.13	880.23	918.3	871.31	1167.02	EEF1G
82	970.9	1082.26	1035.06	857.42	2069.48	1110.71	1504.49	1095.9	989.07	1092.98	1100.32	940.61	813.46	1237.35	952	824.36	726.63	1942.14	1179.24	890.66	1312.52	1363.06	950.46	1736.26	1025.96	1377.72	1159.57	1287.89	1164.32	1222.82	1321.53	1257.32	1104.97	1439.94	RPL39
83	904.13	659.51	537.57	669.5	751.97	1009.95	1277.09	567.73	578.52	873.04	1041.03	809.95	478.97	780.67	899.85	757.35	544.69	1061.13	950.88	908.44	901.89	977.87	942.76	1133.57	1029.75	1217.73	882.68	1274.59	931.12	1124.66	1194.34	1196.06	987.47	1001.94	RPL24
84	899.89	737.03	760.94	693.63	415.42	1016	1193.04	682.08	1453.79	964.61	856.41	739.7	402.81	961.36	796.57	704.42	667.82	856.29	1556.08	850.72	1062.25	1032.67	874.4	1162.82	999.43	1263.97	1129.67	1274.54	1012.88	1208	1089.07	1206.69	779.88	1750.75	RPS20
85	1290.01	984.69	569.44	635.46	969.81	879.82	712.29	789.65	1263.96	1289.61	696.12	632.59	378.15	1021.04	1094.32	751.96	572.72	252.72	275.79	904.06	1181.97	896.92	961.13	848.56	919.12	1567.12	1439.93	1553.32	938.67	1039.14	1095.26	1203.94	1103.77	1103.51	CD63
86	555.21	291.19	365.7	385.64	834.56	654.72	240.34	153.36	350.56	258.32	465.15	255.17	268.11	448.46	276.4	258.77	539.59	159.34	168.49	352.13	239.56	598.81	449.2	386.47	907.3	660.48	1023.72	532.68	637.47	360.09	660.89	374.48	326.2	303.74	LGALS1
87	921.12	621.1	714.64	825.07	866.29	1061.37	1130.49	1120.25	858.05	848.2	902.88	759.75	545.54	971.31	808.86	707.06	368.11	743.91	1181.06	809.6	575.33	975	733.7	1565.56	903.9	1236.34	734.6	1026.57	902.78	854.08	1213.41	1235.64	819.36	639.36	RPS24
88	690.27	573.37	584.15	738.82	743.09	891.56	1116.41	1267.81	660.84	912.49	1049.29	709.94	479.99	865.54	905.88	781.48	496.64	1541.42	979.19	692.11	658.59	1078.84	781.14	1123.51	932.14	1063.99	768.24	892.22	907.51	940.38	1169.23	1068.02	808.74	918.53	RPL17
89	221.03	114.12	94.88	195.47	138.41	536.67	80.95	48.59	127.59	214.7	801.48	208.71	95.88	156.11	122.91	171.06	159.63	42.75	56.26	245.89	147.9	901.55	332.4	150.51	704.32	259.59	386.45	257.66	117.19	182.6	358.37	275.73	142.25	101.85	MYL9
90	2352.21	6175.11	291.9	771.16	574.6	1339.7	994.68	814.03	1673.86	212.31	818.53	2254.26	2.1	2242.06	2526.62	1962.02	2.58	1.12	1.22	1860.63	5064.12	526.53	1608.7	118.84	554.4	3134.88	1800.62	2317.29	1468.79	1530.49	891.42	2026.85	2518.33	1769.91	NAPSA
91	294.94	203.41	290.14	372.06	99.7	273.09	151.95	66.53	452.22	296.8	257.25	412.52	110.4	321.56	120.99	186.09	481.08	29.1	436.88	295.23	132.63	430.26	188.57	339.25	389.62	292.96	492.97	246.22	524.68	284.73	273.73	186.71	333.38	142.42	CRIP1
92	833.63	748.52	505.92	657.35	609.3	858.23	981.67	765.63	1095.77	996.24	836.2	682.4	640.71	843.23	739.84	637.09	613.49	2495.74	876.43	785.66	1170.61	954.46	752.08	1342.22	811.9	1091.34	1048.8	950.65	908.8	995.76	1032.7	993.33	1024.78	1020.04	RPS10
93	839.59	893.03	799.15	724.69	760.15	790.16	1136.66	850.85	627.7	896.83	860.9	773	677.75	988.55	774.62	661.43	473.73	1355.7	1020.09	840.6	828.47	1121.75	898.87	974.97	856.94	875.84	879.22	988.08	800.6	998.84	942.31	967.35	913.61	1210.36	RPS13
94	641.32	492.37	1184.6	623.14	526.43	424.31	827.98	1206.68	1272.41	609.98	544.82	1095.85	209.71	915.89	514.54	464.05	364.92	738.97	241.74	620.39	581.33	811.42	635.47	567.42	686.7	673.94	942.49	704.96	685.72	625.08	645.74	622.1	691.2	969	TAGLN2
95	245.23	289.82	511.55	498.19	570.12	529.31	146.36	198.1	452.13	449.49	182.77	97.96	144.63	68.7	230.89	492.14	1058.02	300.57	192.57	234.85	238.03	205	534.58	249.31	1879.2	851.06	660.93	773.39	607.11	279.96	407.94	263.78	216.69	313.09	IFI27
96	648.17	541.34	750.23	670.76	817.93	653.62	682.08	616.01	716.8	560.88	662.25	528.44	1400.14	676.72	686.91	559.63	1283.65	920.09	2034.55	592.76	672.66	972.46	688.94	1095.95	819.9	746.55	818.76	972.68	796.87	833.06	1032.59	815.96	630.72	663.11	PTMA
97	733.57	582.55	591.39	663.2	557.16	758.48	797.69	846.71	783.04	936.48	838.77	679.14	404.7	864.85	731.52	569.63	367.37	1034.46	710	757.77	1060.58	1089.12	764.4	958.05	735.91	1006.94	918.09	877.96	708.95	898.2	975.42	999.51	887.19	926.77	RPL10A
98	692.26	543.62	503.35	623.78	633.73	811.68	751.3	513.39	604.84	777.6	843.72	615.54	689.7	750.04	764.76	662.75	642.82	4506.58	822.26	794.12	784.68	942.53	815.48	936.68	960.05	1159.46	991.8	1077.33	924.62	979.38	1114.92	1114.14	933.43	835.36	RPL35A
99	784.35	834.78	419.71	473.57	550.24	694.12	631.34	488.16	746.16	724.1	596.86	465.87	383.88	679.12	500.95	462.02	503.42	1216.24	486.01	552.23	669.43	604.7	612.19	907.15	667.85	924.72	650.79	920.27	788.53	736.46	1035.28	474.41	655.14	539.47	PFN1
100	979.88	781.94	529.29	716.52	727.56	761.51	1182.88	1208.1	680.12	1350.52	965.26	705.49	531.01	1086.51	961.6	670.46	480.03	2202.67	1361.84	764.6	1075.1	1053.5	816.99	1658.78	705.67	1186.9	981.54	1024.3	768.12	827.36	1095.83	968.5	872.72	742.23	RPLP0
101	964.01	964.65	640.29	531.41	605.1	788.16	582.15	427.2	686.77	1643.54	618.31	685.57	132.91	1021.4	641.74	688.37	719.63	150.51	179.48	724.41	782.01	642.28	744.36	630.66	752.54	1126.06	1056.93	1018.8	1116.05	1095.88	717.16	798.79	846.88	961.83	CST3
102	650.19	571.35	735.71	690.87	531.29	670.74	774.95	794.43	481.2	868.09	825.34	661.9	399.25	825.56	835.39	639.13	242.25	687.27	662.43	820.2	795.86	1022.43	770.56	998.74	698.34	800.37	805.29	790.13	769.91	918.62	869.16	892.15	829.14	622.87	RPL4
103	694.77	543.41	397.09	463.84	540.62	843.96	977.25	542.04	640.14	816.19	752.3	571.38	377.86	788.24	479.05	478.8	359.61	1312.2	857.61	586.01	721.92	676.52	619.94	1100.99	744.33	985.01	913.11	858.28	736.36	792.13	995.37	846.28	787.52	1123.67	RPS15
104	690.7	547.55	713.12	661.37	687.89	844.31	1099.99	654.35	569.51	800.05	898.16	726.85	340.34	856.7	747.95	670.49	312.9	507.65	769.52	692.2	590.73	992.17	699.82	970.64	783.2	1065.31	805.11	992.7	802.97	890.38	993.25	972.84	830.68	1066.59	RPL34
105	377.81	398.39	193.86	425.01	402.6	339.9	465.53	373.57	371.09	516.21	438.72	346.11	231.05	423.39	608.76	768.21	103.35	50.01	119.66	602.06	583.87	566.07	758.89	186.92	640.16	492.3	473.3	493.07	864.94	568.13	481.98	600.27	620.59	772.13	TXNIP
106	826.91	697.84	408.15	656.98	515.43	989.67	1879.58	768.41	1117.22	944.22	928.71	757.4	686.58	915.57	657.35	588.92	877.64	1439.65	1084.69	625.23	786.1	878.82	658.5	1266.38	732.33	1406.1	955.75	982.21	830.58	974.5	1025.64	962.33	823.18	1449.61	RPS19
107	750.22	431.48	290.25	461.15	586.17	1150.99	628.16	216.53	241.47	488.38	1186.28	367.59	672.39	463.66	465.64	356.97	387.38	106.76	215.7	869.8	603.58	1529.36	738.79	841.59	1222.86	729.75	1878.46	535.69	702.71	735.67	803.15	871.64	628.85	445.98	IGFBP7
108	662.52	696.6	609.3	542.93	713.22	835.56	1176.99	602.33	676.96	612.55	794.39	700.8	416.12	692.8	570.06	544	822.58	1540.35	1118.63	609.27	655.73	775.59	732.21	1089.75	900.85	1004.28	847.09	969.39	868.9	948.77	950.27	1106.03	845.36	1044.54	RPL38
109	962.99	932.16	653.75	777.19	1068.79	1150.41	1781.39	1117.37	611.27	1067.05	970.9	1069.08	396.7	1255.75	1206.33	1012.05	440.89	666.63	857.47	1287.23	825.73	1732.62	1165.17	817.48	1049.72	1032.86	1097.13	1176.84	1059.54	1457.97	1003.87	1214.91	1196.23	1520.6	SNORD141B
110	724.92	677.43	545.32	563.78	563.43	899.75	979.24	745.78	723.11	931.57	806.05	697.37	363.34	827.27	536.08	514.34	489.99	1647.6	877.34	659.83	801.37	806.68	666.11	1064.29	651.75	1054.07	789.46	756.69	726.2	821.57	972.5	872.23	825.34	1061.73	RPL36
111	346.89	255.74	315.49	481.02	455.15	412.56	186.01	332.24	238.8	345.61	293.52	265.5	197.99	352.9	394.05	497.06	218	286.15	85.61	556.81	228.54	581.64	705.51	230.17	655.02	348.12	422.55	527.81	492.95	495.96	426.71	378.53	327.84	216.85	ITM2B
112	656.76	852.97	521.08	586.7	1715.65	1341.02	1080.54	541.87	1995.91	1609.88	2591.24	1414.4	1221.08	1214.77	623.36	597.43	2249.8	1084.55	1362.93	779.5	419.39	931.64	785.59	1307.9	1010.22	780.22	956.35	644.02	1013.21	866.15	953.83	761.46	611.44	940.47	NA
113	661.3	650.86	777.69	605.93	611.11	721.82	1265.38	686	785.96	906.54	822.44	688.43	638.88	922.25	626.22	569.72	948.92	1384.48	1321.87	695.06	790.89	831.47	691.1	1348.06	777.84	1047.6	920.12	895.92	741.53	991.9	999.67	1090.74	996.97	1590.18	RPS21
114	611.93	342.33	674.92	611.45	564.02	586.44	560.84	473.17	385.61	761.08	708.03	619.71	455.28	934.71	814.99	632.8	389.59	915.93	692.71	733.63	664.91	979.42	747.88	649.79	646.81	750.48	691.18	754.92	671.09	597.47	810.02	857.19	684.04	556.15	RPL5
115	708.01	721.88	689.21	716.76	945.41	722.84	1494.69	537.54	676.63	934.11	830.72	734.77	600.71	1088.59	816.19	701.2	775.96	761.93	1210.19	872.84	1065.32	1029.94	949.42	1402.5	1024.64	1488.23	1148.25	1337.87	1280.78	1353.47	1351.28	1286.02	1291.87	1619.46	RPS29
116	550.65	662.43	531.6	493.34	389.3	436.29	465.53	382.85	458.21	600.4	359.58	365.07	453.23	609.87	493.47	490.8	535.02	507.14	705.94	571.25	572.72	676.69	580.97	463.56	869.83	531.15	647.35	768.58	616.51	677.12	602.05	487.01	602.12	683.91	UBB
117	484.09	1028.61	322.98	362.59	386.85	607.49	346.29	427.71	364.37	299.66	375.37	408.98	179.79	603.13	645.06	484.63	599.7	247.91	230.88	753.01	460.18	570.68	691.23	343.22	772.41	563.55	753.95	705.05	485.13	523.69	568.31	597.88	480.98	234.98	CD81
118	637.96	586.49	700.55	570.88	756.69	667	953.86	999.81	576.98	715.72	681.08	646.09	375.9	825.69	673.47	547.77	257.29	763.66	850.96	744.6	810.61	882.37	704.65	780.42	654	784.11	751.83	684.42	696.49	649.03	676.25	742.68	688.57	1848.47	RACK1
119	767.93	544.7	544.73	536.37	569.1	667.06	1019.32	668.85	547.26	859.86	730.86	660	280.69	820.74	583.3	476.05	333.03	1241.93	505.13	670.17	761.22	800.3	634.83	978.94	675.66	1085.12	838.35	827.91	682.88	761.63	799.17	820.34	649.53	690.41	RPL12
120	551.51	511.09	567.35	461.29	509.39	568.79	896.18	470.25	410.26	631.61	567.9	517.25	415.32	657.03	447.61	440.7	421.13	656.83	599.7	573.22	622.91	653.01	578.05	759.72	609.72	752.75	682.84	680.23	601.88	659.62	813.27	693.36	653.94	765.21	FAU
121	861.3	593.53	589.79	915.04	979.52	427.43	264.27	802	400.79	408.1	317.69	597.04	251	801.27	882.94	625.22	534.68	341.1	245.82	727.23	713.36	678.63	836.06	643.22	724.9	876	1028.76	658.17	1219.2	889.05	611.75	593.6	708.02	403.17	PSAP
122	224.68	266.82	84.44	166.32	162.14	514.84	175.94	66.66	115.83	121.37	165.35	107.35	13.2	157.21	122.86	156.6	110.27	13.66	5.35	271.19	161.88	250.1	355.36	197.21	459.76	304.29	405.9	262.71	133.86	163.04	641.34	347.99	180.42	59.81	RARRES2
123	581.12	481.97	396.66	524.07	485.12	677.26	659.2	662.63	768.66	658.58	787.57	532.31	407.01	626.44	622.44	507.11	255.71	906.76	736.98	485.14	467.36	802.26	593.78	990.94	619.72	782.04	621.65	695.3	605.2	753.14	831.55	758.71	577.67	416.26	RPL6
124	508.06	440.29	546.82	593.17	585.42	587.93	666.43	678.54	473.29	623.45	692.44	540.35	419.9	584.34	554.3	520.8	504.92	1475.01	756.73	547.35	488.95	714.91	553.45	916.93	672.38	859.46	697.7	759.29	668.49	717.55	869.35	805.66	650.94	521.85	RPS7
125	536.73	477.17	321.62	487.48	422.76	453.66	625.84	704.91	434.67	753.42	504.18	491.12	301.24	758.62	713.3	536.91	245.73	1050.43	474.2	751.82	738.88	638.42	502.53	593.1	502.16	514.09	573.82	434.03	532.25	594.95	469.64	611.72	609.12	946.65	EEF2
126	162.6	147.87	121.55	305.62	99.48	286.11	160.2	90.13	116.1	144.01	286.44	208.64	68.73	277.75	265.47	292.75	31.37	1.76	8.38	317.67	236.47	633.58	545.16	36.02	885.57	317.73	419.48	259.17	155.36	225.64	788.14	522.44	226.29	74.9	MFAP4
127	642.26	548.45	513.94	267.86	354.94	1031.13	1533.1	201.95	316.27	417.18	799.36	1336.91	206.39	263.32	916.88	1147.71	143.76	146.48	110.19	364.19	247.64	319.41	372.68	299.38	273.61	524.79	421.4	344.12	513.56	253.79	329.81	545.94	560.77	523.53	NEAT1
128	247.15	122.58	142.82	216.26	267.91	817.2	100.1	51.41	184.38	314.37	1244.32	271.32	166.29	232.87	169.04	137.12	205.27	82.26	151.18	218.4	146.09	1185.19	283.09	245.76	667.43	299.78	462.2	191.02	138.86	198.44	357.19	353.73	136.93	196.28	ACTA2
129	628.74	483.51	559.41	429.33	860.01	428.97	435.23	585.82	360.24	681.52	565.61	486.75	660.42	467.44	429.85	313.52	2023.49	4993.59	2102.32	415.71	461.52	691.68	497.06	1727.1	581.17	754.36	669.59	577.25	492.62	455.02	833.09	433.17	470.48	473.74	GAPDH
130	181.76	65.56	44.16	181.55	27.46	212.29	78.57	27.05	83.79	119.75	275.12	88.4	85.01	67.69	67.32	137.14	15.26	38.13	45.1	201.13	75.96	247.94	260.39	24.13	271.78	168.64	116.52	239.54	71.18	145.14	302.33	146.11	99.71	49.45	ADIRF
131	601.3	503.03	303.73	391.73	405.18	691.7	555.89	473.67	332.53	789.89	599.59	542.3	392.44	494.05	482.32	419.54	503.39	831.28	794.84	526.55	574.75	572.29	528.42	787	615.78	811.55	697.05	700.16	594.25	518.98	747.2	767.55	631.36	639.51	RPL18
132	605.79	526.22	423.66	547.05	499.07	601.49	871.96	652.78	487.46	817.32	698.09	537.96	371.51	860.76	709	568.81	375.38	851.78	701.87	657.22	722.19	729.52	663.3	906.78	758.83	966.6	826.52	912.34	706.35	805.14	907.39	950.34	802.34	956.43	RPS3
133	475.59	457.73	78.77	301.35	50.47	684.21	377.8	69.71	205.28	186.86	261.67	282.91	14.84	448.72	315.5	245.96	11.44	0.7	6.68	523.13	568.94	1226.97	896.76	415.37	482.93	683.35	1066.92	403.32	637.82	625.41	758.8	1027.7	597.35	214.57	PTGDS
134	508.77	344.69	385.47	510.66	469.56	613.94	703.26	537.46	477.55	697.4	660.18	506.68	312.33	522.92	524.97	516.04	377.84	833.99	442.42	496.28	425.48	772.49	606.08	880.17	528.89	787.65	600.32	626.48	617.59	656.9	859.26	718.32	538.93	379.26	RPS27A
135	623.89	542.52	420.3	547.34	403.1	614.44	565.8	378.69	585.15	980.55	358.75	466.3	298.07	669.91	405.2	408.4	460.44	1256.2	550.68	448.39	795.99	516.05	523.36	1436.7	442.29	621.72	569.33	658	440.55	509.93	482.69	456.18	498.36	753.86	GSTP1
136	321.48	243.5	276.91	448.61	337.67	371.84	178.3	218.7	110.77	230.1	275.59	275.75	68.14	569.58	655.33	539.7	64.17	13.54	8.8	788	319.28	1504.01	759.48	204.08	1060.69	538.53	1056.31	548.1	498.87	614.52	839.79	954.18	475.43	200.13	DCN
137	492.03	522.97	610.78	606.26	972.41	625.42	477.65	545.36	373.4	555.67	400.39	456.8	332.32	605.75	592.66	530.48	453.18	629.99	461.72	709.34	591.4	628.23	752.47	561.79	591.39	626.15	663.19	753.31	882.95	821.7	524.45	603.71	577.66	415.27	UBC
138	117.59	88.4	128.86	342.81	45.88	264.93	77.09	105.43	154.66	65.12	115.21	113.42	40.07	65.3	83.83	286.35	14.44	14.56	12.1	295.64	75.85	129.73	462.34	53.24	403.97	154.01	108.94	211.77	146.84	201.53	224.49	124.34	142.86	61.55	EPAS1
139	161.73	47.83	74.67	265.07	18.91	234.07	41.87	67.35	85.65	69.95	147.1	108.33	46.41	65.17	97.27	209.15	13.11	37.22	13.76	319.75	39.74	165.73	276.84	29.25	438.77	122.31	81.11	175.12	93.72	126.86	165.39	143.41	144.02	27.26	CAV1
140	474.05	313.09	414.41	291.25	362.79	592.87	298.12	262.08	237.06	314.8	623.51	358.22	208.17	404.79	523.83	371.93	193.99	8.18	53.4	659.4	401.41	1409.05	540.6	152.5	784.88	680.33	768.78	358.37	527	435.47	610.87	632.25	384.76	172.79	MGP
141	511.35	492.78	311.29	605.22	487.19	545.93	936.04	370.45	373.44	698.45	651.31	460.28	600.76	694.54	601.83	498.65	309	711.2	564.76	531.2	764.85	705.82	584.96	873.98	540.29	764.78	604.17	599.19	612.69	704.53	733.73	620.61	624.91	433.37	RPSA
142	788.62	856.67	56.12	410.63	12.61	533.38	470.82	230.52	588.67	169.06	410.03	480.06	2.42	490.54	677.41	604.07	3.59	1	1.24	1239.08	3164.16	299.07	1138.4	26.38	515.95	1431.2	279.49	758.88	647.81	1500.42	1018.09	1468.41	1657.78	1394.61	SFTPD
143	497.62	437.28	443.87	514.76	462.79	515.07	516.4	635.16	293.88	596.04	636.49	452.8	305.46	582.9	539.14	451.91	487.25	1575.4	819.28	512.77	577.16	777.88	538.77	724.03	561.69	792.45	756.72	701.58	500.68	639.66	766.01	682.08	574.68	706.46	RPS5
144	267.41	163.12	295.7	260.03	486.63	515.27	99.38	134.02	190.44	187.78	326.84	200.65	755.69	223.42	217.69	230.71	308.06	107.38	239.43	407.78	176.89	606	337.65	495.87	712.14	291.63	687.5	194.21	224.85	281.1	239.55	262.8	233.73	305.3	SPARC
145	244.21	252.38	102.5	281.35	216.74	379.96	211.77	116.61	142.75	165.43	267.55	234.83	46.5	222.62	390.69	322.39	119.4	20.74	20.91	364.31	179	481.88	447.37	238.53	592.59	470.24	512	474.38	412.6	301.39	574.6	455.42	276.17	97.66	SERPING1
146	401	123.33	518.3	155.67	497	187.74	654.59	292.41	226.03	403.51	405.73	702.36	33.33	362.12	554.41	564.21	35.99	24.22	24.02	724.08	682.74	697.38	820.32	58.43	584.25	368.14	425.47	400.21	506.01	458.13	278.81	442.91	647.23	413.13	TSC22D3
147	532.66	529.18	257.49	305.93	387.62	300.74	133.11	281.53	366.34	226.59	179.53	398.84	93.1	411.41	399.91	326.8	448.17	271.07	80.96	426.97	404.72	236.06	401.87	204.79	428.86	403.33	415.37	495.68	507.33	581.42	320.21	321.95	468.35	209.95	GRN
148	652.18	555.67	528.97	563.16	555.26	498.33	600.98	646.23	492.12	652.7	613.65	588.39	185.81	666.41	681.75	529.77	156.69	395.05	144.81	732.16	470.99	758.03	729.37	546.42	561.17	681.83	644.37	748.91	603.36	833.01	649.19	742.75	683.95	1162.29	TPT1
149	603.29	434.18	494.93	476.24	503.25	648.19	468.73	528.68	565.59	516.27	431.95	489.17	544.78	457.54	400.37	389.73	673.11	428.2	663.3	405.63	331.5	503.03	469.39	1096.26	593.45	835.7	735.49	801.78	684.2	663.68	755.35	581.46	526.57	594.01	ATP5E
150	506.97	436.35	289.78	359.63	409.76	380.57	352.69	359.04	420.42	362.55	297.44	309.19	187.73	406.56	353.04	335.97	273.46	575.8	398.62	405.47	446.83	393.9	445.74	435.97	518.1	525.96	500.65	603.71	480.61	605.62	548.65	446.32	493.46	411.31	OAZ1
151	264.28	473.7	421.84	173.3	116.14	997.83	1184.57	584.72	1716.94	1160.78	1.82	3.19	26.06	1200.32	333.25	366.77	2.66	20.02	213.89	1675.83	1354.18	845.14	1514.53	525.02	0.04	32.39	778.4	908.99	1861.06	990.44	1088.94	681.47	1045.96	641.05	NA
152	343.15	226.25	276.7	363.47	345.73	367.76	235.92	435.46	280.41	362.13	249.09	202.03	165.46	251.4	295.74	317.83	283.67	287.6	171.93	302.04	212.17	342.86	386.55	334.72	409.6	367.97	321.27	499.12	351.34	352.76	384.22	352.5	245.16	232.97	MYL12B
153	481.25	485.11	466.25	425.3	1065.07	498.14	720.93	488.3	392.08	557.02	555.75	476.17	282.52	690.27	512.03	427.17	244.39	1176.54	412.02	550.48	791.22	738.27	573.03	552.12	567.85	719.6	647.47	649.25	532.09	613.34	664.89	681.75	590.32	972.15	RPL10
154	294.58	256.47	221.56	243.79	186.38	376.03	249.91	210.34	227.37	371.91	231.81	203.72	239.64	274.85	236.32	236.23	288.69	202.65	489.1	362.78	288.08	314.89	337.45	254.55	413.01	289.93	280.13	285.89	249.68	306.84	315.17	277.22	231.05	278.15	AES
155	101.5	27.29	40.06	81.51	28.51	207.12	34.97	24.36	147.94	39.09	153.76	52.37	61.36	19.31	20.64	83.65	5.82	2.39	14.9	197.36	41.48	76.36	259.7	42.17	224.39	100.3	87.72	96.32	70.57	92.37	114.55	66.9	71.5	32.63	CLDN5
156	897.54	188.04	154.06	142.31	1545.79	93.92	3577.94	678.4	114.45	694.21	633.02	1818.35	2.4	3222.27	1508.88	1156.79	0.75	0.51	1.4	142.18	453.31	468.07	146.15	57.54	474.71	2057.45	3895.11	1681.92	398.87	580.95	408.15	1646.55	955.24	121.36	SCGB3A2
157	714.15	1182.87	589.88	829.27	1282.83	361.01	1011.24	823.56	1683.08	266.3	835.68	1517.55	2.47	1630.87	1628.43	1548.19	171.31	6.41	60.47	1035.74	2146.83	1437.69	2166.74	989.41	826.72	0	1032.6	1193.81	4074.22	3063.74	0	0	0.98	612.73	NA
158	316.41	318.15	176.16	211.27	432.92	288.41	302.96	133.65	258.32	204.83	366.23	184.81	161.76	301.67	248.52	202.26	179.32	158.03	64.81	234.42	328.16	651.44	238.29	408.33	289.74	334.08	480.96	188.6	171.35	156.65	413.02	185.74	167.43	152.43	IGFBP4
159	669.53	610.2	851.88	581.88	718.58	366.63	583.65	625.25	631.36	626.07	316.96	424.26	162.51	746.4	538.85	403.68	369.72	2469.2	110.87	438.41	485.62	575.77	455.87	840.12	461.92	828.67	712.84	968.86	673.26	733.64	812.18	495.86	553.01	793.22	S100A11
160	187.03	94.16	225.13	101.23	70.18	356.01	101.71	43.32	167.93	171.15	323.25	229.46	262.93	132.03	86.99	104.87	270.24	21.72	256.22	184.08	71.21	268.69	212.16	91.96	362.57	135.65	311.79	105.44	127.89	125.13	217.89	172.97	136.87	60.82	CRIP2
161	419.88	358.15	505.58	361.61	341.6	404.06	328.51	307.23	321.58	347.17	436.15	348.34	585.53	439.35	357.52	319.49	821.16	410.85	546.2	404.61	390.99	512.58	452.55	383.57	505.09	388.55	489.37	420.41	378.41	386.15	380.51	399.53	352.74	386.88	GNAS
162	302.11	334.94	141.2	200.1	181.81	398.13	417.58	174.36	358.27	262.32	368.26	361.86	254.28	270.31	292.17	304.97	127.28	174.64	293.09	299.05	288.72	302.04	276	236.07	333.89	281.73	270.88	302.15	283.48	310.62	271.07	339.71	300.9	512.78	CIRBP
163	708.03	0	900.03	426.77	1244.74	0	0	0	0	267.34	0	0	54.28	703.45	0	0	0	7.46	0	495.82	0	0	0	0	0	868.35	991.84	1142.07	0	0	427.45	318.99	539.42	0	NA
164	387.45	865.38	274.19	226.52	126.23	385.43	207.84	166.15	236.89	310.2	341.11	296.76	137.27	386.37	259.13	220.37	333.77	101.25	114.62	363.57	321.08	338.96	340.46	176.62	445.1	369.36	442.18	375.15	296.02	479.05	314.38	377.39	316.41	210.38	CD151
165	442.95	381.16	338.05	284.29	406.93	412.17	326.99	255.39	349	580.06	330.16	280.27	433.97	408.98	313.79	270.7	553.37	517.98	484.63	338.26	345.03	408.37	391.33	563.23	399.69	466.6	538.53	558.5	432.17	437.75	534.75	315.5	383.94	343.27	CFL1
166	1380.72	1267.48	205.69	1054.78	867.51	217.18	134.51	1184.21	746.44	6736.49	290.93	756.58	28.09	924.83	892.89	939.75	12.52	3.09	448.46	980.14	874.96	345.99	937.72	467.27	640.93	811.57	591.14	1585.83	1536.01	2911.78	703.61	1311.42	1727.3	528.27	LYZ
167	516.84	417.95	119.92	329.19	425.78	291.93	127.49	288.56	306	69.45	112.09	363.53	46.72	343.24	241.52	307.44	40.48	7.4	18.55	410.56	257.33	238.03	426.6	567.12	563.84	501.84	513.7	733.39	790.5	601.6	451.61	266.86	525.71	153.53	C1QA
168	333.4	139.63	445.8	233.34	611.06	352.62	349.08	114.71	212.38	564.07	476.65	1081.13	202.46	179.92	261.44	223.6	311.8	57.27	309.19	299.01	194.53	708.78	718.68	277.12	429.87	380.32	369.45	263.95	512.57	991.4	714.16	480.29	594.95	247.85	MT2A
169	666.84	510.8	273.98	548.59	615.09	249.87	164.28	403.95	399.66	88.64	121.83	340.3	57.49	504.23	482.54	347.02	165.14	37.25	20.52	399.2	296.07	260.2	406.42	475.6	460.62	704.49	495.42	885.18	688.68	481.98	726.63	204.98	476.25	178.71	IFI30
170	464.93	302.54	334.3	416.2	424.6	280.41	231.68	300.83	299.35	265.77	277.8	177.03	1103.1	456.89	348.53	312.48	676.19	803.03	1680.73	338.88	359.23	406.9	435.46	517.87	427.26	477.37	503.13	631.39	346.95	366.99	672.27	242.96	300.72	297.76	TUBA1B
171	313.35	187.62	149.94	97.63	224.99	781.2	124.48	81.92	212.05	243.55	433.69	297.44	218.31	229.65	208.94	140.76	227.68	31.51	87.27	390	234.94	487.88	303.81	239.79	468.04	331.14	592.94	181.6	226.25	223.88	244.41	289.41	143.82	196.76	BGN
172	264.84	391.94	0.4	219.7	0.6	88.3	0.1	0.31	0.14	0.24	0.08	0.15	0.14	0.06	1.48	1.7	0.71	0.18	0.02	0.09	0.45	0.19	0.27	316.57	170.98	148.29	0.15	0.14	0.3	0.27	0.22	0.16	0.29	0.48	NA
173	400.72	349.26	374	471.94	409.22	389.34	609.94	319.46	258.22	564.29	489.72	387.05	347.49	503.91	511.7	420.3	176.64	422.71	291.63	486.45	516.34	603.02	531.72	691.64	494.55	528.77	431.15	546.5	476.46	505.2	578.14	522.3	487.92	442.58	RPL14
174	249.82	109.45	121.37	239.72	141.81	288.93	128.86	97.77	140.32	119.7	124.06	127.25	35.02	119.98	124.8	176.54	27.95	21.68	22.43	451.78	166.97	180.06	624.27	19.97	448.83	221.44	202.05	220.74	183.04	233.36	396.68	195.36	251.87	98.32	RGCC
175	321.45	201.5	249.34	351.27	206.51	243.19	133.99	194.14	262.58	178.11	201.63	209.67	31.89	251.9	157.53	181.35	104.69	445.52	18.74	300.78	207.39	241.64	355.23	214.08	402.33	320.53	295.41	393.21	256.71	263.48	332.29	184.5	231.5	219.3	S100A10
176	575.66	704.79	888.87	248.11	886.24	566.83	464.13	140.03	1349.07	284.5	624.38	437.25	150.92	597.16	180.14	207.66	346.4	1200.13	137.94	339.02	572.12	629.29	319.05	269.18	393.32	406.62	786.26	401.11	412.6	392.1	555.5	394.51	350.58	587.14	HSPB1
177	636.87	1040.49	314.55	442.09	649.12	123.34	329	147.08	526.85	257.04	146.68	256.15	33.18	1604.56	146.04	147.93	33.95	5.79	18.92	397.64	640.19	466.72	674.59	0.18	383.8	224.6	214.43	197.19	1011.46	583.14	178.44	157.27	232.33	127.33	NA
178	134.5	77.8	78.55	239.16	104.49	264.39	85.3	69.5	78.51	84.33	156.56	142.02	33.88	77.14	100.55	167	51.56	3.77	14.24	280.41	87.74	258.39	359.45	44.75	412.71	136.7	165.74	172.2	115.91	164.62	249.14	190.54	153.12	76.23	TIMP3
179	223.19	271.38	0.05	123.22	0.76	0	0.11	0	0.11	0	0.64	0	0	0.27	0.16	0.44	133.64	0	0.06	0	184.87	96.52	200.26	0	199.61	4	0	0	308.49	161.09	131.33	81.17	123.45	0.56	NA
180	153.1	71.61	97.01	97.53	154.86	393.46	85.64	20.69	120.3	164.43	588.87	216.39	95.41	81.33	66.28	79.51	170.07	35.62	112.54	100.16	69.29	521.47	124.03	116.69	350.15	150.86	233.41	116.22	75.23	104.03	222.85	178.29	65.65	71.07	TPM2
181	400.57	368.31	394.24	357.44	436.17	431.71	592.81	436.97	348.23	532.24	494.81	412.87	214.85	431.86	416.91	396.49	355.39	707.42	647.09	417.61	369.79	515.92	449.37	693.13	464.61	549.62	406.46	504.78	430.83	490.09	534.95	640.72	424.25	404.61	RPL23A
182	270.91	200.62	199.66	316.56	364.61	289.94	192.77	281.34	222.02	333.27	292.34	192.87	100.32	234.36	260.08	292.95	176.99	146.54	75.75	297.88	205.58	309.22	405.24	353.85	509.89	343.85	325.86	493.16	433.36	403.48	394.86	310.26	274.76	271.43	MYL12A
183	364.57	204.58	458.08	467.82	429.74	306.08	244.34	311.23	296.31	366.64	337.27	272.04	452.12	312.98	343.93	337.47	380.59	225.35	393.63	303.92	159.84	519.41	386.02	349.79	390.61	351.43	377.13	509.22	372.35	359.83	372.18	356.07	238.41	200.03	CALM2
184	486.95	431.31	262.01	383.1	394.23	468.43	474.21	450.96	294.42	542.91	439.15	450.29	251.41	438.39	352.72	325.09	305.89	648.69	450.03	456.36	516.06	621.74	476.59	531.31	409.73	598.23	487.54	560.17	491.29	579.89	483.8	461.77	425.68	405.28	RPL28
185	379.22	383.93	270.98	214.3	220.96	466.63	483.21	262.52	299.23	462.18	333.61	350.91	304.19	406.63	286.5	249.22	305.12	326.84	330.17	281.01	295.28	351.46	290.52	489.13	400.28	477.23	422.63	433.58	354.32	380.3	429.27	386.18	324.65	341.94	EDF1
186	380.93	327.96	404.9	349.15	313.53	340.66	421.38	294.68	292.49	269.9	292.9	412.9	166.68	304.19	275.55	289.07	358.76	753.56	567.95	384.14	344.83	439.65	464.95	404.92	377.94	408.92	390.7	529.04	402.64	487.22	446.6	496.72	364.07	299.72	EIF1
187	442.76	646.11	426.81	351.6	395.52	345.74	356.27	574.59	493.29	387.59	296.27	252.59	537.2	630.85	487.12	364.64	793.7	959.94	563.25	414.9	655.62	411.77	417.76	530.51	478.04	558.36	523.26	630.81	427.34	656.1	727.18	400.52	459.66	399.93	CALR
188	1219.38	1324.44	195.95	349.7	620.13	420.71	1126.34	1274.89	810.16	126.38	624.68	745.59	37.87	1000.34	1625.81	933.14	84.29	2.52	16.3	557.17	1174.46	375.7	755.18	188.38	357.34	1871.48	1224.26	1563.98	943.33	759.05	291.99	1121.59	1390.52	303.67	CTSH
189	89.86	64.33	30.79	89.51	16.52	215.49	33.1	11.69	91.97	30.11	95.95	30.13	91.9	28.71	23.57	93.83	57.04	5.98	27.22	125.37	42.97	67.36	148.98	66.7	240.94	104.23	73.84	109.04	56.16	71.11	156.87	69.07	89.4	21.73	RAMP2
190	303.81	212.54	277.82	294.45	290.65	255.48	209.07	171.95	176.68	268.13	235.16	209.37	293.27	359.83	310.97	273.62	181.86	191.06	160.87	369.12	279.73	357.36	405.46	316.16	389.47	281.44	383.03	393.6	312.15	340.57	335.2	280.18	293.53	189.63	RHOA
191	406.83	248.6	365.37	434.36	464.63	359.95	456.11	521.6	430.78	382.7	450.28	354.53	499.17	498.75	529.35	433.41	300.64	504.65	736.48	418.58	338.18	632.69	473.77	605.75	446.34	459.23	456.3	553.21	415.79	432.56	523.38	496.97	398.15	579.8	HNRNPA1
192	422.59	284.47	109.98	208.61	199.92	377.44	195.2	163.51	142.6	523.38	419.62	263.12	168.3	349.42	351.06	205.95	128.9	167.27	72.82	347.41	206.22	508.41	297.64	120.65	358.82	222.9	417.38	290.74	271.43	271.61	281.15	391.82	257.12	107.15	GSN
193	1526.12	1735.9	327.42	556.98	412.11	408.73	565.67	340.15	1478.17	260.24	755.35	664.66	102.91	3029.73	995.41	413.97	436.61	63.32	74.91	1016.77	1726.29	741.72	1050.15	300.3	437.26	1599.25	1239.98	1434.46	1249.74	1652.64	867.73	1257.39	1023.5	1980.17	NPC2
194	353.3	247.8	334.65	427.7	399.55	375.07	422.04	464.32	360.72	335.78	419.99	343.89	273.02	386	403.93	357.04	160.08	415.89	328.4	353.89	221.81	528.02	411.75	480.57	367.27	463.83	370.32	445.81	382.22	386.93	502.87	466.78	308.06	372.9	NACA
195	364.25	304.04	231.44	302.25	298.33	421.53	396.94	338.54	359.77	313.32	293.74	276.78	171.76	311.88	282.89	271.7	162.36	245.44	343.94	351.58	297.46	427.24	330.14	399.37	403.88	470.24	454.69	422.66	358.04	392.46	447.49	408.73	360.75	434.4	PFDN5
196	113.53	80.65	58.72	137.95	63.79	218.46	49.3	36.46	86.94	79.09	130.28	55.05	59.49	65.21	68.53	106.2	41.67	134.57	22.54	195.1	69.57	125.52	131.87	74.4	222.85	106.74	135.55	101.4	67.63	80.92	134.69	100.72	84	44.14	PTRF
197	439.01	0	0	6.22	0	0	0.13	0	0	0.06	266.43	339.41	0	5.28	0.19	0	29.68	3.71	13.5	0	548.17	203.03	366.91	405.19	398.91	3.36	0.32	0.26	0.76	0.25	0.46	0.34	0.31	0.12	NA
198	392.95	535.36	87.57	180.47	44.11	293.24	361.14	110.65	574.91	237.48	297.62	346.38	97.45	413.84	259.03	246.51	158.11	1.07	22.94	366.04	536.98	167.14	262.09	65.63	264.04	251.94	226.48	309.82	261.41	472.06	172.71	284.18	368.43	1023.63	SELENBP1
199	301.88	235.07	181.35	239.77	178.4	314.34	392.41	228.82	189.62	427.87	323.57	260.03	138.38	300.46	262.41	235.44	127.25	146.49	215.93	314.35	317.17	343.93	311.29	261.04	270.87	328.54	297.36	264.54	285.53	249.07	289.49	365.26	286.86	314.61	GLTSCR2
200	368.98	356.17	203.36	250.75	243.78	389.54	315.26	283.56	279.83	288.44	253.57	326.95	216.24	312.29	325.33	254.13	228.46	247.48	369.62	287.5	293.17	397.08	318.26	278.16	325.46	357.06	299.72	375.75	272.47	300.37	317.16	263.87	276.15	293.84	GABARAP
201	143.38	112.18	17.63	75.34	15.45	410.51	58.76	33.34	121.79	71.59	314.93	67.72	93.62	62.91	48.85	63.09	23.39	15.55	29.72	81.12	28.49	72.23	117.48	122.96	195.51	139.63	99.26	75.43	67.5	75.61	174.71	65.09	68.21	41.1	EGFL7
202	37.73	16.43	18.08	69.26	18.44	109.14	1.54	8.72	41.07	6.69	11.29	20.67	6.09	5.06	7.74	83.75	14.07	0.08	0.38	94.12	9.48	29.73	260.92	2.84	253.24	43.27	14.21	88.85	50.4	63.33	97.38	16.73	24.22	9.89	TMEM100
203	331.97	269.39	228.8	309.86	333.3	370.42	381.49	240.91	225.8	397.97	397.27	282.48	243.88	370.91	384.29	309.65	162.48	298.63	246.24	402.07	383.56	474.35	410.87	399.01	370.85	401.57	357.42	388.7	338.61	375.7	389.47	410.12	360.04	276.44	RPL15
204	492	319.43	126.6	404.42	545.83	186.88	112.19	350.83	238.61	69.43	83.6	327.05	46.28	351.43	336.87	382.01	43.82	5.58	14.94	391.7	259.27	279.86	472.81	604.97	518.97	631.67	716.13	898.59	961.56	525.69	572.36	262.99	526.58	146.71	C1QB
205	345.85	284.47	632.28	222.21	500.3	308.16	399.15	301.02	480.68	139.26	106.6	118.46	36.03	262.71	267.96	255.94	985.66	76.11	119.6	225.87	600.53	263.18	316.76	156.07	808.7	446.24	460.99	518.39	250.03	297.54	241.04	226.27	272.15	166.4	LY6E
206	140.17	142.39	70.24	89.6	150.27	291.44	110.95	35.31	92.85	137.62	187.48	122.8	168.31	119.5	103.74	120.91	143.53	72.59	82.65	190.4	113.56	289.9	150.3	247.87	317.01	182.5	267.9	81.15	125.84	127.26	214.67	179.84	133.85	56.2	COL6A2
207	195.53	131.27	90.51	97.37	151.27	332.72	121.97	56.49	177.92	122.58	190.58	129.73	407.36	159.08	116.57	123.07	415.45	212.25	588.54	195.06	145.8	227.35	198.46	89.06	353.31	195.28	266.42	211.9	162.43	172.02	283.34	195.6	179.84	215.64	PTMS
208	224.55	141.48	338.11	292.67	182.11	251.52	208.56	298.48	207.82	195.5	347.32	242.63	117.69	314.49	220.36	242.77	145.48	217.61	91.34	245.86	157.73	532.32	308.63	211.9	402.55	199.91	300.37	359.49	257.34	235.75	254.13	274.18	232.85	264.3	DSTN
209	125.18	50.84	33.29	55.36	13.17	209.99	47.77	55.12	50.44	80.59	72.66	42.64	2.74	70.59	72.28	111.44	1.93	1.52	2.32	190.92	93.03	115.51	254.72	10.01	301.02	103.87	116.78	103.12	72.4	80.67	190.61	171.04	111.26	42.6	INMT
210	320.23	236.32	390.66	346.85	255.54	182.34	205.16	299.54	343.47	128.6	175.77	275.26	71.21	423.04	399.09	309.24	724.99	756.34	90.52	362.86	256.5	410.41	352.57	90.9	318.52	247.92	355.48	456.69	278.5	360.07	232.76	279.72	256.26	231.97	CD9
211	487.78	549.39	443.62	236.73	354.68	419.65	381.13	396.27	337.54	384.9	352.47	336.82	335.91	413.25	414.98	333.38	500.58	338.52	284.31	372.99	458.51	368.94	324.91	736.69	450.08	715.75	511.31	614.4	386.07	607.71	690.68	470.13	522.27	319.3	PPIB
212	323.53	551.83	383.62	237.62	466.19	296.79	317.66	342.11	366.51	252.79	253.59	228.1	743.13	284.58	245.77	220.05	358.49	706.43	384.86	230.68	253.96	314.84	301.77	519.57	353.64	361.31	441.59	434.14	328.61	351.19	386.53	281.59	269.06	258.44	PPIA
213	310.62	273.05	287.22	249.12	344.82	274.73	335.23	234.78	289.15	371.46	284.97	305.36	269.41	321.27	291.68	244.78	243.48	498.98	347.2	301.49	388.76	347.76	308.45	532.77	282.24	333.23	338.56	322.68	264.75	327.93	305.98	320.94	311.71	436.54	SLC25A6
214	300.5	337.99	169.46	171.45	203.44	271.51	184.22	255.47	279.53	348.31	186.82	187.92	274	336.14	264.46	231.29	310.55	459.37	210.72	272.44	303.2	274.96	269.39	327.74	376.62	316.36	313.29	324.89	283.4	422.97	303.15	274.85	262.4	323.67	BSG
215	545.57	140.91	391.46	226.06	333.52	159.12	562.46	439.81	645.65	244.14	195.98	321.17	17.12	371.65	257.25	337.38	60.54	108.56	127.76	545.1	750.44	309.82	411.71	69.86	190.12	369.21	251.16	335.99	301.48	564.79	471.55	283.13	426.37	453.35	CEBPD
216	375.34	395.45	435.66	258.41	444.61	365.75	443.02	294.74	230.64	415.84	360.18	355.76	322.94	315.42	167.95	175.22	1200.91	1366.97	559.77	233.8	414.06	315.19	325.63	515.35	231.43	451.14	447.16	395.62	450.82	343.03	554.95	324.53	310	411.39	MIF
217	178.4	239.52	0.04	119.87	0	0.08	0	0	0	0	11.96	12.1	0.2	1.5	0.44	0.76	0	0.39	0.48	2.27	336.92	142.21	251.77	0	9.95	0	0	0	0.06	0.9	9.64	4.19	11.17	0	NA
218	84.79	80.34	89.27	73.73	27.01	173.07	73.24	23.74	107.42	164.99	60.73	81.59	63.51	71.93	30.5	61.04	47.68	9.24	23.91	71.75	53.77	70.97	118.55	41.1	115.54	79.15	73.71	98.86	62.95	57	109.58	61.68	55.12	37.21	SLC9A3R2
219	162.21	95.29	48.58	76.47	50.5	234.69	58.79	40.41	64.63	59.55	166.88	71	80.74	99.46	97.19	93.07	37.41	14.78	20.52	178.41	84.51	127.22	183.13	107.28	291.07	161.87	139.34	90.82	102.43	101.74	211.03	125.22	98.61	51.9	ENG
220	286.51	363.88	385.01	393.65	181.22	324.11	328.87	251.04	342.72	366.74	185.36	266.98	129.88	399.74	238.54	262.34	221.93	191.37	253.07	247.6	283.48	423.67	245.98	224.5	285.65	320.76	320.95	403.66	291.55	358.68	310.32	332.32	300.01	535.86	PRDX5
221	183.26	171.02	89.39	95.5	46.62	208.25	410.99	192.26	131.38	85.48	166.6	260.65	49.29	422.91	300.38	226.26	100.5	20.89	31.59	272.12	192.73	175.57	186.1	43.82	256.58	231.58	206.59	210.61	111.83	259.92	144.77	274.07	211.9	68.63	BCAM
222	309.93	268.6	215.86	257.28	282.09	400.28	481.62	206.32	206.2	356.01	436.41	284.17	234.95	341.7	313.86	269.76	138.15	325.98	233.58	343.31	346.24	396	343.48	454.76	365.62	429.95	362.91	383.93	335.16	350.02	437.73	419.07	363.79	281.07	RPL32
223	52.1	47.81	10.52	78.63	12.41	224.44	23.15	8.52	54.4	25.75	65.38	25.62	32.76	12.77	14.89	61.55	7.37	2.49	8.01	105.39	27.43	27.54	114.57	50.6	273.42	53.67	37.22	57.58	44.17	53.81	153.3	56.62	54.63	6.07	RAMP3
224	728.1	512.09	463.86	577.4	782.45	341.37	644.9	220.58	428.36	265.62	431.53	579.47	173.36	593.2	430.12	440.32	224.47	157.3	265.64	452.42	390.38	644.33	536.96	525.36	372.61	553.62	629.36	727.6	586.19	512.98	434.96	694.45	502.53	311.28	SAT1
225	139.93	53.19	107.82	196.66	70.65	218.61	76.62	84.85	64.59	55.97	548.76	233.79	130.28	85.11	202.34	172.39	36.38	10.13	30.92	214.1	41.11	453.2	203.9	77.18	443.21	203.46	149.03	112.93	132.42	120.23	275.82	288.98	133.04	42.03	SPARCL1
226	324.12	81.75	238.18	200.77	353.28	132.67	356.43	171.68	233.41	145.99	232.96	355.4	46.76	279.01	290.41	346.13	50.75	42.43	73	367.31	359.48	187.59	313.22	88.54	278	279.44	191.41	397.72	246.86	407.88	365.69	268.65	337.33	263.15	NFKBIA
227	346.29	416.4	327.98	269.45	411.77	250.02	328.89	336.57	276.8	453.26	235.73	314.76	186.06	363.4	302.08	216.23	801.06	950.5	356.38	269.71	404.4	363.68	329.67	669.65	280.02	369.22	492.82	404.94	341.34	320.77	392	232.5	276.42	332.13	ALDOA
228	460.44	669.91	292.5	452.11	511.17	134.88	181.78	387.59	380.33	161.6	206.32	398.59	28.69	993.21	435.62	435.44	85.06	2.16	14.06	400.81	384.59	321.65	516.23	368.19	618.69	433.63	410.71	489.19	930.84	612.74	519.84	432.19	682.4	424.36	HLA-DPA1
229	176.39	14.31	262.69	261.57	131.5	98.63	50.72	305.4	116.92	55.47	128.14	114.6	2.38	33.79	145.2	168.72	49.45	0.82	26.73	296.41	97.47	120.03	175.16	1.92	272.94	94.64	78.97	134.35	88.62	243.11	83.88	290.79	294.85	130.77	CYP4B1
230	268.9	325.65	497.82	336.96	361.07	264.65	244.85	335.9	411.57	292.56	211.99	224.37	243.61	349.04	314.56	274.38	435.34	504.55	248.41	325.96	448.35	320.63	279.18	367.1	315.57	261.14	368.05	323.67	304.73	314.63	386.44	314.89	307.8	346.98	HSP90AB1
231	124.42	101.37	121.05	160.61	105.54	274.44	82.93	90.99	111.57	142	268.59	108.69	108.27	194.39	95.28	116.36	88.69	75.67	52.74	190.41	111.62	305.21	206.7	73.77	393.93	145.74	229.03	154.74	132.21	140.95	261.77	179.09	132.23	286.94	CSRP1
232	335.57	290.33	230.33	257.5	432.44	406.89	526.79	557.28	382.9	442.96	416.64	359.16	243.07	615.54	284.19	270.71	220.88	1016.27	580.17	324.34	349.5	370.2	322.27	477.21	354.01	477.4	394.17	413.58	397.29	424.55	427.95	426.8	412.37	383.59	RPL37
233	341.04	210.46	525.28	417.22	314.16	194.33	150.51	323.69	173.83	266.95	198.8	159.22	442.11	350.24	320.4	275.47	484.12	436.3	382.88	326.3	272.39	310.39	304.61	477.46	322.71	339.75	377.12	421.75	403.12	358.98	467.72	289	292.66	333.61	HSPA8
234	142	108.91	184.44	167.45	230.88	209.23	106.78	48.54	149.24	45.68	88.68	51.61	38.21	63.05	72.53	110.98	169.63	52.07	30.9	123.82	176.39	97.04	191.96	306.52	706.6	298.54	282.5	165.42	252.73	172.06	245.74	130.48	143.09	145.76	BST2
235	270.36	102.36	684.12	273.4	468.98	166.03	353.49	118.21	138.67	216.31	213.75	232.82	58.05	229.39	98.16	306.83	107.44	44.88	45.31	324.34	325.41	290.67	326.99	95.98	222.52	235.23	244.66	276.52	238.72	338.03	213.12	231.8	302.18	76.11	RHOB
236	222.32	169.59	60.79	222.16	86.62	243.73	141.98	67.57	126.48	80.55	55.9	109.24	2.84	221.11	82.11	152.54	2.04	8.45	3.02	158.81	154.1	376.61	276.81	43.01	256.93	257.78	406.2	259.44	163.15	230.03	364.21	311.06	194.56	76.67	CFD
237	220.13	236.98	473.23	157.15	231.99	220.67	303.17	291.95	439.02	244.53	154.63	309.56	29.76	391.13	226.18	141.41	211.58	9.56	17.03	222.36	193.57	255.38	333.74	841.4	166.95	256.84	442.85	366.74	237.44	307.64	178.69	201.54	209.66	200.11	KRT7
238	361.85	228.77	359.84	336.69	252.96	193.75	224.19	410.34	217.99	169.43	255.08	261.48	140.55	404.35	402.18	357.21	213.35	86.74	103.86	427.85	241.34	198.39	299	97.82	328.57	275.94	311.28	323.01	224.77	454.25	184.94	393.38	288.74	286.66	APLP2
239	166.91	112.94	54.81	96.04	59.74	244.93	69.79	74.57	109.36	116.41	124.44	104.55	88.28	82.29	116.8	135.15	95.32	5.65	37.3	181.52	80.16	154.55	168.16	72.76	222.6	158.76	164.63	121.13	92.96	117.25	137.07	146.52	111.02	61.11	GAS6
240	293.46	339.29	163.91	243.85	336.51	355.04	225.56	255.04	221.27	357.17	235.8	230.53	216.51	195.53	233.97	202.04	217.9	283.88	260.11	258.62	245.19	278.53	267.7	543.61	316.31	366.69	277.49	333.21	297.19	268.56	307.18	290.91	274.9	404.86	COX4I1
241	300.96	363.22	199.86	316.61	567.67	351.14	321.59	385.45	1135.85	545.14	838.11	601.35	295.1	506.11	301.51	334.15	1149.36	318.65	421.93	458.81	268.2	364.37	312.27	279.6	414.94	150.92	322.04	193.34	309.51	394.22	212.85	315.33	412.05	327.16	NA
242	225.22	209.78	138.62	159.34	122.61	217.93	186.35	103.54	173.23	215.88	154.54	121.97	99.75	230.77	165.61	152.94	194.28	204.56	145.75	216.47	174.12	235.45	243.51	149.93	258.79	235.89	225.38	244.8	190.26	218.04	232.14	172.48	152.87	221.16	CAPNS1
243	186.33	42.92	117.74	63.11	240.78	184.4	84.89	51.8	124.88	142.11	165.88	334.46	10.9	100.31	78.96	239.73	21.48	5.57	12.01	328.71	433.81	188.08	327.7	41.94	164.73	290.61	290.18	85.28	179.75	376.2	421.41	228.13	325.73	95.85	C10orf10
244	264.68	171.66	220.14	250.95	398.44	242.47	312.47	352.68	197.45	300.46	282.4	241.72	199.94	287.36	285.27	240.91	127.14	278.06	318.65	277.4	236.61	411.23	314.01	363.76	300.82	309.42	280.5	341.89	291.81	278.01	333.24	307.67	249.42	214.13	BTF3
245	1108.54	513.37	705.71	772.21	1658.01	539.42	483.28	242.71	313.1	204.02	321.6	747.38	158.57	734.11	509.35	242.63	170.4	6.41	75.91	431.36	428.61	938.47	1014.82	1489.22	496.88	732.81	2281.91	623.29	1736.55	462.7	357.99	379.95	272.33	203.59	APOE
246	75.01	50.17	41.88	68.88	45.78	103.74	62.35	24.92	50.15	54.77	137.37	70.18	60.9	45.87	42.98	70.17	40.18	19.39	15.71	91.09	53.39	103.45	240.2	53.47	191.04	59.18	93.6	111.11	105.93	92.31	116.33	76.79	102.05	45.8	HYAL2
247	92.4	80.02	45.26	174.72	11.44	124.23	75.15	54.23	40.76	67	74.4	47.33	2.17	117.68	146.99	209.81	0.35	0.21	1.93	160.99	89.48	295.58	264.85	18.2	307.02	156.54	211.03	177.7	107.02	117.24	280.36	204.45	97.67	18.77	ADH1B
248	296.97	310.7	47.73	253.03	131.77	145.15	156.21	120.14	157.15	65.09	90.01	117.29	5.31	155.47	167.07	136.08	14.74	2.01	2.66	198.4	114.46	93.2	135.28	240.94	215.45	278.99	145.12	197.38	307.2	294.68	321.91	134.44	247.68	94.9	CD52
249	293.47	289.4	154.27	211.42	242.04	334.9	341.29	274.83	228.18	374.8	324.15	293.04	111.46	235.34	212.68	198.55	97.33	247.65	176.87	251.81	317.05	260.5	263.28	398.05	220.88	372.8	273.26	278.64	251.89	264.94	335.78	309.35	287.92	466.27	RPL13
250	135.58	152.84	307.24	394.19	587.53	217.87	98.58	212.1	136.65	97.04	138.75	199.29	75.4	222.22	229.93	283.68	135.29	19.37	112.5	252.3	159.71	299.65	280.65	79.55	457.82	189.06	291.17	150.24	253.64	148.71	255.43	235.21	199.92	172.94	FN1
251	248.36	203.1	148.04	257.83	208.68	177.9	133.33	295.66	160.03	301.06	173.07	161.23	135.04	275.03	272.6	221.2	126.79	102.05	170.7	288.91	214.14	338.97	285.72	195.17	351.32	230.13	295	343.94	287.25	325.4	276.14	210	236.3	267.6	ANXA5
252	169.36	127.95	88.02	143.81	132.65	182.17	95.55	64.12	97.28	85.63	146.91	91.84	129.98	135.05	119.06	134.54	80.72	57.92	67.25	174.11	130.11	177.04	214.9	132.23	236.92	172.16	187.8	176.09	173.79	161.76	214.92	129.96	149.78	83.23	GNAI2
253	365.38	250.29	285.19	357.9	508.36	165.09	449.45	150.68	225.35	393.78	165.96	221.23	26.65	360.13	287.43	166.07	119.03	81.3	75.39	238.38	227.95	395.51	311.79	232.23	266.18	390.55	518.02	569.73	417.41	296.13	395.67	236.36	234.95	345.23	LGALS3
254	74.31	1.61	8.62	73.97	1.31	49.14	1.84	5.32	28.06	24.28	0.94	0.56	0.28	0.15	4.64	24.14	1.86	0.85	0.17	57.61	10.09	9.19	145.44	0.23	264.95	31.26	12.14	61.41	21.92	45.16	43.41	12.39	13.34	6.17	UPK3B
255	748.26	968.61	59.35	99.49	18.46	48.95	540.22	678.83	1555.09	15928.57	753.28	5418	0.61	202.78	756.61	392.16	0.36	0.63	0.56	724.69	804.16	114.97	854.46	0.17	512.24	428.77	573.16	318.77	248.48	1206.19	199.57	1324.3	1860.9	1267.71	PGC
256	99.63	57.26	32.32	86.99	29.51	162.26	75.47	25.65	69.9	91.58	81.05	67.08	51.18	76.35	72.66	110.54	31.03	16.72	7.92	171.03	65.5	98	108.12	20.86	174.71	77.89	107.54	81.56	59.26	92.18	154.86	109.32	73.02	75.77	LTBP4
257	112.72	38.77	34.66	94.07	25.08	167.14	41.36	18.96	85.87	38.05	137.19	30.36	83	37.12	38.62	67.23	20.21	10.51	22.23	148.56	33.98	96.99	88.33	82.94	290.42	136.67	111.13	106.67	45.81	59.38	149.44	78.92	76.48	20.5	GNG11
258	280.92	265.55	254.76	177.45	313.65	345.76	164.9	218.76	275.6	189.13	282.44	343.2	119.77	211.76	216.48	216.05	232.73	108.41	148.44	255.55	254.98	293.09	235.44	170.89	244.44	346.83	387.67	278.62	255.79	218.87	206.29	286.94	215.38	202.78	SEPW1
259	384.99	299.39	135.14	174.86	188.75	246.21	252.05	164.56	183.7	281.64	132.41	170.65	172.64	234.76	196.88	195.49	295.97	63.91	176.5	181.34	237.71	190.45	251.21	534.94	214.86	395.56	287.72	286.21	322.94	275.69	346.67	226.13	254.95	192.97	CYBA
260	182.86	217.14	0	58.91	1.36	189.92	1.38	0.15	1.23	0.72	0.36	0.09	0	0.62	0.2	0.18	2.27	0	0.62	1.06	0.27	0.22	0.5	298.48	182.75	177.25	0.69	0.48	3.14	0.98	0.74	1.02	0.37	0.52	NA
261	257.68	239.35	155.31	135.48	130.69	167.55	113.08	143.25	141.13	302.57	127.21	141.83	41.09	196.06	111.65	119.27	79.63	234.21	71.08	168.13	146.88	115.72	164.02	98.39	156.08	207.84	169.22	207.9	183.23	190.11	212.46	125.46	173.6	182.33	TSPO
262	98.16	43.23	83.14	134.83	32.2	121.42	49.53	48.25	75.13	49.69	44.45	111.19	28.86	74.49	49.91	108.23	39.44	9.8	38.42	156.67	40.6	62.05	150.18	14.04	175.95	57.06	50.89	69.25	79.09	67.47	72.07	63.36	72.14	29.22	EMP2
263	169.97	191.32	139.3	119.55	166.2	230.91	124.56	158.11	169.09	194.72	178.99	142.72	182.11	135.18	90.06	105.34	247.69	221.73	127.24	132.55	151.22	157.83	169.47	220.01	180.34	175.76	151.47	160.68	177.21	138.55	189.19	123.28	120.39	140.84	GUK1
264	1000.22	8745.58	214.95	1405.67	2138.68	6566.43	10008.03	938.51	853.24	10814.32	1823.52	1503.58	1061.09	7360.56	6423.47	6684.77	3606.4	20.87	569.32	1240.27	16049.75	8114.34	9134.65	13286.35	1173.6	9534.47	762.66	2393.96	5972.68	2008.06	7903.31	8965.83	10898.11	3314.51	IGLL5
265	201.39	194.03	132.67	139.74	137.08	245.59	121.65	97.42	103.42	96.14	260.61	178.41	71.1	143.63	175.26	142.88	56.14	18.84	24.02	163.55	132.39	241.19	221.05	202.37	288.04	510.4	284.65	304.79	150.79	340.5	473.46	243.37	216.68	77.94	IFITM2
266	200.35	330.52	223.89	197.91	139.61	189.2	196.49	241.45	260.88	255.51	147.76	324.27	26.59	340.87	242.43	239.13	24.22	34.74	25.77	294.61	256.55	174.74	250.32	109.2	242.88	197.69	162.96	270.48	224.85	330.04	167.64	229.26	267.51	173.38	ALDH2
267	33.39	22.92	22.61	35.33	5.72	108.42	26.87	7.33	38.58	17.38	19.69	30.97	9.02	8.37	12.26	71.22	1.24	2.11	3.28	73.74	24.13	13.64	190.55	2.34	116.68	31.51	14.45	70.55	34.56	53.38	40.85	17.16	42.05	13.41	VIPR1
268	216.19	182.24	156.41	154.77	156.08	312.24	251.26	118.13	224.42	256.7	287.01	345.56	121.7	147.15	167.72	160.22	129.86	314.82	361.58	201.56	200.45	251.87	250.63	258.56	269.35	199.07	199.41	200.14	206.57	263.36	245.61	222.22	195.39	193.04	ATF4
269	71.92	52.49	41.68	90.84	19.27	127.97	45.57	26.16	47.64	56.1	116.79	57.43	17.16	66.66	67.94	86.66	4.52	2.38	4.09	139.02	57.5	136.43	155.99	19.41	292.32	95.82	120.06	89.15	63.95	73.65	163.52	116.2	84.07	33.17	AOC3
270	254.22	199.5	140.6	108.58	85.54	333.76	124.71	173.1	163.15	373.05	140.06	201.04	182.04	231.65	111.33	113.25	176.21	145.85	130.61	256.18	205.54	162.22	198.92	179.15	297.77	185.81	161.59	243.59	109.98	159.76	194.56	179.24	151.73	345.79	PPDPF
271	488.74	224.92	840.77	488.08	1116.23	229.26	510.56	207.48	149.7	301.64	241.97	216.06	11.76	392.92	231.46	796.93	18.04	32.06	26.06	379.35	1260.13	428.92	706.04	56.75	209.39	467.8	181.82	690	602.92	821.05	472.23	488.72	744.2	140.89	DUSP1
272	143.67	130.11	75.63	146.04	207.12	185.97	74.13	93.33	113.97	88.23	236.93	124.59	92.93	127.96	118.77	113.45	90.26	175.77	65.45	149.61	122.48	197.78	104.38	57.02	173.2	128.88	158.55	119.89	109.76	107.46	141.92	121.17	111.14	117.27	FLNA
273	301.7	445.66	244.88	141.24	55.97	333.14	151.95	26.95	47.87	371.46	357.89	173.14	97.58	374.68	155.28	115.02	317.32	13.09	80.67	282.85	223.5	477.91	240.21	89.35	414.28	178.98	197.37	112.4	189.08	229.54	400.87	286.42	218.3	735	CLU
274	213.09	268.8	217.64	193.94	204.76	183.79	216.05	317.34	254.9	258.01	171.44	177	187.29	283.43	235.98	199.38	285.03	272.45	181.05	228.05	274.98	233.84	241.95	296.51	240.01	223.26	188.79	280.05	216.94	267	246.78	206.99	220.93	451.73	ARF1
275	444.04	285.21	303.32	421.32	455.17	169.55	179.64	193.06	237.92	126.17	170.1	249.01	86.56	402.86	281.44	215.66	351.71	78.86	15.26	270.51	238.24	367.98	437.12	335.63	327.65	549.74	669.05	370.22	687.82	406.82	369.56	248.78	340.09	217.51	CTSZ
276	313.22	42.73	2.86	272.92	4.9	1.13	4.27	41.39	10.23	1.35	17.09	23.71	0.41	570.7	450.95	441.41	3.89	7.06	2.53	365.68	10	8	15.14	10.28	54.07	311.52	0.52	1.38	0.94	0.94	3.05	2.25	2.59	2.91	HLA-DRB3
277	340.57	344.92	192.61	189.23	231.21	290.49	302.08	285.27	337.18	163.29	201.32	223.06	132.34	308.74	206.76	172.07	153.74	402.59	147.29	182.77	315.76	340.4	279.63	286.59	202.75	352.41	300.8	319.01	346.15	331.97	170.21	238.2	202.99	385.34	GPX4
278	227.14	131.74	30.39	179.1	41.58	74.18	26.03	136.41	168.34	5.43	16.43	90.1	0.13	135.57	108.87	120.85	0.87	0.59	0.08	177.59	82.54	40.26	130.85	0.54	196.48	171.57	53.47	371.99	175.59	191.26	197.16	48.72	172.37	60.11	MARCO
279	379.56	799.12	576.09	216.83	410.68	261.09	234.36	208.81	496.71	672.58	196.83	376.94	179.35	622.05	369.55	324.16	725.51	180.22	168.51	363.51	653.79	244.73	354.96	190.29	441.29	447.8	412.67	402.03	528.01	711.91	225.71	573.44	356.39	478.24	LGALS3BP
280	311.02	240.82	257.12	282.07	286	214.46	216.32	230.1	254.49	305.01	152.72	149.13	402.05	276.89	262.43	186.13	334.53	1638.61	137.27	197.46	227.49	295.56	289.2	489.33	251.52	281.88	258.09	307.07	248.28	311.4	325.12	214.46	219.11	235.79	PRDX1
281	246.34	223.68	159.72	174.68	193.01	296.77	330.26	183.28	263.61	263.44	197.65	183.52	160.95	223.85	169.25	154.07	199.58	302.04	304	168.53	199.73	226.53	188.18	409.89	307.63	388.68	324.98	335.22	319.87	302.21	362.17	287.26	251.27	435.22	NDUFA13
282	170.2	126.25	90.22	70.18	75.99	277.53	161.34	57.03	140.77	111.34	180.25	209.13	305.95	83.27	102.16	127.54	167.87	127.65	237.57	116.34	103.6	87.65	94.63	155.59	112.74	138.52	123.8	100.01	126.39	82.65	160.7	134.56	114.31	85.2	SNRNP70
283	106.98	83.93	330.39	226.64	184.73	183.81	66.64	255.85	147.5	122.77	118.5	125.54	357.53	153.32	185.16	211.83	740.15	166.92	163.16	216.48	80.36	189.83	168.78	92.83	258.89	147.56	177.77	151.72	144.49	197.33	151.2	171.3	125.26	235.87	APP
284	108.9	38.75	195.94	47.14	336.23	124.36	106.51	67.23	69.82	390.03	239.08	63.54	40.69	130.85	161.04	112.54	58.76	356.97	92.32	130.45	112.55	261.65	192.27	80.43	290.92	167.34	266.52	114.07	127.39	69.03	164.89	182.96	74.75	64.18	DDIT4
285	243.59	245.93	177.23	208.73	209.45	224.7	269.15	201.42	222.4	225.71	175.76	155.94	181.89	266.34	193.56	171.65	191.89	340.81	224.62	187.12	208.64	245.01	199.75	312.64	290.84	319.52	304.57	337.8	285.42	315.78	303.28	274.35	227.69	420.12	UBL5
286	211.25	118.63	134.3	354.81	192.4	196.64	154.98	275.05	124.3	76.9	104.96	190.26	56.19	315.94	357.86	432.41	110.41	41.93	14.12	353.73	197.37	436.4	540.34	172.97	478.61	203.93	289.17	267.22	446.71	366.29	344.93	406.06	286.31	113.43	SEPP1
287	292.12	285.51	256.47	228.22	363.85	263.66	283.96	315.83	246.58	479.9	298.12	198.06	157.92	248.19	123.64	96.97	421.37	1214.45	315.66	212.72	236.86	271.39	231.15	624.76	281.22	398.76	383.07	346.95	323.04	303.71	474.55	354.73	292.19	241.77	NME2
288	99.75	81.32	36.71	73.96	31.98	139.87	42.66	28.58	58.81	91.92	84.01	54.01	15.53	60.3	51.05	79.44	30.04	11.72	14.32	108.6	69.05	90.93	158.13	45.91	166.84	117.49	104.85	128.37	88.49	75.95	120.57	96.33	79.5	50.92	RRAS
289	186.78	305.91	83.23	122.42	144.16	298.14	112.74	135.46	204.37	72.12	84.17	109.63	16.82	126.79	164.25	140.92	61.71	11.99	59.9	120.11	108.65	159.28	145.78	39.3	206.41	235.29	219.53	269.14	191.93	146.15	213.69	127.07	111.91	157.32	NUPR1
290	133.06	33.31	31.99	369.53	15.47	113.45	402.43	17.4	103.83	16.14	80.31	111.87	46.04	74.93	67.63	203.01	53.3	13.12	184.77	93.1	142.03	393.66	61.15	13.46	120.08	55.59	76.92	60.11	26.58	68.69	126.15	137.42	61.76	30.18	TPPP3
291	282.38	266.45	171.29	222.5	439.55	303.64	336.9	453.67	354.78	280.45	225.32	235.15	237.47	245.19	246.86	223.13	217.65	214.46	539.38	240.14	261.73	298.66	255.19	538.71	284.94	369.44	341.32	412.37	414.76	402.21	326.93	326.1	318.67	342.86	COX7C
292	173.76	57.09	190.06	179.34	43.55	193	30.53	23.92	25.82	101.25	341.56	17.61	95.67	52	40.66	68.29	38.14	94.52	57.07	91.53	57.08	47.28	158.01	143.28	55.36	56.55	85.88	130.25	79.51	102.13	153.91	84.22	94.96	83.34	ID1
293	218.54	59.94	316.57	289.13	267.98	123.2	155.66	299.43	235.26	250.76	122.39	113.04	1104.12	290.16	153.4	143.65	351.44	80.59	460.63	170.98	245.44	348.47	260	324.29	188.57	153.2	125.02	211.37	203.52	215.3	254.45	232.73	219.1	550.06	H3F3AP4
294	201.15	184.43	136.58	102.43	107.67	188.22	164.48	84.43	140.65	194.62	155.99	148.6	106.24	140.93	143.82	132.38	197.45	334.83	177.43	159.29	149.74	172.21	194.15	177.12	167.31	173.9	179.62	195.01	153.57	167.31	217.37	152.21	141.45	100.99	ARHGDIA
295	195.42	158.05	155.8	175.92	174.13	220.64	164.35	113.38	149.6	129.67	312.41	268.1	343	148.83	216.07	196.85	112.04	52.4	323.87	185.99	137.29	177.16	188.86	170.41	202.99	169.22	167.79	183.67	256.98	189.51	178.36	226.8	182.54	199.23	SRSF5
296	65.49	30.15	9.07	27.57	7.38	157.4	20.78	6.83	37.2	29.92	92.55	31.8	17.91	13.82	16.38	28.01	9.44	2.81	7.11	56.69	17.42	63.34	86.25	15.66	106.38	44.68	40.75	39.6	28.46	32.45	62.16	38.26	29.26	11.42	LIMS2
297	558.01	1285.62	557.82	179.69	97.15	348.57	773.41	525	1524.72	851.06	512.09	932.5	97.01	997.48	758.43	522.43	153.52	24.31	66.79	506.96	971.43	416.99	382.46	964.5	103.97	668.55	679.16	714.82	565.45	786.87	205.76	382.48	634.38	1733.61	MUC1
298	116.31	138.27	240.04	196.72	151.1	158.77	98.89	122.73	122.3	139.66	176.79	99.73	104.63	114.3	112.68	119.65	104.42	107.2	58.76	164.52	98.82	135.78	135.34	86.54	160.62	104.07	147.51	95.67	125.46	113.72	123.75	117.71	112.2	113.15	MYH9
299	273.62	277.56	242.05	238.86	240.33	336.42	385.54	362.2	255.82	342.7	349.19	237.68	242.89	359.26	268.62	235.35	198.03	523.9	512.75	259.27	292.3	343.34	269.44	523.96	350.37	469.75	361.81	414.22	373.25	368.29	455.12	424.35	328.89	501.14	RPL36A
300	157.67	146.13	337.77	238.31	213.43	187.86	133.89	148.9	149.05	159.5	154.23	177.59	121.15	161.86	178.25	191.59	184.07	227.5	309.93	213.34	142.87	237.05	236.37	152.39	241.39	187.27	217.41	294.64	214.34	242.33	206.06	217.51	146.58	191.72	H3F3B
301	232.11	264.75	291.73	353.37	232.13	178.25	176.78	385.57	275.2	317	142.43	170.7	178.24	357.4	309.16	315.78	257.7	171.19	221.2	321.58	314.38	233.22	290.67	233.22	271.95	233.65	303.45	276.69	271.19	329.31	207.16	245.82	272.13	286.39	TMBIM6
302	207.56	129.65	159.6	176.46	206.21	211.84	144.09	131.13	160.1	240.29	245.87	205.84	249.83	196.26	254.52	234.32	136.03	620.48	260.39	253.64	170.98	281.61	264.11	165.24	312.74	187.6	230.46	244.82	204.24	208.39	241.44	287.63	208.91	215.72	EIF4A2
303	237.64	209.08	253.52	237.31	253.95	191.67	164.34	131.67	179.49	320.99	140.78	142.42	182.45	196.7	162.6	147.93	227.03	446.61	147.64	206.15	277.78	235.97	216.55	280.01	244.07	258.48	309.14	266.85	253.01	226.55	276.08	168.67	200	170.33	CLIC1
304	310.22	529.16	331.9	224.46	296.53	218.02	266.46	403.75	285.92	463.37	231.37	277.09	198.89	316.57	348.75	260.47	650.77	1219.61	407.26	288.5	463.13	202.08	273.57	355.95	244.31	376.91	360.94	335.33	266.42	508.61	346.82	330.59	313.84	296.27	P4HB
305	337.29	759.96	480.33	128.72	127.39	244.89	194.51	185.01	365.42	91.25	225.32	331.23	0	486.21	330.14	229.6	0.37	0	0.25	302.82	772.26	119.75	322.94	265.38	198.68	467.77	237	491.29	297.25	375.77	250.49	336.42	378.42	684.87	SFTA2
306	413.82	196.41	149.37	289.83	292.39	94.22	59.32	219.33	139.51	97.14	56	193.07	23.36	240.9	314.66	166.43	22.66	31.83	8.35	231.84	176.73	226.42	336.07	145.03	236.72	254.88	344.12	399.34	312.92	271.69	285.14	134.43	244.88	82.89	CD68
307	172.84	153.68	151.96	217.63	163.24	179.82	122.56	280.61	135.54	193.13	142.36	134.8	219.29	181.44	201.98	179.83	140.04	438.86	274.91	208.01	204.32	231.48	226.24	399.83	254.82	208.39	238.52	248.43	181.26	220.16	246.42	175.14	201.17	181.47	ATP5B
308	358.82	475.76	1002.28	322.21	615.42	216.25	453.24	414.33	463.72	175.56	251.65	326.8	272.52	553.94	358.02	200.12	698.11	2320.57	733.06	268.01	345.09	295.49	292.95	535.63	209.69	388.24	426.74	406.66	723.43	333.1	358.25	263.83	270.15	331.57	ENO1
309	313.3	220.29	159.48	193.54	102.52	164.68	464.72	284.33	272.26	196.84	101.65	187.36	53.54	308.06	310.49	277.2	127.52	61.13	71.79	239.85	482.11	189.77	241.63	55.15	214.6	234.34	184.17	561.1	248.94	467.83	193.28	338.16	352.55	297.12	CYB5A
310	74.08	47.87	40.07	66.88	43.3	192.31	66.09	17.82	93.65	50.45	106.99	62.5	41.83	63.73	35.17	58.3	14.95	6.9	17.3	86.78	43.93	89.32	139.87	141.41	215.96	101.5	87.68	87	106.71	73.56	138.73	91.3	73.32	30.75	VAMP5
311	125.24	86.3	98.24	245.59	150.98	174.46	78.9	76.02	113.48	58.21	109.3	57.76	467.98	129.82	80.22	116.34	418.4	20.15	836.9	148.27	80.5	217.11	135.04	76.13	161.98	130.34	180.8	142.54	100.21	104.6	180.96	101.47	93.33	135.25	TUBA1A
312	247.22	560.27	131.4	129.66	112.16	233.26	200.32	195.92	138.06	199.54	149.82	137.2	139.1	210.14	126.99	136.2	176.23	148.59	181.92	142.79	215.24	168.04	193.56	277.27	187.45	293.11	257.44	281.91	245.38	369.61	223.9	208.68	213.36	222.54	POLR2L
313	107.54	90.14	52.14	87.05	60.33	179.92	83.32	46.92	114.9	112.98	102.57	90.11	48.33	58	67.58	80.55	66.16	10.96	29.15	106.73	83.09	120.45	124.45	75.24	174.5	116.53	114.36	92.64	100.25	95.97	129.27	87.41	80.17	37.83	SERPINB6
314	213.79	267.1	253.88	258.79	309.46	272.25	246.53	222.61	224.5	116.85	328.23	239.47	255.99	120.3	207.37	257.01	169.76	140.16	277.2	185.06	143.59	172.71	214.19	214.4	201.09	210.16	190.34	213.37	275.82	268.66	199.75	278.88	217.68	189.01	DDX5
315	220.51	208.08	193.18	159.68	183.33	184.73	180.42	230.15	181.61	214.83	140.04	154.56	293.34	190.54	129.35	144.27	372.03	383.35	351.55	163.31	189.54	167.94	167.21	453.56	220.58	267.68	245.53	273.15	211.29	255.82	261.29	204.71	220.78	234.41	COX8A
316	197.99	238.54	100.5	111.68	104.13	169.34	93.91	171.5	119.46	139.95	122.57	165.92	106.3	217.37	195.54	172.23	291.39	101.6	61.82	213.84	220.73	150.38	175.09	113.63	192.14	230.39	175.1	187.65	185.67	204.63	219.77	170.42	185.13	113.02	NUCB1
317	461.93	293.77	138.8	244.26	371.72	187.37	118.12	181.3	248.49	52.93	79.34	206.32	27.59	236.69	221.46	190.9	34.51	5.07	10.29	220.65	181.52	213.84	349.9	286.09	429.5	457.75	488.01	564.99	481.09	500.4	459.27	247.87	334.28	138.17	TYROBP
318	914.4	7528.12	195.11	561.94	2102.71	4449.31	9948.06	356.36	740.57	9865.9	4175.71	1363.25	1040.62	4563.62	5670.25	5922.96	4975.39	17.06	285.27	1315.73	10897.84	4848.06	4974.19	14708.23	581.42	6365.5	437.43	1318.57	7889.49	1630.83	5444.72	6658.8	7062.26	1227.62	MIR4538
319	162.5	154.94	95.35	105.46	103.11	192.28	169.65	93.15	128.53	158.26	130.03	124.1	59.92	148.35	119.74	123.02	110.89	187.49	108.81	147.75	143	161.62	161.01	106.46	169.14	163.51	144.76	160.39	134.67	144.66	166.56	155.62	120.1	131.4	FKBP8
320	183.79	163.5	236.49	137.75	216.8	211.77	301.96	322.63	259.66	208.8	177.64	141.93	102.76	216.01	173.76	143.63	174.25	124.57	122.09	176.11	228.2	220.8	174.87	274.81	192.52	231.49	253.1	203.75	216.27	243.4	214.81	199.29	203.85	330.14	EEF1D
321	185.61	61.66	163.18	209.78	188.47	144.76	83.11	119.93	80.27	94.27	176.49	156.37	37.99	166.11	88.2	182.39	75.33	30.62	82.25	327.56	166.08	297.5	374.55	24.68	269.36	200.67	160.94	210.24	170.28	236.63	148.15	293.74	282.37	110.91	CTGF
322	167.4	139.92	179.22	170.49	176.2	153.09	114.91	224.96	140.49	156.31	131.34	130.85	140.57	211.35	213.42	178.96	240.19	124.4	91.08	221.58	195.09	285.12	242.7	128.07	318.08	197.13	246.4	246.62	182.57	252.82	217.58	224.98	184.21	154.97	LAPTM4A
323	149.91	133	145.03	119.26	97.27	186.95	159.9	106.03	153.14	159.9	131.47	113.31	130.44	128.08	109.64	104.85	217.14	149.1	167.49	125.36	110.56	152.44	146.25	185.49	224.61	187.23	165.23	228.29	176.96	154.22	184.02	172.56	137.08	151.21	DYNLRB1
324	216.98	130.18	99.51	128.51	139.46	187.13	88.01	227.45	183.82	130.3	89.58	142.56	34.22	130.49	205.62	160.9	66.57	83.16	57.14	171	177.25	117.43	174.22	121.67	151.78	229.19	146.8	253.77	113.25	108.62	122.05	106.14	137.61	125.46	BRI3
325	159.04	68.36	199.85	362.36	178.96	116.48	48.89	79.25	90.47	58.33	99.55	111.05	31.2	101.72	147.97	179.1	41.46	349.82	29.85	177.95	48.94	235.94	199.84	117.11	203.97	128.65	134.47	213.16	210.54	219.93	202.92	128.18	110.59	32.78	ANXA1
326	67.5	43.58	39.34	144.43	12.34	143.55	45.9	23.36	48.29	51.93	131.67	71.65	16.91	74.88	67.15	118.2	13.39	1.56	26.11	186.01	51.55	233.15	174.33	15.45	342.76	84.32	105.33	80.61	62.36	86.99	153.82	135.92	100.85	32	FHL1
327	217.9	183.76	145	178.03	197.83	227.28	273.86	203.99	238.51	230.28	175.02	163.29	154.3	208.11	165.14	161.15	127.86	216.99	295.23	181.27	228.67	266.81	208.97	306.32	233.11	263.19	251.93	233.85	178.28	206.76	228.5	226.14	194.45	256.55	ATP5G2
328	199	253.97	172.76	166.6	217.36	193.3	224.27	231.37	220.11	211.21	143.54	148.45	246.44	198.19	170.55	171.89	433.05	507.3	584.5	180.48	225.49	203.65	199.96	449.67	262.97	299.41	310.23	295.67	235.28	248.77	277	244.44	227.87	237.45	COX6A1
329	142.66	217.61	600.92	244.93	319.34	153.17	171.15	122.25	253.22	717.63	97.03	154.6	19.28	223.09	132.77	135.42	399.7	3500.58	144.06	188.07	151.48	180.85	241.44	353.56	154.97	242.31	311.63	262.5	199.66	165.95	134.97	233.72	153.27	71.43	KRT19
330	245.85	209.03	372.92	193.66	238.95	137.39	127.09	227.62	119.1	240.36	141.47	202.53	213.58	187.37	243.04	153.72	360.42	466.27	320.38	180.57	215.87	183.46	177.81	264.47	177.02	238.82	263.29	245.76	233.12	222.01	216.67	164.59	202.24	138.22	PKM
331	212.11	197.38	98.12	113.43	119.7	226.59	164.82	109.8	172.96	137.62	128.35	138.18	102.51	140.65	150.21	125.81	144.6	171.7	212.41	137.6	155.86	162.59	171.08	180.72	203.27	192.18	161.82	189.36	160.45	164.45	190.33	121.18	159.26	138.88	RNASEK
332	156.58	117.36	81.83	84.46	73.85	183.07	126.32	81.71	124.1	118.91	198.89	115.06	108.22	115.07	102.57	108.4	65.68	146.8	93.58	124.33	101.42	131.03	131.15	128.64	170.83	134.35	137.05	137.8	114.34	120.29	169.37	120.71	116.37	104.47	CDC37
333	256.15	591.42	236.81	141.18	152.77	195.83	143.45	131.68	392.75	407.24	220.74	305.68	0.67	784.11	285.14	303.87	24.3	0.29	9.33	271.56	564.21	133.34	270.12	3.38	292.98	224.9	236.61	241.17	299.93	527.21	118.31	252.58	473.77	812	FOLR1
334	128.58	116.28	168.76	100.79	102.67	196.93	62.06	40.76	90.9	157.73	153.69	90.56	90.11	123.09	79.82	70.81	152.24	184.95	54.75	118.03	90.46	158.36	139.91	106.55	202.96	148.94	197.93	111.59	106.5	91.08	163.06	109.13	101.07	66.79	RHOC
335	205.46	217.87	116.75	113.97	107.32	174.35	96.51	133.35	155.21	141.36	127.23	150.1	87.59	146.9	124.16	123.95	110.38	12.75	21.68	168.53	175.96	154.08	177.88	107.97	204.07	192.56	201.82	159.23	214.53	186.18	148.74	160.05	167.06	130.32	FCGRT
336	181.97	296.27	362.92	168.76	325.67	164.19	196.9	194.5	186.42	231.49	149.77	143.16	414.83	241.23	142.14	137.44	305.68	461.87	247.78	174.24	187.12	222.78	197.6	313.66	200.4	217.13	259.51	237.44	194.87	235.54	239.54	177.37	170.09	234.4	CHCHD2
337	160.48	165.86	165.99	153.18	164.68	179.31	145.21	114.5	198.92	104.32	125.08	126.75	896.41	142.76	130.31	138.23	465.06	430.59	1169.93	145.69	146.79	176.93	157.63	185.91	206.56	176.23	157.7	201.3	149.04	192.82	173.39	157.4	136.04	158.88	HMGN2
338	133.52	241.99	460.1	266.76	340.38	208	99.61	206.86	362.05	202.2	47.07	66.21	75.35	83.69	203.14	274.3	1142.64	404.21	99.06	75.13	147.41	102.51	184.57	183.39	1068.29	408.19	401.87	432.92	229.01	294.4	123.33	135.12	80.07	168.6	IFI6
339	213.92	204.34	206.18	157.95	286.6	187.85	169.95	258.12	228.93	185.92	138.7	188.59	188.27	190.25	177.16	141.87	620.37	845.23	620.85	191.91	236.55	206.49	197.14	455.46	211.99	258.78	245.41	267.23	197.39	247.98	263.7	159.83	201.1	242.54	TPI1
340	232.57	215.4	211.64	249.77	270.77	208.12	348.77	281.92	157.63	441.16	302.32	224.39	188.2	339.11	319.41	237.03	144.94	210.16	219.98	263.67	319.5	371.36	284.36	477.31	230.93	364.3	308.7	315.96	280.37	300.3	397.47	327.97	316.63	325.18	EEF1B2
341	208.7	151.62	258.09	194.78	197.58	199.87	152.1	202	157.41	176.58	205.28	161.22	212.93	169.8	178.99	167.08	150.6	133.92	171.62	197.15	156.64	257.14	210.69	245.31	230.95	194.58	226.58	260.42	211.85	228.69	232.89	224.17	184.08	167.23	SRP14
342	140.32	84.02	44.7	52.13	21.37	281.11	117.8	31.45	61.4	72.29	380.91	86.92	14.81	72.24	159.74	89.24	1.68	0.52	24.83	201.53	76.52	269.63	127.63	162.43	654.19	302.21	281.84	112.23	44.48	52.48	344.8	230.17	180.07	33.58	CCL14
343	491.1	316.32	361.93	553.35	554.47	267.05	217.16	170.43	234.01	63.73	87.09	361.31	31.39	357.8	276.34	173.19	48.15	1.75	13.23	186.91	134.86	344.97	346.54	413.87	470.19	543.15	872.09	527.79	847.77	372.8	252.39	130.67	170.45	131.84	APOC1
344	209.49	161.7	136.18	183.25	239.43	216.12	316.36	285.27	203.57	237.63	249.85	192.19	118.64	258.35	234.57	191.67	73.82	180.86	268.39	225.56	199.77	309.14	232.56	320.84	246.81	272.98	238.65	268.23	250.89	256.4	278.5	300.82	232.08	237.22	RPS23
345	206.78	277.35	78.29	79.28	53.67	201.46	176.25	84.31	208.84	149.83	243.5	211.28	122.64	140.31	126.59	144.9	141.16	167.66	120.15	147.17	143.65	119.11	119.71	149.69	147.8	148.93	123.88	133.61	176.11	164.42	175.35	118.69	160.3	145.19	ACADVL
346	137.06	153.1	147.67	166.72	200.8	156.29	200.45	160.56	130.54	152.06	123.29	98.27	117.66	182.4	130.72	167.04	204.75	57.77	202.48	156.01	170.46	175.97	201.43	233.73	254	223.49	184.44	223.28	236.2	187.1	223.63	152.85	156.1	144.99	PSME1
347	236.04	194.65	205.01	170.71	253.32	216.69	193.12	180.62	144.86	110.11	204.87	175.9	91.74	248.63	225.61	189.24	42.33	16.35	21.76	211.82	169.63	208.4	231.76	261.88	241.24	288.15	218.57	267.59	296.96	253.08	250.41	202.69	223.24	97.92	ARHGDIB
348	194.9	157.3	240.98	215.76	203.71	213.11	246.87	237.06	213.26	201.41	221.56	195.33	178.28	253.25	224.88	195.4	154.74	335.11	276.38	222.68	175.74	309.13	232.25	284.64	253.56	256.48	228.52	269.27	318.81	279.09	280.76	301.24	220.16	333.92	RPL22
349	100.87	99.87	90.43	169.16	69.02	99.74	64.55	64.41	58.58	66.25	98.99	81.75	17.86	137.54	151.08	142.19	53.38	1.67	11.41	135.58	109.46	199.93	150.29	78.65	271.19	183.49	158.7	117.78	126.32	117.21	285.15	141.07	120.05	31.5	TGM2
350	65.2	70.18	64.06	52.7	80.88	116.41	57.68	19.14	57.88	63.42	83.04	55.6	85.34	63	54.33	73.6	78.51	40.71	42.17	98.6	47.82	108.55	56.65	149.34	133.02	74.36	104.83	33.49	50.29	54.67	94.12	77.64	59.05	42.07	COL6A1
351	177.82	401.08	219.5	76.86	3.33	136.83	220.95	153.71	236.9	61.47	298.95	266.95	9.26	711.4	167.82	223.32	10.06	1.18	2.23	228.21	298.07	130.48	206.63	15.66	158.79	128.44	161.03	168.02	243.26	543.37	74.07	250.71	222.61	379.64	SUSD2
352	195.41	220.59	140.15	165.93	201.34	236.03	295.8	180.85	194.91	198.42	144.14	140.19	202.29	177.61	136.07	122.68	244.44	378.28	224.27	163.64	148.13	186.55	154.81	337.78	229.21	268.31	241.92	235.39	204.97	212.66	250.28	198.34	193.04	301.26	COX6B1
353	118.73	60.86	113.44	32.67	84.99	312.25	53.55	37.49	81.3	81.62	174.5	181.15	52.28	112.25	69.07	75.9	53.44	0.41	9.8	185.47	71.36	210.77	117.84	37.06	223.91	128.09	168.72	63.11	74.95	130.86	77.48	177.03	118.6	152.24	ELN
354	142.82	149.8	232.45	196.05	109	131.11	131.25	182.21	136.94	130.33	125.28	125.5	229.76	166.24	168.17	160.91	164.25	372.05	295.77	169.5	126.95	214.04	185.73	123.26	209.44	133.98	131.5	221.37	137.54	192.11	214.35	135.86	155.21	174.61	YWHAE
355	234.54	251.09	240.46	191.8	218.61	188.55	250.12	264.23	188.35	300.97	172.1	196.32	124.14	239.74	192.71	185.77	293.45	220.55	125.44	210.86	287.67	251.86	219.64	378.6	294.38	345.27	335.35	352.14	294.93	362.99	338.77	313.59	296.82	259.7	OST4
356	101.56	151.09	127.45	109.96	47.95	169.89	105.49	39.82	46.36	59.15	43.67	42	185.6	204.24	127.48	153.38	74.97	37.02	34.89	193.05	182.4	541.65	219.41	74.56	288.28	169.59	269.72	130.54	97.01	131.41	202.16	231.54	135.44	36.75	FBLN1
357	166.98	145.58	118.13	156.13	143.48	144.73	65.36	189.32	104.68	127.19	109.64	128.6	124.35	151.1	183.65	142.61	126.18	255.04	151	187.15	119.96	170.5	194.95	94.67	217.47	194.63	234.67	216.11	165.9	219.76	158.26	170.21	152.81	137.76	LAMP1
358	165.91	232.74	84.88	102.1	77.43	129.65	116.97	92.06	104.04	103.74	113.4	114.9	50.28	164.83	110	98.97	80.28	124.8	53.49	127.03	118.54	129.21	146.77	86.65	130.85	145.31	146.26	163.02	124.97	168.37	165.07	108.49	127.77	99.07	RNH1
359	157.04	144.45	94.63	115.12	153.84	231.61	173.96	123.16	184.68	171.26	130.28	129.9	135.71	126.21	94.3	110.52	254.69	185.96	291.89	103.81	149.44	148.47	130.92	370.63	205.94	235.07	194.16	227.75	187.78	184.1	245.67	182.33	175.57	229.97	ATP5I
360	118.16	87.28	63.35	88.86	69.57	149.29	73.18	35.2	82.18	97.19	120.81	84.69	30.63	124.17	95.49	96.45	49.75	63.63	23.09	141.41	98.9	152.21	175.46	76.98	216.75	127.99	148.63	118.73	116.54	100.69	179.42	98.25	85.89	58.07	ZYX
361	301.03	203.54	114.94	248.41	386.14	117.66	79.22	225.93	165.1	54.35	67.17	197.28	51.75	271.23	231.35	252.42	42.64	5.54	10.96	294.81	202.06	216.67	291.88	367.23	312.46	411.34	425.44	592.95	611.49	310.5	387.11	166.36	305.15	88.29	C1QC
362	166.7	153.19	175.17	160.43	152.27	145.32	165.23	132.29	124.54	194	141.37	152.15	142.69	198.86	170.57	145.82	188.49	217.64	136.61	189.66	192.85	225.68	215.25	200.26	197.6	157.4	199.22	210.84	165.25	184.35	216.78	153	165.94	108.84	PCBP1
363	182.12	161.61	178.6	162.43	283.44	162.21	216.31	311.86	171.66	204.74	147.1	133.63	166.31	177.08	163.7	156.32	197.36	306.49	279.64	171.9	195.73	211.91	183.29	436.75	200.92	239.73	245.57	236.97	275.87	245.49	229.99	222.57	197.63	296.73	HINT1
364	230.32	205.42	237.72	145.23	174.37	161.43	275.01	166.3	209.34	202.54	81.9	217.22	30.21	237.46	160.1	158.61	105.01	116.97	32.49	186.3	192.53	152.27	167.42	166.65	185.18	247.6	218.83	289.24	264.45	256.35	187.65	201.41	213.41	130.07	VAMP8
365	157.19	118.92	157.21	120.19	181.97	168.07	190.63	181.72	138.01	146.04	131.17	115.97	201.43	172.03	110.77	136.03	228.47	112.85	280	122.95	117.45	165.1	160.89	237.39	220.68	204.38	226.43	237.25	170.62	202.89	209.15	184.1	151.67	214.82	NEDD8
366	128.15	71.51	150.6	215.21	234.9	156.67	89.84	90.23	103.4	159.9	183.7	95.89	124	144.86	134.95	121.47	99.57	145.95	76.78	169.22	91.81	177.48	207.18	162.57	222.88	146.08	189.52	170.28	135.69	165.07	204.8	136.08	145.42	126.42	TPM4
367	192.63	195.45	172.69	178.32	222.71	192.99	209.83	240.55	152.2	259.41	150.48	156.06	160.27	157.72	172.91	156.81	328.8	518.34	223.68	186.35	219.44	196.72	216.6	418.32	207.87	277.04	263.69	288.18	233.38	265.78	263.34	205.06	223.97	194.18	COX5B
368	452.49	711.28	548.44	379.47	224.88	109.79	565.39	1449	494.77	68.64	204.25	501.18	7.2	757	1046.74	792.56	149.59	0.42	12.57	608.97	1007.4	227.11	237.43	57.33	151.63	628.2	401.92	696.13	383.66	499.74	229.3	511.29	661.28	612.09	SLC34A2
369	137.44	111.83	107.17	119.26	115.93	156.96	66.22	77.02	91.53	129.04	115.27	98.33	221.09	132.8	134.19	113.73	177.96	735.06	146.39	154.47	136.33	154.75	163.14	127.84	216.28	150.44	185.79	159.05	141.99	146.33	166.62	140.56	135.31	85.76	AP2M1
370	89.27	81.97	79.99	77.64	89.58	165.47	117.71	37.82	64.07	160.45	107.15	136.63	18.13	133.63	137.46	120.66	201.14	43.6	18.5	154.88	128.91	232.21	199.98	57.05	238.41	198.86	276.76	94.12	99.64	98.93	240.73	267.79	130.33	33.71	NBL1
371	74.05	31.44	42.02	21.81	34.28	61.07	78.06	23.99	61.02	78.65	101.25	71.01	12.45	49.35	48.97	56.58	13.06	15.52	4.72	86.46	37.14	71.22	132.92	35.4	114.42	65.1	79.57	48.95	78.41	51.96	54.46	49.74	44.29	34.2	ARRDC2
372	257.18	79.15	181.06	193.09	486.14	166.83	187.38	516.99	220.64	109.06	190.15	186.65	173.63	201.72	394.92	260.71	236	333.9	172.29	216.39	165.95	289.42	221.43	558.86	196.4	440.72	213.35	387.92	167.71	186.62	235.42	251.01	211.13	199.9	LDHB
373	145.16	118.42	109.75	123.46	99.69	159.24	84.54	125.72	117.6	102.51	170.56	88.66	219.22	134.84	120.95	115.74	159.93	219.3	80.05	149.19	109.95	155.18	174.13	175.21	196.39	142.27	180.06	157.46	121.93	126.73	184.6	112.51	122.57	117.83	FKBP1A
374	93.08	108.41	106.57	162.11	87.47	130.47	108.69	92.69	98.18	107.71	122.17	71.46	140.56	95.18	99.42	117.6	131.49	131.14	81.98	146.25	85.71	89.98	91.51	70.15	131.06	95.86	120.59	104.2	109.29	122.58	97.33	98.24	101.68	158.21	ACTN4
375	216.11	211.08	127.38	197.61	119.21	208.38	247.12	231.75	210.33	382	220.15	223.34	113.67	235.87	245.85	180.43	113.13	744.62	468.75	253.29	258.11	310.06	243.79	248.51	243.2	235.62	218.16	260.84	187.99	300.76	252.56	214.56	227.6	325.57	LRRC75A-AS1
376	128.6	95.1	177.48	138.33	160.92	141.49	120.95	104.25	113.41	116.5	119.93	120.19	169.64	128.46	115.09	115.86	170.44	107.36	188.24	141.71	107.4	185.2	164.3	151.56	179.99	140.91	153.91	163.46	134.2	144.71	178.57	144.8	114.97	115.22	MRFAP1
377	125.73	118.83	204.07	146.99	188.34	132.41	95.94	111.01	143.61	104.45	116.73	78.35	582.75	167.14	123.01	109.22	538.19	1026.11	534.94	127.8	183.83	179.13	143.39	205.64	161.36	116.42	198.95	154.04	153.29	121.86	237.43	105.63	114.92	135.75	TUBB
378	426.23	258.35	389.76	485.65	494.42	120.81	137.57	293.63	140.58	141.98	116.44	264.61	74.64	364.58	381.64	200.63	218.25	125.79	60.68	242.69	211.35	260.33	306.8	344.72	192.54	442.2	398.71	262.01	542.01	314	324.51	179.77	253.05	161.46	CTSB
379	70.1	28.66	16.88	34.93	11.09	116.08	14.7	7.9	26.93	30.15	63.35	14.67	23.98	33.15	15.39	32.24	12.07	2.08	3.24	58.01	24.19	72.63	48.13	32.68	121.89	56.08	75.4	42.8	25.92	34.17	81.37	42.76	31.35	14.53	PLAC9
380	255.61	108.48	243.44	110.4	275.33	108.11	666.62	190.06	74.96	85.37	157.48	341.51	6.68	376.61	309.29	298.16	21.79	26.98	2.85	267.68	182.38	122.39	249.53	147.5	259.18	357.43	415.54	589.79	428.42	292.6	186.15	380.21	433.7	189.59	HOPX
381	254.41	255.28	189.65	172.97	278.32	197.1	218.12	317.87	237.29	157.5	147.97	219.13	76.66	232.14	240.1	203.83	133.96	172.07	110.11	219.24	244.77	218.8	250.03	241.8	229.93	300.76	277.85	344.43	375.56	426.08	244.71	283.28	299.49	313.27	ATP6V0E1
382	59.83	50.19	19.69	67.17	12.64	110.11	49.65	25.38	63.43	22.79	76.4	32.39	61.18	32.92	44.65	62.02	13.91	7.28	20.52	87.28	61.78	54.28	85.18	30.29	134.93	73.72	79.77	84.17	35.85	43.43	74.3	30.21	49.25	39.04	ESAM
383	160.29	156.08	96.64	133.73	116.61	165.61	125.61	200.56	123.38	134.15	108.6	118.3	105.96	186.53	150.22	145.92	86.08	165.61	139.75	194.58	169.6	171.08	185.37	147.85	204.15	177.73	185.46	214.58	150.15	209.32	158.41	165.77	170.73	169.06	PEBP1
384	74.96	38.1	11	18.7	25.52	119.27	55.74	6.27	37.4	126.74	149.3	44.97	146.39	30.64	24.74	29.86	71.67	3.47	92.43	59	26.26	55.75	64.38	59.88	79.05	65.03	66.43	36.06	35.77	42.5	96.65	54.98	52.15	44.5	NPDC1
385	134.3	106.4	103.72	98.49	71.97	114.08	101.93	90.87	98.71	121.11	89.89	95.98	98.22	131.7	111.79	95.75	116.34	133.4	100.09	129.02	137.49	123.75	122.3	107.87	135.04	119.8	133.1	137.01	90.66	119.56	117.13	106.38	118.26	104.07	RAB1B
386	173.09	119.08	170.46	108.01	141.44	199.05	170.46	133.97	216	89.23	306.81	253.41	338.64	120.59	160.25	155.88	118.01	112.82	332.94	105.95	78.17	130.9	132.87	208.01	143.1	137.91	140.54	143	153.01	135.12	146.27	153.26	127.91	239.27	HNRNPH1
387	116.77	133.91	73.26	38.01	38.17	160.04	244.88	10.78	117.23	257.72	296.33	157.28	56.63	134.97	120.57	87.76	65.24	16.37	96.83	42.67	327.38	62.06	112.62	811.16	2532.19	2616.15	637.59	597.03	645.4	1025.77	893.25	909.41	1005.42	784.72	RN7SL2
388	179.29	83.27	88.08	119.33	79.34	161.39	118.27	70.3	141.68	83.1	181.92	138.95	70.04	125.29	130.89	125.49	52.66	141.55	68.81	185.82	101.66	193.57	176.8	80.7	158.38	128.54	112.74	153.74	98.32	130.37	173.75	127.05	130.16	95.97	PDLIM1
389	124.84	107.39	117.6	71.75	110.81	172.71	152.52	138.98	208.11	141.51	117.63	78.86	61.03	120.92	89.57	95.28	136.65	82.14	125.11	109.35	120.73	126.31	111.41	144.52	138.98	128.26	141.04	116.41	136.34	116.02	131.59	109.22	103.67	118.67	VPS28
390	133.89	103.84	196.03	100.02	197.37	117.38	113.57	90.83	115.88	113.6	85.11	82.74	174.3	120.73	85.17	82.91	91.33	174.52	82.26	128.66	73.5	118.03	115.33	83.78	119.81	89.59	122.82	105.98	99.25	95.93	107.39	84.77	73.37	76.59	RAC1
391	211.08	178.99	346.31	204.82	322.88	119.39	321.73	181.23	268.35	414.9	131.55	201.93	40.35	308.75	159.38	123.56	162.76	261.36	188.38	227.8	213.66	201.85	210.77	370.86	122.54	247.53	496.43	289.3	176.34	200.25	174.89	172.72	195.26	173.91	KRT18
392	369.59	228.99	122.33	223.95	226.53	148.48	172.62	245.82	166.78	126.62	107.53	134.09	94.7	176.66	277.8	192.5	133.82	800.11	93.11	245.25	211.08	148.43	258.11	247.77	231.27	421.51	280.1	529.39	218.33	274.41	331.65	204.99	229.37	255.62	DBI
393	134.29	91.95	126.86	133.98	111.25	130.1	136.16	121.38	111.18	153.92	110.89	97.12	211.27	147.78	112.39	112.73	135.78	210.71	167.65	108.17	98.52	161.26	135.08	143.49	154.1	151.69	149.68	152.75	131.11	115.28	160.2	139.8	120.63	155.48	ATP5O
394	210.98	182.53	171.97	198.24	257.81	155.44	141.9	209.88	181.09	211.96	134.55	144.77	110.4	180.52	190.49	174.15	119.47	152.66	137.89	187.51	160.91	197.81	206.35	315.73	233.21	273.08	205.67	295.17	258.38	261	266.15	195.26	212.43	133.16	ARPC3
395	108.61	72.36	92.14	96.52	92.93	99.44	42.1	79.32	72.45	40.82	53.35	71.68	49.9	70.84	85.84	73.47	92.92	83.32	53.32	109.81	53.27	97.81	114.89	41.29	115.24	74.91	100.06	82.07	71.68	61.22	85.51	60.44	60.75	37.21	VAT1
396	146.26	133.79	263.58	173.53	228.18	160.47	161.22	167.45	146.4	94.25	179.81	155.38	630.18	139.44	172.23	191.71	183.07	169.35	255.73	114.41	75.8	181.58	173.12	239.45	183.81	144.68	156.64	164.04	178.39	151.31	201	168.81	138.25	134.93	HNRNPA2B1
397	249.47	185.84	133.91	228.53	260.35	127.59	121.02	152	116.55	57.25	95.2	202.94	32.13	218.01	275.58	198.08	38.81	4.46	11.59	217.27	147.53	163.17	247.55	206.12	173.15	236.8	202.93	249.82	307.91	243.26	211.51	131.49	225.42	66.04	LAPTM5
398	195.56	219.62	178.26	116.72	132.58	141.66	170.34	133.06	152.57	183.14	91.59	231.51	129.35	217.69	160.47	134.02	337	137.47	183.44	159.26	175.94	176.53	193.85	156.91	128.03	157.05	215	226.45	171.84	157.35	154.41	114.28	129.33	94.68	ATP6V0C
399	259.33	428.42	116.31	139.49	142.47	236.1	0.9	99.23	0.87	35.83	108.48	163.93	8.12	1.04	0.62	0.74	195.22	0.09	0.19	0.9	1.05	0.48	0.8	115.85	172.77	315.89	126.9	140.85	2.27	1.07	288.35	233.34	435.3	243.79	HLA-DQB1
400	135.67	99.74	41.94	110.13	165.75	139.22	80.73	40.92	57.88	93.08	129.53	90.34	59.42	98.55	105.33	98.27	106.51	211.65	92.9	122.42	80.43	188.64	146.57	142.19	189.34	112.73	203.21	120.91	151.11	146.2	113.97	115.92	91.73	117.06	CD99
401	145.37	264.87	181.03	150.14	38.93	147.73	308.54	125.29	300.28	60.12	70.59	109.38	321.57	367.01	95.58	124.45	150.21	99.08	72.92	212.86	277.77	231.28	220.42	129	195.44	91.84	124.14	80.34	304.76	372.36	156.56	176.77	204.48	451.09	EPHX1
402	526.28	425.15	384.4	118.69	583.23	589.22	251.31	104.22	149.75	753.99	386.67	245	191.28	407.27	302.07	170.7	647.08	55.5	166.4	256.17	174.69	445.99	246.55	789.82	233.16	570.68	872.14	339.11	576.18	281.89	753.87	407.35	240.48	159.11	TIMP1
403	114.98	106.19	72.49	64.78	83.62	164.53	189.44	71.26	144.8	182.63	111.04	85.02	77.4	135.45	77.71	78.66	287.42	69.44	114.64	93.79	108.73	101.34	103.26	100.82	130.48	137.56	156.58	111.64	99.95	98.45	130.79	100.95	97.11	184.74	RABAC1
404	158.94	120.83	159.18	114.23	177.87	158.86	155.23	176.22	154.03	192.27	131.04	111.29	266.49	172.81	135.73	145.41	298.71	106.41	285.39	150.73	152.07	194.81	167.89	212.17	228.52	216.42	198.59	200.5	129.96	178.06	235.87	210.37	171.8	179.01	DAD1
405	81.94	69.86	53.77	76.15	34.67	107.28	64.92	64.87	75.93	120.29	60.05	54.59	99.51	75.61	92.07	87.99	45.75	44	38.76	128.27	52.66	58.8	88.94	45.46	141.97	58.34	86.25	76.39	63.83	84.36	68.92	78.37	76.47	84.04	SLC44A2
406	201.36	210.16	191.26	116.51	364.73	131.53	112.6	150.05	216.06	144.74	110.59	118.76	132.36	185.19	140.25	90.39	219.38	417.17	136.59	143.96	221.06	153.04	158.71	148.96	165.88	169.21	181.04	153.85	180.43	183.99	154.42	133.49	140.13	171	BCAP31
407	156.2	166.24	161.96	132.73	139.29	158.21	166.69	163.11	180.79	147.18	141.52	119.1	246.06	148.35	116.25	112.26	259.02	413.13	204.47	135.52	156.15	177.79	153.9	425.98	158.56	159.68	177.76	175.37	170.3	158.57	175.4	129.27	139.55	245.96	PSMB4
408	74.35	39.79	47.81	38.59	19.72	97.35	36.34	13.79	35.35	65.04	65.38	46.33	27.46	48.94	44.44	48.75	24.07	38.7	43.38	69.71	34.84	81.85	80.27	44.99	114.93	63.09	83.54	58.36	51.04	50.57	80.94	56.16	44.3	42.24	SORBS3
409	333.05	506.16	121.17	190.53	231.49	191.93	170.37	178.51	505.06	80.51	110.7	133.73	83.67	432.63	221.3	173.32	198.31	93.85	77.2	199.93	324.35	254.26	277.87	124	167.06	267.58	444.39	225.24	340.54	401.62	144.48	246.23	160.03	293.95	PLD3
410	131.51	225.7	118.34	214.25	153.28	121.47	105.86	176.52	148.85	73.12	118.98	96.64	75.96	172.35	186.34	173.99	61.12	94.09	49.64	208.92	155.41	111.71	145.8	97.12	162.77	131.38	152.54	172.98	188.2	177.85	143.26	131.48	181.09	176.63	MSN
411	151.23	136.94	103.56	122.81	133.15	166.34	210.45	155.14	120.19	146.25	147.04	119.77	137.24	147.07	117.2	105.24	109.04	239.44	136.36	141.07	134.12	175.27	150.91	191.83	158.3	191.61	174.18	163.66	150.35	148.32	173.9	145.52	140.55	176.06	EIF3K
412	93.92	86.98	30.82	69.78	32.52	157.88	69.79	25.93	51.36	56.18	125.03	81.84	24.78	68.7	129.09	145.77	36.09	8.4	9.73	83.62	111.89	178.21	138.96	49.46	155.58	181.99	184.39	233.36	123.69	85.14	139.68	122.62	81.06	25.76	SOD3
413	181.62	302.55	160.24	135.1	135.74	182.74	277.11	230.96	351.15	192.32	162.72	165.03	301.05	392.47	178.68	167.84	345.66	269.09	196.99	192.91	305.07	237.2	204.5	263.89	205.65	239.25	212.79	228.85	193.05	282.97	250.13	222.38	232.29	446.56	SSR2
414	119.36	104.26	197.73	187.66	136.23	127.37	95.57	143.69	90.16	101.9	127.76	122.84	122.19	133.23	158.82	147.38	94.43	68.01	116	169.24	107	221.45	176.67	131.64	217.18	130.25	158.48	180.65	170.1	173.98	179.6	167.56	145.95	86.94	MORF4L1
415	50.41	24.1	20.64	22.85	20.52	74.24	30.18	14.43	41.81	36.92	75.03	44.97	27.92	26.11	28.14	46.35	18.96	4.64	9.01	76.25	24.19	58.28	109.92	18.67	117.25	44.9	51.46	48.41	33.39	37.71	49.47	55.26	45.24	34.16	TMEM204
416	159.5	119.97	120.2	186.04	171.55	142.05	122.64	188.78	124.27	161.06	126.4	107.73	92.2	162.22	185.94	181.81	123.24	163.79	77.65	154.04	149.61	176.53	203.94	210.87	210.78	225.51	209.15	285.06	247.75	231.01	233.19	172.15	192.75	132.86	ARPC2
417	186.91	167.03	159.2	118.12	180.58	190.51	162.63	139.24	146.09	140.16	129.54	110.8	137.46	154.69	108.9	108.04	278.15	199.21	221.82	125.41	136.15	146.4	127.7	269.26	203.99	242.82	212.65	221.07	157.78	198.01	220.72	171.1	164.58	161.15	NDUFB2
418	101.15	107.77	48.7	72.76	23.91	161.01	91.89	51.24	152.23	58.95	113.54	135.58	560.24	65.03	68.71	63.98	108.79	72.14	413.23	76.09	137.12	104.9	134.29	37.99	96.58	85.64	116.89	79.41	78.69	79.18	65.86	70.69	47.54	85.25	CKB
419	177.97	130.91	278.68	235.21	623.24	194.52	126.24	203.28	76.97	115.29	173.32	193.71	76.07	217.14	336.03	260.42	104.09	20.31	8.31	276.96	96.03	733.81	419.84	195.02	321.28	332.56	651.58	220.63	349.07	296.57	379.11	425.56	151.12	83.92	LUM
420	222.13	221.98	507.77	251.86	466.39	144.09	351.65	195.91	405.01	868.75	161.37	294.82	72.32	383.73	231.09	150.44	250.86	629.38	279.35	275.8	196.99	239.31	238.53	309.95	117.7	283.69	678.82	319.18	298.6	243.59	137.57	217.62	211.47	205.27	KRT8
421	102.08	92.95	81.93	92.55	54.55	95.23	97.33	79.01	101.03	106.41	66.12	93.51	47.71	102.14	90.53	101.93	64.51	99.6	47.12	132.93	126.09	63.74	92.58	70.81	93.93	85.39	87.17	90.53	66.64	101.17	89.01	92.32	129.35	73.7	FAM129B
422	54.33	45.1	35.25	59.28	20.51	95.69	46.79	21.68	47.71	83.8	56.97	37.24	20.85	46.01	45.1	70.16	37.54	14.45	17.43	80.21	55.51	81.42	99.16	30.01	166.52	72.77	60.82	55.38	50.14	59.24	100.14	77.12	60.83	51.27	NDRG2
423	126.06	77.5	102.6	132.7	70.16	163.73	118.45	162.49	126.49	62.23	135.39	173.03	135.12	95.81	162.65	139.44	66.83	47.5	34.31	140.18	103.75	163.5	183.05	88.85	165.2	132.58	142.64	143.9	132.78	167.44	120.34	139.73	151.2	48.01	STOM
424	143.36	100.1	100.15	119.08	127.99	143.14	99.35	84.01	78.74	138.9	139.51	100.34	137.15	121.87	124.28	105.61	126.93	111.44	110.6	143.34	108.79	166.91	148.91	182.22	212.36	174.52	165.22	173.67	151.38	158.84	182.27	161.83	146.58	100.83	BRK1
425	833.61	187.15	443.22	466.27	769.61	121.98	613.68	157.75	186.14	340.04	264.63	634.59	13.67	197.89	137.74	706.13	27.12	79.91	17.91	429.21	1004.57	316.89	480.86	68.62	148.41	321.02	117.8	503.33	415.86	1076.17	450.02	501.97	1331.98	106.19	ZFP36
426	133.08	145.72	216.43	158.57	170.03	164.96	207.79	101.44	156.16	127.92	163.18	144.62	123.45	153.28	110.04	104.77	84.02	152.87	69.95	165.17	136.28	190.46	146.87	202.01	198.02	185.69	200.06	168.01	156.63	195.64	187.4	182.49	152.54	182.08	TOMM7
427	172.54	140.42	120.72	128.92	154.74	183.71	181.6	100.06	116.57	160.77	164.1	123.98	249.36	148.28	140.51	137.68	147.89	179.86	176.3	154.47	97.02	152.92	159.03	317.11	204.65	219.58	191.28	235.21	207.26	221.56	224.05	204.83	189.4	157.26	TMA7
428	125.89	111.86	50.48	43.96	52.22	158.44	156.28	54.72	152.44	114.8	140.48	111.36	107.06	84.52	74.93	95.08	71.75	135.68	134.71	88.6	93.22	71.19	85.12	113.37	77.68	98.44	95.69	69.24	102.62	84.49	98.24	82.76	79.15	87.41	TMEM259
429	72.12	46.06	42.93	73.95	74.52	83.52	45.25	42.29	35.59	40.21	66.49	57.9	22.85	79.17	70.24	82.03	18.68	18.52	6.84	107.18	48.97	150.13	124.48	36.47	176.29	111.55	124.85	74.16	88.47	84.41	171.61	118.16	93.54	29.9	PMP22
430	112.8	107.84	13.99	49.27	7.84	134.74	29.4	15.47	79.93	87.19	35.17	41.03	24.69	79.64	29.11	50.47	4.71	15.6	1.2	84.36	65.64	17.96	91.11	7.32	97.34	74.88	60.86	112.91	64.72	79.84	69.44	66.29	49.04	110.78	CLIC3
431	122.42	45.71	194.13	80.74	117.37	65.73	79.15	56.43	75.39	308.32	129.85	196.23	50.89	72.7	66.73	54.97	83.89	11.21	222.15	152.82	75.44	198.34	232.66	106.68	158.73	71.39	88.7	84.29	101.64	268.05	171.63	178.15	186.85	107.02	MT1E
432	29.7	26.16	21.86	51.9	5.45	130.38	9.7	2.49	16.57	43.68	183.2	51.15	22.09	21.12	7.06	28.6	9.46	0.57	2.61	32.85	21.17	130.88	36.41	2.58	177.68	22.48	58.46	28.51	9.48	22.42	88.5	60.09	17.67	4.9	DES
433	93.13	392.52	91.21	237.45	207.44	363.52	0.07	183.48	0.11	147.41	211.34	219.76	30.63	0.1	115.04	149.76	38.31	9.38	41.04	0.21	299.47	148.54	246.45	625.19	1437.04	109.8	90.91	102.83	59.52	39.89	257.02	170.98	254.88	153.14	MIR6891
434	74.15	72.32	67.66	63.91	49.43	127.68	56.7	31.89	67.79	56.06	88.51	52.04	32.71	75.82	64.3	60.89	99.59	110.74	87.67	146.28	44.53	145.89	96.86	32.44	151	68.92	117.31	86.86	57.43	73.48	82.65	93.26	54.82	35.72	MXRA7
435	64.15	65.53	42.14	132.24	43.5	94.14	37.12	29.92	62.32	50.92	49.64	41.17	38.37	48.5	81.58	76.66	37.72	36.26	46.01	83.68	51.97	41.45	121.63	114.86	144.11	78.45	60.48	111.72	140.78	77.23	106.73	46.51	56.08	45.3	WARS
436	219.03	198.34	78.14	104.52	151.05	154.95	135.38	93.06	150.97	206.9	128.73	117.08	80.52	156.48	138.71	102.69	141.34	282.47	73.14	130.64	129.67	149.5	165.64	187.83	157.68	210.73	179.25	224.49	193.06	187.43	232.71	115.59	156.45	91.32	SH3BGRL3
437	166.74	121.46	106.58	158.69	127.88	136.89	120.24	157.36	130.13	156.67	134.03	121.37	97.06	180.29	152.06	122.35	85.98	233	167.75	180.41	176.9	187.48	182.75	250.39	179.76	179.44	182.04	196.03	138.06	169.21	175.5	163.6	164.4	130.21	SLC25A3
438	105.17	131.97	95.49	56.45	75.86	144.2	172.82	49.76	132.03	87.73	104.13	107.1	43.69	125.64	65.16	89.55	77.98	22.34	95.93	89.7	104.1	90.83	81.29	73.68	117.17	113.23	145.74	88.49	116.84	82.3	87.96	101.67	95.6	72.03	YPEL3
439	110.43	48.68	89.91	103.74	171.6	132.09	136.28	191.71	138.78	96.55	87.07	69.66	26.12	72.08	111.72	85.27	139.55	1262.34	80.32	162.49	91.3	67.95	107.46	77.37	175.86	68.08	69.94	94.5	83.61	84.71	95.55	76.32	93.43	119.87	NDRG1
440	232.27	150.15	160.86	139.59	241.73	128.93	95.71	161.89	169.51	152.16	106.38	109.24	41	231.25	170.33	134.61	114.43	97.67	32.8	151.47	179.21	151.15	164.72	268.01	145.68	242.76	205.79	221	194.4	202.25	219.38	165.46	192.83	87.81	ARPC1B
441	275.98	982.75	290.48	168.12	891.19	348.51	504.26	215.54	236.03	524.61	279.9	217.18	235.05	440.53	317.94	329	429.17	387.67	248.16	205.33	694.84	313.35	320.76	545.19	210.23	490.74	247.28	317.57	344.95	284.25	427.62	417	434.73	544.75	SSR4
442	169.18	109.61	121.39	122.45	177.94	162.63	241.9	77.59	125.31	177.26	140.96	128.51	140.63	134.4	147.71	123.55	95.64	65.57	165.81	119.24	92.89	169.33	150.51	257.16	174.18	204.12	153.35	223.63	194.35	161.06	215.52	195.86	141.59	143.39	RPL36AL
443	121.78	93.63	185.69	151.37	127.24	137.02	175.57	143.02	135.8	140.1	108.57	93.83	149.91	132.95	105.71	109.2	229.07	348.05	151.39	118.3	81.42	176.62	130.26	153.27	175.91	147.22	135.05	159.19	147.51	132.05	168.98	148.23	107.38	150.03	SOD1
444	134.28	112.68	105.37	255.44	64.1	95.92	122.28	107.12	83.94	124.67	90.59	80.02	345.23	147.55	76.13	103.5	311.78	263.1	467.73	110.92	101.85	218.8	96.48	188.55	97.64	118.39	127.9	175.78	103.31	155.66	204.39	122.6	96.71	79.74	TUBB4B
445	112.27	73.69	65.11	106.98	177.11	122.59	51.72	58.35	62.86	66.4	86.83	85	58.42	90.7	145.75	108.11	159.97	12.47	47.55	154.2	68.08	175.6	133.19	74.8	189.03	105.43	195.75	99.59	92.74	95.7	119.34	120.49	86.51	60.1	TIMP2
446	234.6	235.67	169.78	140.89	225.39	145.21	158.84	109.13	125.59	178.61	139.25	204.04	102.83	231.99	162.68	144.44	109.88	99.91	72.86	163.14	240.76	193.4	247.86	353.91	164.8	345.55	339.3	245.66	290.58	335.91	219.2	206.33	214.26	86.57	GPX1
447	149.17	162.16	112.47	117.12	115.85	146.4	94.69	129.85	106.28	142.91	111.91	110.44	102.48	146.46	144.43	134.82	110.55	149.28	101.37	160.65	156.66	126.61	135.34	106.85	153.7	150.33	139.69	125.96	134.32	191.15	138.04	146.78	146.86	148.45	OS9
448	130.73	116.75	73.15	80.2	99.27	168.57	184.02	80.52	137.76	137.56	117.08	99.48	106.19	106.69	82.84	91.4	86.76	203.12	177.62	114.27	115.4	122.27	123.65	187.58	133.1	147.5	154.72	139.13	122.16	131.95	140.5	129.96	125.23	125.51	C19orf43
449	124.91	84.32	131.17	97.54	128.39	130.35	69.42	76.58	112.83	116.16	83.53	104.38	86.22	128.54	81.55	88.62	144.63	175.6	124.4	109.95	115.82	114.2	112.74	101.3	100.72	107.46	97.55	108.87	85.75	102.25	122.84	85.44	88.53	85.23	GNB2
450	106.88	81.47	68.79	73.71	52.23	94.38	65.01	70.17	49.84	93.31	100.71	70.35	55.72	94.61	92.09	81.46	55.9	76.06	66.75	104.1	73.74	142.87	117.59	56.76	129.13	109.46	126.61	108.54	89.14	86.49	97.94	91.41	74.36	63.11	CYB5R3
451	126.86	111.01	108.57	151.06	112.82	112.15	99.32	163.54	116.12	142.71	96.05	105.25	71.62	139.72	150.73	143.07	67.62	102.96	84.74	151.64	125.64	164.69	165.08	118.11	160.59	144.23	140.27	182.91	138.67	171.31	142.72	149.68	135.75	114.44	DAZAP2
452	167.82	228.91	150.37	148.13	140.64	196.88	279.34	163.16	142.87	219.77	168.34	164.95	80.01	221.48	156.72	141.21	108.57	271.83	195.81	164.27	189.53	201.91	179.96	250.15	166.88	264.86	209.1	212.44	195.12	275.6	216.01	214	204.29	238.22	RPL27A
453	275.69	293.42	34.01	51.44	149.39	161.05	602.03	98.15	262.54	99.41	263.02	521.67	20.27	148.7	314.94	395.59	35.74	54.61	32.14	225.52	204.81	78.08	110.15	35.99	80.19	184.98	138.07	135.7	134.77	174.14	89.25	189.19	223.86	219.51	USP39
454	96.88	104.72	210.53	108.8	95.56	119.52	130.72	101.68	103.84	142.61	105.01	123.04	151.98	157.08	107.24	109.45	146.96	92.6	80.01	136.24	88.7	107.62	117.18	90.24	157.55	112.06	152.02	99.02	125.7	205.19	89.91	95.34	88.65	165.07	PTTG1IP
455	150.43	189.43	133.85	123.66	169.74	102.72	144.76	141.17	173.18	146.71	119.52	136.43	40.44	191.61	124.05	128.27	153.41	226.81	45.71	126.89	244.67	93.79	144.67	116.26	113.48	172.21	157.15	157.5	137.73	135.77	149.75	173.95	155.58	89.12	SYNGR2
456	118.81	72.97	122.49	95.07	91.49	140.79	73.55	79.03	100.91	121.33	100.08	108.15	58.58	129.19	82.89	82.82	84.56	63.96	69.5	101.86	115.26	132.3	113.72	119.37	145.44	154.07	149.71	154.19	93.29	108.67	134.98	121.05	113.5	104.01	FIS1
457	200.41	120.3	487	310.5	158.6	112.71	219.44	115.35	116.24	141.6	128.64	192.56	113.66	167.15	106.66	131.08	114.51	320.15	72.58	201.89	132.65	147.51	121.74	157.9	104.29	109.37	179.41	124.61	127.24	220.65	123.74	99.49	137.01	113.45	LMNA
458	51.84	27.48	21.06	30.65	23.81	140.21	34.64	13.52	36.2	55.63	113.91	36.41	16.05	25.49	18.36	25.98	19.84	3.83	16.69	46.94	30.28	88.49	88.62	10.78	143	64.75	97.47	55.17	46.19	55.51	72.5	69.33	41.29	17.54	PPP1R14A
459	173.26	289.57	254.06	170.8	256.12	113.65	252.54	150.56	252.61	323.03	107.98	131.3	203.89	347.48	146.72	150.36	1119.74	405.13	232.12	187.11	290.88	216.8	191.46	101.83	151.77	165.82	254.84	163.9	163.44	334.26	125.09	214.56	161.99	442.46	SPINT2
460	125.99	112.65	178.62	188.49	176.49	112.34	135.89	174.99	118.53	141.27	131.73	130.63	245.51	167.08	177.76	164.41	180.6	184.98	218.63	163.49	135.54	178.25	164.92	187.61	181.58	140.71	181.73	171.96	169.57	180.88	176.2	168.17	151.81	142.89	HNRNPK
461	145.64	173.54	135.54	83.8	129.97	234.93	189.69	116.52	137.89	119.27	125.71	112.49	85.27	176.82	93.44	95.31	115.33	86.23	50.56	119.64	119.77	165.4	105.98	111.96	145.43	186.55	200.23	174.82	175.19	118.44	120.3	140.61	101.15	164.12	S100A13
462	152.38	115.11	112.78	140.85	141.74	109.07	94.32	175.02	111.16	93.46	127.94	101.49	158.91	142.8	146.4	102.26	130.12	357.84	236.67	130.81	91.23	170.72	156.37	153.67	160.47	120.75	144.47	168.8	156.73	219.11	168.08	109.39	112	114.26	YBX1
463	162.91	185.74	153	118.63	207.13	125.31	166.5	157.52	195.52	126.18	147.01	141.69	271.05	106.44	138.09	113.34	182.59	291.35	256.53	79.66	104.18	153.99	126	246	155.22	159.23	168.75	178.91	172.76	285.73	165.99	141.98	119.33	209.05	NDUFS5
464	156.22	150.47	184.03	137.74	210.36	132.13	202.35	169.19	158.58	142.26	124.19	118.31	135.93	147.69	128.71	114.58	188.88	322.02	201.54	115.75	122.34	174.61	155.74	257.86	178.88	189.29	189.91	246.68	183.09	168.01	196.05	173.85	145.66	188.78	ATP5H
465	139.05	137.29	123.45	145.12	138.99	137.37	142.31	315.32	108.82	160.56	112.43	107.41	152.21	143.76	172.01	144.13	142.2	188.91	170.37	147.52	136.46	156.09	154.03	174.14	166.74	175.96	136.91	191.05	151.99	178.95	178.27	143.63	142.48	172.78	ATP5A1
466	155.9	204.37	111.15	123.54	108.47	134.27	162.13	120	156.4	186.37	127.81	120.27	147	163.55	131.55	108.73	141.53	668.3	170.16	125.1	158.36	169.29	142.25	244.23	149	168.12	159.46	209.61	145.13	167.7	253.57	109.07	146.91	148.09	EIF5A
467	159.65	122.27	215.67	237.27	364.7	147.01	211.65	412.24	167.2	153.5	184.66	193.76	227.86	191.62	240.24	192.74	109.9	316.46	282.48	171.54	137.17	312.26	246.26	337.77	195.47	204.75	177.25	228.93	260.85	201.99	274.28	243.47	181.34	460.29	NPM1
468	95.48	147.63	166.62	154.65	88.89	96.99	98.88	103.31	152.67	105.78	55.15	40.5	192.4	169.6	97.39	117.68	51.78	77.88	40.64	145.19	90.03	111.46	162.94	64.84	177.91	77.55	173.92	149.38	89.47	137.01	101.65	88.15	72.68	103.08	TSPAN13
469	107.85	107.15	66.04	101.59	112.31	217.1	165.52	64.89	168.77	149.92	111.14	142.5	31.1	277.7	76.97	118.28	61.91	13.09	11.45	95.79	127.18	120.05	186.7	203.86	208.3	201.77	190.8	119.41	422.96	159.34	242.88	126.53	134.07	70.55	IL32
470	172.45	100.09	64.46	90.94	92.8	101.39	67.98	72.35	61.93	101.86	91.5	66.33	188.46	121.59	125.54	100.63	123.21	123.97	204.14	119.22	113.44	146.98	133.36	104.45	147.5	115.01	146.06	96.55	93.45	79.83	119.06	97.03	96.22	62.04	CALM3
471	124.43	134.26	129.85	124.6	122.4	162.54	178.35	106.79	145.17	69.98	272.15	148.98	110.82	93.45	109.32	132.18	58.09	52.72	80.87	101.18	79.44	105.22	101.97	101.02	120.25	100.15	97.42	68.99	111.79	94.1	103.76	123.89	111.75	158.57	DDX17
472	121.77	113.88	120.84	115.73	108.73	90.88	81.86	85.94	99.02	213.44	64.62	107.88	22.69	137.04	126.29	106.14	60.77	88.53	14.99	143.71	144.57	141.03	144.27	84.86	157.87	107.56	169.88	142.57	115.76	132.38	122.44	106.01	123.95	75.25	TMBIM1
473	150.41	183.13	153.29	136.08	282.97	162.21	140.53	148.84	145.82	176.75	112.85	109.58	154.71	139.62	118.83	118.66	203.3	223.61	174.67	112.95	162.94	175.51	140.87	329.59	192.32	213.68	173.36	229.09	211.7	210.08	219.46	174.54	160.92	200.36	NDUFA1
474	95.44	62.97	158.73	187.27	243.63	139.09	51.38	154.73	68.13	83.82	121.16	95.95	190.42	92.56	132.28	140.11	180.51	59.98	127.02	135.73	43.15	154.69	137.91	164.11	219.89	101.71	156.19	113.56	112.46	127.64	125.99	144.96	92.76	79.87	ITGB1
475	123.54	150.5	74.99	100.37	80.08	123.62	144.6	78.19	126.36	124.63	91.87	93.28	104.43	139.01	98.19	96.26	161.78	165.76	96.61	137.01	119.33	109.44	103.81	111.08	165.8	117.47	117.01	150.57	136.52	163.95	156.7	141.45	158.37	178.65	ECH1
476	73.51	59.9	17.04	25.1	16.84	108.7	57.47	13.65	63.4	51.27	102.58	84.32	38.57	35.26	50.66	55.2	12.08	4.51	14.13	63.29	49.58	53.36	67.7	25.9	77.17	55.47	63.43	49.94	35.78	53.38	58.15	58.8	64.19	39.98	TNS2
477	111.71	106.44	92.33	72.84	95.98	135.15	154.01	90.28	121.92	145.02	95.92	77.99	96.98	106.23	71.55	71.34	101.22	190.28	144.02	77.65	104.9	112.46	97.47	145.85	117.97	135.89	144.54	123.54	107.45	110.87	147.47	106.61	94.23	139.03	NDUFB7
478	179.67	203.27	156.07	124.5	162.79	186.7	228.25	160.5	151.29	213.78	161.38	161.48	222.1	197.65	181.09	163.38	276.98	208.24	239.81	143.74	206.51	208.03	167.62	311.86	224.5	259.59	218.49	278.81	198.76	209.92	254.64	266.5	262.77	280.26	TMEM258
479	42.57	39.37	13.29	37.24	15.78	170.82	29.27	7.2	58.19	42.21	57.7	27.49	30.76	26.73	23.08	53.81	12.36	9.55	9.63	51.93	28.42	28.75	38.44	9.24	101.28	51.89	42.65	34.28	24.38	19.05	79.87	36.53	25.22	14.97	TBX2
480	79.75	107.6	45.66	170.32	16.51	17.71	67.42	183.05	88.08	312.59	35.42	38.23	30.2	109.2	18.76	27.82	161.38	4.1	16.95	157.12	72.42	35.77	65.99	158.72	254.91	153.24	200.22	241.4	755.04	506.52	469.96	284.9	518.84	59.94	NA
481	126.84	114.13	94.06	115.3	108.45	126.4	122.45	124.83	129.33	118	113.74	114.12	135.49	136.28	133.37	116.2	127.91	147.73	206.37	151.32	139.86	171.56	147.13	125.45	144.09	115.75	147.4	133.38	110.11	123.32	121.8	126.87	111.08	120.86	PCBP2
482	123.94	88.66	116.45	156.85	113.05	173.11	91.94	104.28	97.01	117.09	99.49	67.8	178.7	91.27	78.51	94.43	124.6	207.54	257.38	105.53	79.09	180.97	100.86	206.31	165.67	138.53	142.62	134.45	89.75	121.01	191.53	112.24	91.04	58.52	DYNLL1
483	94.61	52.26	31.16	63.38	44.08	90.57	57.94	61.83	74.66	57.19	43.35	92.92	29.71	41.13	57.08	67.06	30.19	23.19	22.24	96.56	72.23	40.98	123.63	36.65	102.29	56.73	57.48	98.67	59.17	84.21	70.48	57.35	82.34	66.33	HPCAL1
484	115.27	109.35	166.84	160.03	200.1	118.51	115.09	146.45	114.25	118.88	111.5	112.17	192.6	132.4	135.75	130.64	232.83	382.34	319.46	141.52	110.89	200.24	174.84	148.73	189.34	138.51	157.53	191.81	173.53	160.63	165.22	178.16	126.91	133.7	SUMO2
485	146.06	190.08	224.76	145.29	177.28	143.38	170.69	164.65	161.34	146.74	134.63	118.36	196.05	191.18	136.54	114.47	196.5	254.2	251.19	137.58	143.31	204.41	159.36	240.87	175.65	185.39	192.86	210.26	280.1	178.41	211	176.4	141.27	241.97	PARK7
486	50.13	17.33	7.16	18.65	5.75	122.41	16.52	3.53	40.16	26.33	55.39	17.08	36.09	9.26	11.52	14.59	8.92	0.95	10.05	39.19	12.53	17.85	28.62	10.06	103.87	44.67	26.8	25.74	21.36	20.71	32.26	26.95	29.81	5.94	COX4I2
487	14.45	26.99	41.81	101.84	5.24	115.68	5.02	21.22	39.27	6.47	19.66	28.84	0.67	25.66	5.66	77.98	1.01	0.79	1	96.8	41.5	36.76	559.82	2.65	170.84	82.52	8.46	177.69	43.97	93.44	101.67	13.56	29.81	11.58	FCN3
488	49.98	37.93	56.39	128.68	26.8	102.41	41.94	58.88	39.93	47.62	45.88	42.57	42.93	34.17	42.57	73.83	16.15	16.48	20.43	84.82	29.95	62.84	94.62	31.32	140.58	53.61	63.13	73.86	45.55	57.6	72.71	68.41	59.76	21.03	SPTBN1
489	190.15	173.87	172.43	192.58	159.45	125.58	147.49	145.93	131.52	178.83	158.71	172.95	158.96	167.22	179.11	129.87	134.68	532.01	276.96	163.14	183.27	231.07	189.99	240.22	158.77	217.17	179.1	252.61	156.39	192.93	331.42	143.26	181.02	156.43	EIF4A1
490	142.02	75.22	214.1	187.04	289.25	104.52	38.5	326.24	108.97	116.73	159.47	114.97	37.22	143.15	71.12	80.1	55.46	57.45	22.49	134.52	77.94	124.8	89.03	147.48	142.47	139.24	124.24	120.15	87.86	115.7	119.69	113.04	74.34	95.77	TM4SF1
491	47.48	18.95	12.25	52.92	2.36	71.35	11.95	8.71	25.9	24.69	16.99	18.18	0.38	22.29	17.9	43.62	1.33	0.14	0.82	43.41	17.71	16.9	77.46	1.93	99.43	64.93	40.64	100.31	33.76	41.58	47.84	42.27	35.7	8.69	TNNC1
492	49.14	20.91	9.33	34.73	11.55	106.48	25.61	7.84	48.96	36.87	74.46	22.37	82.66	15.15	14.49	22.4	41	483.43	216.95	34.37	20.37	33.21	40.59	42.84	112.8	47.08	59.97	37.86	26.86	24.98	55.09	38.95	35.73	7.69	NDUFA4L2
493	50.95	28.02	28.01	33.57	32.39	118.05	16.03	28.03	38.77	25.54	58.87	32.9	62.79	23.14	21.28	26.95	59.78	11.6	22.64	47.98	18.05	50.96	51.58	55.72	96.69	55.51	73.93	31.63	24.03	29.9	51.41	23.68	26.74	21.14	C1QTNF5
494	99.83	37.95	117.99	118.72	139.63	131.18	56.58	57.62	70.62	94.89	224.42	80.73	50.93	60.95	61.49	58.42	87.45	41.67	61.3	77.81	67.04	188.88	109.97	82.91	159.84	95.54	153.22	115.87	77.34	75.27	83.83	104.45	71.03	84.44	TPM1
495	250.02	215.51	59.05	92.32	60.63	95.35	142.93	122.72	172.15	68.12	51.29	139.88	9.17	222.28	167.53	132.53	14.59	0.42	0.99	151.22	121.85	56.45	121.55	17.29	119.59	101.14	123.32	311.65	146.9	180.02	157.64	94.44	182.7	80.82	FBP1
496	75.23	43.41	103.79	80.27	128.84	64.66	56.96	75.64	57.92	35.07	81.6	107.34	19.18	73.84	78.64	107.29	33.47	15.3	23.48	106.76	31.12	103.11	211.57	39.93	179.44	82.15	85.09	112.09	163.35	114.58	92.97	93.53	84.3	59.6	IFNGR1
497	126.32	155.18	97.76	84.29	115.71	133.87	119.01	128.41	124.41	148.73	100.12	94.66	51.78	153.07	84.94	90.09	113.43	46.16	76.7	105.52	120.12	110.88	113.5	122.75	128.06	124.89	145.91	109.7	133.94	120.05	101.01	105.42	99.32	138.63	TMEM219
498	59.81	29.72	11.33	36.47	4.99	139.6	39.43	8.42	34.26	35.85	72.77	42.3	4.91	42.18	33.83	37.71	2.89	1.24	4.11	54.71	34.86	135.76	66.16	11.03	149.35	75.38	80.47	53.42	28.78	47.13	96.2	81.95	33.78	16.6	FXYD1
499	56.46	34.46	97.91	186.78	60.1	70.47	41.19	57.63	35.99	71.99	52.24	45.68	14.82	44.04	53.01	78.19	15.07	25.66	7.34	100.83	40.1	77.13	93.72	31.08	137.88	53.95	70.16	58.61	68.69	62.62	68.84	64.06	76.2	32.45	AHNAK
500	127.12	98.56	143.08	117.92	118.44	113.62	90.16	94.41	112.64	96.61	98.04	85.58	152.7	107.36	103.41	82.62	235.05	245.43	139.85	98.13	91.45	118.55	119.5	204.11	142.57	138.19	128.19	159.68	115.28	126.85	174.39	107.19	110.8	121.7	PSMA7
501	141.78	151.26	112.56	98.78	164.26	128.2	171.99	80.24	215.21	79.56	110.09	99.79	18.65	114.66	95.44	126.02	87.59	89.52	82.4	69.74	98.29	88.66	92.66	261.51	129.44	236.26	138.83	165.12	219.43	115.61	221.98	83.77	107.64	53.19	TYMP
502	171.84	250.55	398.43	210.01	241.12	93.54	199.24	162.64	149.97	216.01	128.91	324.69	97.33	313.46	415.75	280.87	248.46	466.43	115.13	269.57	309.43	147.95	223.9	70.16	168.83	234.99	276.92	304.2	253.3	240.09	162.06	273.65	524.26	246.32	ATP1A1
503	37.91	32.88	16.5	51.87	7.59	77.52	35.68	11.75	34.44	27.08	30.46	19.88	2.84	36.07	31.16	58.24	2.73	0.25	1.03	97.02	46.36	78.02	95.57	0.26	174.54	56.13	55.08	45.97	37.85	46.12	117.53	67.14	53.72	13.29	TCF21
504	137.23	94.59	119.87	82.1	141.24	166.14	78.18	78.05	127.68	116.11	106.78	116.1	69.38	112.94	80.1	80.34	138.45	257.29	123.1	89.63	101.79	106.84	90.55	143.39	116.6	150.37	128.56	112.31	102.53	115.59	125.29	108.73	111.57	106.63	LAMTOR4
505	40.37	14.46	7.43	3.27	16.87	115.82	13.69	0.8	23.85	51.09	255.11	94.55	23.24	35.04	31.51	30.37	18.66	2.86	7.25	38.66	18.63	189.35	33.75	5.32	139.63	35.29	55.9	32.5	20.93	28.91	71.83	89.29	17.7	49.03	NA
506	147.73	146.82	180.05	155.58	204.39	136.3	116.49	282.95	195.2	156.5	139.82	124.02	245.07	171.15	149.18	122.43	296.68	547.78	300.47	126.27	150.6	178.55	141.23	643.12	168.75	183.11	181.3	181.86	148.28	295.25	177.06	159.71	159.59	270.38	UQCRH
507	169.14	106.25	125.26	117.1	136.72	133.4	87.18	102.25	122.17	89.98	92.06	137.38	68.31	155.03	149.2	97.77	158.99	283.78	98.02	116.18	128.98	155.48	148.6	207.87	184.85	167.18	185.83	197.57	171.65	166.33	181.91	127.3	169.76	147.24	ATP6V1F
508	100.81	124.57	144.97	130.02	143.37	91.17	69.37	112.84	124.98	98.18	101.25	105.56	101.84	137.42	117.71	112.45	105.33	217.54	99.14	126.55	112.98	124.75	124.22	124.36	136.07	101.32	135.88	126.05	115.26	118.98	123.59	111.42	113.17	123.73	EIF4H
509	31.25	23.69	17.76	34.93	21.55	72.55	14.07	7.73	20.54	13.13	32.09	19.96	14.98	8.84	14.48	39.94	6.03	0.71	1.99	58.62	16.77	23.27	109.38	15.18	94.45	25.53	29	44.67	31.97	41.84	48.83	23.02	30.92	16.35	SLCO2A1
510	57.33	46.6	66.02	85.08	35.43	95.14	47.25	64.38	57.82	49.69	60.67	79.8	20.58	43.38	58.14	61.48	21.41	2.75	5.48	80.76	50.26	73.93	73.35	17.33	124.09	54.24	70.21	56	44.51	68.98	63.63	67.15	54.29	39.2	TNS1
511	149.12	138.28	125.18	98.57	141.4	138.91	180.47	295.75	252.41	126.94	105.33	92.92	112.71	160.61	126.89	99.19	422.62	291.46	287.54	109.23	155.98	139.14	126.2	267.81	147.49	169.73	201.48	174.55	185.55	161.03	156.81	138.04	131.8	202.95	NDUFB9
512	128.16	77.09	361.68	338.76	147.43	116.6	51.03	110.74	109.15	124.68	83.9	103.54	267.18	118.49	125.4	132.37	256.64	103.98	321.54	114.49	48.16	172.8	114.57	171.92	118.01	104.95	106.28	130.37	134.56	109.72	189.12	132.09	77.97	166.65	HSP90AA1
513	142.97	138.11	221.53	136.58	113.35	142.38	125.49	162.09	175.13	178.65	117.67	130.38	153.69	188.18	136.3	119.54	380.54	145.52	149.97	144.46	171.25	199.83	134.13	167.25	152.48	139.18	186.39	143.11	134.42	157.62	141.47	174.65	155.13	280.1	ERGIC3
514	258.22	189.33	143.38	160.24	244.47	105.84	95.02	117	134.2	167.27	62.41	148.56	31.15	193.36	204.11	112.54	94.16	88.1	32.66	136.42	151.97	153.58	216.94	79.79	133.44	230.78	301.24	236.52	267.6	182.24	162.82	97.1	132.61	80.18	CAPG
515	99.23	85.61	67.33	61.13	66.42	157.11	119.43	95.79	101.85	152.09	113.18	83.19	95.11	76.69	69.25	68.84	148.62	76.51	184.49	108.27	104.09	122.43	109.86	131.19	130.22	136.22	136.77	132.38	98.78	115.23	181.2	133.38	109.69	177.63	C12orf57
516	152.35	144.08	262.43	156.3	116.1	135.58	142.56	131.21	150.95	247.66	137.38	185.48	35.43	153.68	105.63	117.61	88.44	145.46	126.65	120.58	145.05	176.66	110.63	162.41	133.64	166.32	164.91	156.51	140.22	161.34	161.81	150.99	159.84	118.95	CIB1
517	56.14	18.5	13.86	16.27	3.98	42.03	30.93	5.54	78.57	26.07	19.89	12.73	3.39	100.31	14.86	17.35	5.35	0.13	1.01	68.21	26.99	52.44	48.17	15.72	40.84	38.02	28.1	13.46	34.16	34.26	62.7	46.01	49.28	15.06	TNXB
518	106.06	158.84	599.94	224.85	152.52	96.92	246.55	152.12	122.13	153.22	79.58	222.8	94.43	165.51	128.84	155.05	147.6	86.09	113.68	177.91	73.03	167.56	156.73	89.03	105.41	113.96	244.4	139.41	213.3	156.3	81.57	152.99	129.81	97.28	EZR
519	64.54	48.47	70.81	92.79	67.51	104.99	47.18	25.34	45.95	65.7	55.1	38.49	29.39	91.49	55.77	77.41	49.78	23.3	20.06	95.07	72.37	54.02	76.67	37.48	141.17	89.77	136.35	58.63	60.47	48.36	102.57	71.98	53.78	30.34	LBH
520	55.87	41.32	59.9	68.4	96.84	148	19.99	24.58	56.9	54.86	73.03	44.19	206.59	35.48	27.92	45.55	49.12	32.02	73.05	87.72	28.79	60.42	51.46	88.79	149.65	53.67	100.57	31.64	40.27	43.18	47.05	35.09	39.42	77.93	COL4A2
521	296.33	172.21	57.97	158.26	192.69	95.97	107.56	147.55	108.86	41.78	57.25	184.47	7.44	168.45	188.19	114	24.08	13.32	6.75	130.46	117.75	149.4	239.73	92.2	132.65	164.33	371.02	183.6	268.92	162.58	103.71	91.07	149.48	73.68	ACP5
522	127.45	102.78	150.87	138.16	97.33	127.66	132.37	149.96	113.92	141.19	157.57	128.57	82.99	216.99	170.2	127.06	51.8	110.35	104.22	169.46	147.86	224.21	151.75	106.65	137.41	138.13	151.32	129.66	143.72	173.98	140.66	164.25	146.9	221.38	EIF3L
523	58.83	35.68	39.05	42.15	24.08	75.73	23.15	24.83	33.02	41.72	47.4	30.81	24.85	42.92	43.07	47.93	13.29	9.21	8.96	92.12	39.63	41.88	52.71	32.41	102.22	49.01	67.14	46.37	43.41	44.77	55.12	54.75	46.27	18.64	EHD2
524	126.42	115.1	108.69	104.95	97.1	121.54	78.87	87.45	74.31	147.2	107.32	89.69	52.28	85.53	92.18	90.67	119.43	91.83	63.72	107.44	106.89	138.92	109.79	115.37	126.05	145.04	122.92	157.86	107.81	138.72	143.49	120.37	98.17	86.28	CHMP2A
525	120.43	109.47	44.95	41.06	42.16	151.14	76.2	32.39	105.48	53.04	124.21	98.11	204.1	53.3	47.82	39.96	162.93	101.13	190.15	52.18	54.87	77.27	69.91	99.4	77.16	88.14	74.08	63.97	58.03	53.42	80.84	71.78	51.51	46.01	ATP6V1G2-DDX39B
526	118.6	139.24	149.41	118.59	107.67	102.98	136.7	165.1	166.48	94.62	94.44	114.12	206.86	160.53	125.34	115.1	206.99	193.51	174.08	126.32	133.36	142.42	119.5	202.82	152.68	126.04	150.84	186.06	131.56	162.97	140.95	146.12	137.73	213.31	ENSA
527	111.41	121.15	100.52	107.17	177.75	154.26	161.5	123.84	155.4	120.72	115.64	83.23	161.35	122.42	93.24	109.4	179.94	59.23	181.24	90.15	104.46	107.27	127.81	300.08	174.01	185.49	134.58	192.21	203.57	131.17	209.14	103.74	105.73	110	PSME2
528	76.12	68.61	51.1	40.3	85.35	113.98	48.84	27.32	51.5	67.43	101.64	72.99	108.12	67.97	54.06	54.71	71.43	95.85	72.03	63.75	60.91	107.79	86.39	66.65	107.79	80.14	93.14	77.22	63.76	57.51	88.17	75.5	51.92	49.05	FAM127A
529	169.22	135.34	1.15	12.22	17.83	104.95	3.33	16.12	19.43	0.47	5.19	15.6	0	10.97	6.06	17.26	4	0.9	0.12	74.21	19.71	2.31	19.33	0.12	18.67	30.9	4.24	65.63	16.09	59.57	141	66.25	143.38	34.62	RETN
530	151.26	72.42	158.15	128.5	193.37	138.43	91.39	149.05	132.52	133.11	95.89	97.77	141.5	160.76	126.24	107.55	198.73	313.02	182.2	125.92	159.47	137.71	123.93	402.8	181.61	226.2	186.68	255.09	172.92	180.35	202.34	162.43	175.38	194.36	ATP5J2
531	37.07	14.82	8.84	19.44	4.11	97.42	14.67	3.87	25.68	27.65	36.06	15.4	15.69	8.26	8.33	18.62	4.81	1.41	5.17	34.03	10.18	13.42	23.76	8.69	99.04	35.6	18.26	23.68	17.87	18.96	34.2	22.35	24.68	4.5	HIGD1B
532	192.21	86.01	90.31	184.25	195.82	117.53	330.19	85.24	140.3	133.15	58.41	154	39.38	100.07	44.02	137.54	68.8	67.25	80.52	207.68	245.54	114.55	189.05	40.05	47.35	71.67	74.38	110.04	131.68	215.62	79.1	70.51	130.21	88.67	JUND
533	127.87	34.69	218.18	108.5	132.36	83.5	93.94	89.03	59.84	82.16	109.09	152	66.14	85.77	138.72	131.75	53.61	20.67	21.62	164.39	71.42	198.64	141.96	42.59	166.41	98.68	121.74	115.42	76.9	199.81	113.68	146.77	133.25	78.08	TSC22D1
534	120.13	81.34	256.27	193.58	126.34	114.43	88.42	208.16	68.11	150.14	95.06	115.73	85.43	175.82	163.54	149.13	101.95	35.96	94.09	168.6	93.49	189.83	189.8	94.39	163.03	138.51	154.72	154.2	171.8	198.09	160.27	161.61	121.7	214.7	SARAF
535	37.97	18.9	11.06	42.62	8.58	67.3	16.11	10.96	27.61	16.91	47.51	15.86	37.16	14.99	13.46	29.6	6.79	1.82	9.33	66.44	17.35	31.17	45.73	22.88	142.3	42.1	38.88	39.7	28.2	25.05	54.08	21.61	26.47	10.21	CLEC14A
536	29.53	22.7	19.56	53.94	8	69.29	10.43	9.52	32.12	11.65	35.95	18.45	35.66	9.19	13.05	40.1	6.12	3	7.04	62.48	14.74	24.75	47.56	20.84	85.33	29.12	24.99	29.94	26.71	24.25	37.46	16.81	27.54	11.44	CDH5
537	168.57	129.16	377.56	317.25	232.65	125.1	201.37	554.62	236.77	181.57	164.82	322.7	114.55	233.65	254.97	207.4	274.28	282.02	267.97	211.03	163.57	204.94	186.43	396.6	159.48	169.66	205.39	160.29	251.2	195.59	189.31	215.65	182.36	245.12	PABPC1
538	163.02	491.74	255.91	185.88	47.93	67.93	83.2	220.76	237.52	84.12	60.15	158.3	85.74	226.88	267.34	206.42	59.53	78.43	55.9	194.8	238.36	54.28	138.2	48.36	113.24	205.1	159.97	234.86	108.72	346.37	136.57	176.43	238.12	184.96	DHCR24
539	32.36	37.99	86.34	117	61.78	85.03	22.28	31.39	73.59	26.17	45.99	39.83	13.02	35.68	36.56	89.18	24.25	47.92	10.46	58.74	28.43	47.5	68.22	41.56	151.13	83.33	26.02	63.16	43.97	60.58	88.58	47.31	23.42	15.73	TNFSF10
540	131.29	143.17	53.88	61.22	28.11	106.17	124.46	67.89	299.98	66.98	66.66	88.56	6.35	106.19	100.81	84.09	47.79	0.81	11.28	122.35	179.42	44.44	76.54	23.53	76.28	98.86	73.51	107.99	52.21	157.63	70.71	84.13	90.1	158.86	TMEM125
541	123.83	157.7	210.85	239.77	201.26	125.28	112.03	243.09	105.04	106.57	119.25	114.12	187.17	111.06	171.9	181.77	137.62	217.68	231.32	137.9	76.41	136.35	131.29	133.79	131.27	104.14	141.1	124.22	132.1	155.76	120.08	149.39	116.15	121.11	EIF4G2
542	128.97	49.01	51.5	172.29	64.89	75.45	122.77	63.31	48.12	113.54	45.45	62.17	52.92	82.66	152.09	124.62	402.57	627.79	114.51	106.32	37.96	85.05	83.89	75.47	222.45	135.59	94.28	310.61	115.84	142.99	189.36	80.6	117.93	39.09	FABP5
543	193.81	92.58	83.26	139.13	176.8	74.89	36.16	101.81	83.5	24.02	38.07	83.01	15.38	125.76	84.29	81.56	28.28	3.82	8.08	105.25	57.74	89.43	119.02	122.46	131.15	186.59	110.91	189.15	163.91	149.27	208.22	68.44	110.62	43.78	FCER1G
544	105.94	115.98	177.64	83.61	500.53	213.67	59.47	66.01	74.87	93.27	109.87	80.43	282.91	130.84	101.17	109.07	186.43	68.73	89.11	155.48	95.31	325.2	96.02	284.35	277.9	150.7	307.98	59.57	104.85	107.22	85.27	129.58	91.62	184.16	COL1A2
545	180.64	206.87	86.49	99.23	102.93	155.79	132.72	114.32	210.19	166.42	100.14	131.66	96.3	184.5	165.68	142.78	175.65	225.51	165.32	160.72	225.15	124.8	163.97	239.23	163.68	211.91	181.82	209.96	150.25	214.49	134.47	175.53	181.12	119.48	ERP29
546	146.9	175.88	222.3	219.9	270.23	164.46	89.49	291.1	117.58	78.74	128.9	98.51	214.11	138.31	208.48	217.73	214.84	146.05	231.76	110.24	87.8	121.72	143.8	295.66	157.34	198.83	126.36	185.74	167.98	160.8	345.88	198.47	134.74	90.39	HSP90B1
547	94.31	135.58	53.15	67.48	87.97	156.62	169.9	40.6	78.7	188.36	92.23	93.14	172.48	111.63	87.58	114.66	197.65	116.43	439.26	121.41	180.52	139.55	156.08	74.28	117.86	118.8	102.59	98.01	139.54	109.36	105.78	100.82	119.89	76.92	H1FX
548	136.45	107.25	88.51	98.67	118.93	153.39	226.2	104.78	121.16	137.99	136.1	109.7	80.29	150.34	115.44	101.25	81.74	230.1	136.39	122.92	119.1	158.49	129.88	177.08	151.2	155.14	155.85	155.49	150.55	162.05	167.73	158.64	144.22	177.86	UBA52
549	108.57	74.55	56.98	56.11	61.86	121.02	110.9	51.72	87.83	99.66	103.68	99.76	80.18	112.05	82.12	85.32	84.69	85.93	92.11	87	87.8	100.91	85.27	82.15	108.69	91.63	106.37	106.53	79.25	106.45	98.39	102.42	81.66	111.18	RAB11B
550	150.25	122.93	143.74	131.89	113.64	173.03	219	215.67	200.31	182.67	192.72	178.69	89.34	160.04	165.53	128.05	80.32	453.09	201.61	178.94	234.93	213.59	190.65	286.42	178.88	190.11	173.87	201.13	169.66	229.25	161.27	244.15	197.11	534.78	GAS5
551	75.54	1.19	2.5	0	2.45	0.55	0	88.63	0	235.8	62.52	61.41	0	0.83	315.56	414.05	0	2.77	14.97	0	163.21	71.36	129.79	17.21	134.17	0	183.33	206.59	0	0	0	0	0.87	228.86	NA
552	71	61.35	81.59	78.51	76.33	97.72	49.47	46.14	65.58	56	89.75	54.1	126.48	91.52	71.77	69.22	98.61	58.79	36.86	103.37	67.95	96.17	90.92	90.66	151.3	83.04	116.08	84.06	92.85	77.86	110.58	67.86	83.55	74.12	PEA15
553	50.68	27.01	20.07	40.13	11.61	68.58	17.19	19.11	30.83	63.46	90.19	24.56	31.19	18.08	21.11	18.3	42.69	5.49	6.26	44.63	16.99	77.42	77.05	39.14	90	36.24	54.35	35.91	29.95	32.27	49.98	29.66	25.78	24.48	TINAGL1
554	133.33	135.12	123.5	116.35	129.31	153.93	126.15	104.51	93.76	132.57	112.08	106.84	289.5	157.76	116.85	108.46	292.62	369.07	298.42	110.1	125.85	162.62	117.54	223.87	152.94	189.58	166.36	168.51	147.23	164.12	186.3	165.39	137.82	135.14	SNRPD2
555	54.01	38.82	38.79	53.73	53.64	61.19	55.95	23.28	54.15	60.03	40.18	39.96	8.8	34.46	45.22	72.27	46.68	39.64	18.54	92.97	37.79	25.52	46.57	20.74	63.05	47.98	49.03	41.27	47.99	57.69	40.66	61.87	42.01	25.63	ITGA3
556	113.64	115.64	77.98	70.97	63.26	124.24	132.78	102.04	121.91	118.78	108.88	101.38	154.78	146.29	123.25	111.28	161.33	182.43	142.48	122.1	132.16	116.49	103.49	115.41	115.98	115.65	126.6	102.04	106.13	129.81	109.18	120.46	109.35	237.86	PRKCSH
557	43.34	40.11	29.8	85.55	28.39	85.78	21.82	26.77	40.39	16.99	60.18	32.95	29.57	24.1	35.59	54.97	8	3.71	12.42	75.01	29.67	42.96	73	35.57	98.42	46.25	45.53	47.24	45.23	46.15	61.37	41.08	56.14	18.93	PECAM1
558	54.77	34.99	28.19	74.6	42.06	114.69	40.26	34.66	59.09	47.06	78.03	42.74	32.97	35.33	38.14	52.61	81.53	6.81	49.71	61.75	40.06	81.88	80.55	29.6	135.75	69.24	57.49	47.56	43.74	49.5	85.68	54.12	37.26	32.14	PKIG
559	124.7	127.45	178.4	94.13	133.77	154.96	131.41	105.38	129.32	170.26	98.85	151.69	97.98	155.48	78.81	74.16	157.51	101.89	141.83	87.06	108.98	120.51	96.07	187.55	125.21	165.26	207.36	159.1	131	121.93	164.18	112.23	112.44	145.78	TCEB2
560	108.3	130	46.27	18.7	29.5	128.17	248.4	8.1	97.22	368.37	294.02	199.2	72.12	194.81	112.3	77.98	94.15	54.91	97.25	59.38	462.27	60.1	91	841.32	1962.66	2475.13	688.26	573.54	760.83	1132.82	835.8	871.26	1000.36	814.35	RN7SL1
561	153.17	65.22	228.12	89.42	189.63	59.4	141.16	87.09	71.17	70.67	58.22	124.05	14.52	122.54	88.67	77.61	61.07	45.39	29.72	159.1	106.11	115.08	144.18	45.09	68.44	87.45	86.77	88.45	84.91	160.16	150.66	69.95	132.94	60.97	CEBPB
562	278.7	172.47	188.41	166.15	196.15	103.11	185.89	189.94	145.06	97.56	72.78	143.16	68.37	147.23	224.49	108.61	114.13	852.31	59.66	119.19	142.1	159.97	156.64	143.46	124.22	293.51	190.1	249.92	155.37	191.17	221.85	109.95	119.18	151.49	CSTB
563	124.09	115.77	80.38	61.5	72.76	137.5	144.32	77.36	178.56	92.43	106.64	93.36	98.57	119.19	75.32	74.07	91.46	112.38	98.07	96.08	104.96	104.57	93.09	100.76	110.19	125.42	119.03	113.23	89.53	111.04	111.93	107.54	95.02	152.63	WDR83OS
564	99.03	119.23	104.8	84.9	88.86	119.64	79.87	96.87	169.9	80.35	99.46	88.21	85.99	96.78	91.27	78.17	178.58	224.8	109.01	108.71	128.87	106.84	106.62	87.24	115.44	117.32	127.77	117.53	81.93	88.34	137.54	93.64	97.36	105.56	FLOT1
565	198.11	182.82	174.76	162.45	318.44	106.2	250.39	282.29	213.63	152.08	139	184.01	252.97	250.28	240.73	170.19	135.53	384.29	177.52	187.17	328.43	241.38	208.08	340.64	172.29	234.8	218.53	328.98	224.35	238.35	190.68	190.03	264.78	315.69	SLC25A5
566	36.47	26.19	13.35	27.46	7.64	88.53	26.3	3.44	32.11	83.38	28.65	27.69	27.15	20.32	19.3	32.87	21.67	2.45	14.48	47.74	19.19	15.55	51.42	4.35	84.05	29.01	26.5	34.44	17.94	24.84	41.08	27.83	29.27	6.65	SEMA3B
567	150.19	120.04	49.27	91.49	87.63	93.29	24.94	126.08	106.97	24.92	42.54	119.74	1.55	117.95	99.63	115.21	22.3	1.72	1.1	150.96	82.5	61.84	130.12	25.58	144.07	141.56	68.56	279.76	119.7	199.57	159.15	90.37	170.54	56.2	ALOX5AP
568	58.47	36.71	37.89	55.65	69.62	130.48	31.74	29.85	33.88	56.7	73.85	56.31	30.12	62.6	77.61	51.9	117.85	17.99	27.38	89.33	49.95	125.69	97.73	16.12	177.25	90.07	143.81	67.04	69.23	73.48	79.02	99.2	48.48	48.95	DKK3
569	135.34	161.56	143.17	131.84	129.35	153.77	126.31	141.45	165.36	147.39	106.51	106.71	133.82	117.52	100.45	108.96	100.34	148.65	183.2	110.7	105.89	159.42	114.87	267.05	160.08	168.44	152.14	176.71	181.98	240.85	144.52	183.17	133.09	272.33	ATPIF1
570	103.35	91.31	75.45	79.98	87.75	118.1	167.38	86.36	95.95	119.57	107.34	98.3	67.87	118.08	94.79	81.35	58.21	152.2	95.91	105.46	107.52	136.61	109.01	130.39	115.01	117.89	123.4	107.59	101.25	106.24	124.01	110.68	99.54	166.07	EIF3G
571	112.08	128.89	123.83	108.25	128.02	119.89	111.43	85.52	96.56	104.27	94.99	106.03	103.8	103.93	93.23	89.68	183.86	148.16	152.72	89.71	74.08	140.02	118	125.43	128.56	145.28	184.44	142.08	142.35	119.95	149.64	107.96	93.65	101.92	PSMB1
572	181.22	206.69	154.38	132.34	224.53	126.02	165.49	296.13	159.94	119.52	110.84	168.36	57.75	142.31	173.03	133.98	107.36	229.18	65.59	136.64	143	134.11	151.27	251.21	110.66	164.04	198.23	177.67	284.53	122.88	140.89	124.78	129.45	194.37	SQSTM1
573	114.31	140.58	92.29	89.97	220.17	100.39	60.83	99.15	93.95	72.67	65.19	89.52	121.51	107.84	116.53	89.43	161.04	223.19	132.43	105.15	144.48	102.17	111.75	82.96	129.69	105.37	126.82	121.26	115.65	120.57	105.14	92.85	105.23	107.66	ATP6AP1
574	40.49	101.53	89.7	130.95	41.01	100.44	9.92	0.12	14.87	86.59	35.6	37.35	16.56	60.79	65.48	113.36	18.3	21.73	2.84	195.17	75.26	34.14	85.83	74.08	130.97	38.41	0.04	0.31	104.82	70.1	48.19	36.06	57.5	0.08	NA
575	40.49	101.53	89.7	130.95	41.01	100.44	9.92	0.12	14.87	86.59	35.6	37.35	16.56	60.79	65.48	113.36	18.3	21.73	2.84	195.17	75.26	34.14	85.83	74.08	130.97	38.41	0.04	0.31	104.82	70.1	48.19	36.06	57.5	0.08	NA
576	40.49	101.53	89.7	130.95	41.01	100.44	9.92	0.12	14.87	86.59	35.6	37.35	16.56	60.79	65.48	113.36	18.3	21.73	2.84	195.17	75.26	34.14	85.83	74.08	130.97	38.41	0.04	0.31	104.82	70.1	48.19	36.06	57.5	0.08	NA
577	63.31	51.51	74.24	65.74	50.3	71.89	43.1	56.28	47.76	54.31	62.01	46	60.81	69.84	66	64.08	62.94	83.46	45.71	90.52	81.51	88.54	98.8	53.45	123.85	73.78	91.25	76.85	62.12	64.61	85.43	67.8	67.22	43.77	TMEM109
578	116.49	82.1	83.73	98.37	122.21	115.68	91.95	116.76	82.47	112.54	79.63	86.74	86.76	110.65	103.74	88.2	157.75	117.35	139.45	104.44	94.58	132.98	112.48	118.02	118.65	159.54	134.7	161.91	115.54	110.62	134.23	113.3	106.25	91.48	CLTA
579	49.63	29.11	64.2	74.52	100.9	81.54	46.96	33.02	64.39	37.62	26.8	55.71	51.88	21.22	23.97	52.4	110.7	127.15	157.39	49.39	26.83	24.16	38.59	36.17	62.5	30.35	27.13	36.91	22.28	34.57	41.51	29.4	34.58	27.54	VEGFA
580	91.24	161.31	45.68	52.18	43.67	92.23	113.12	43	129.11	31.87	82.95	58.87	26.66	112.02	54.82	62.71	50.89	7.51	28.44	67.18	88.84	81.04	94.57	56.14	99.06	107.87	108.43	78.57	79.08	89.69	80.64	73.5	71.67	54.35	TSPAN4
581	153.29	213.17	28.05	102.55	2.46	47.94	49.66	23.91	139.47	291.63	32.66	558.05	0.81	160.63	5.22	82.67	1.92	1.12	11.63	70.74	575.8	58.26	174	226.22	30.27	198.12	419.77	21.37	92.6	60.8	57.89	288.24	223.28	10.1	MSLN
582	114.06	129.31	111.42	128.55	137.33	95.88	53.66	67.14	62.07	135.01	109.14	96.99	43.74	128.65	115.53	100.16	98.27	44.21	53.27	144.62	75.94	140.8	134.48	41.85	161.74	124.38	144.8	134.93	103.6	119.27	119.96	115.35	121.55	85.11	CD59
583	158.31	100.46	123	49.27	183.88	280.5	69.62	54.33	60.73	109	205.09	176.03	42.18	156.64	173.98	77.48	207.59	27.51	33.41	173.86	129.62	251.72	134.78	122.93	155.16	244.22	400.45	87.78	142.49	135.27	147.43	247.27	108.05	121.48	AEBP1
584	158.24	199.27	226.8	145.48	159.83	126.05	110.31	249.73	165.18	212.26	122.39	112.73	181.34	168.3	175.66	146.18	251.82	140.69	118	144.78	179.01	156.06	167.32	248.39	206.7	162.69	202.99	240.87	193.54	258.11	262.66	179.99	205.03	118.26	PDIA3
585	95.01	86.34	72.16	69	60.26	89.93	69.23	60.07	123.16	81.08	71.25	79.1	79.64	82.08	78.02	75.66	143.53	140.33	90.06	103.23	128.61	91.23	94.9	64.46	100.49	82.27	107.68	92.52	73.23	77.83	87.58	69.76	73.37	80.28	MTCH1
586	77.16	39.55	19.9	49.12	68.54	96.93	28.25	21.81	38.55	39.76	103.72	43.18	48.02	39.69	47.37	38.67	75.25	45.63	31.63	50	38.13	198.75	68.58	55.56	131.16	56	124.31	55.71	65.8	49.22	59.94	54.48	39.58	13.67	MFGE8
587	68.96	33.2	86.7	91.73	77.93	93.07	41.69	45.42	55.23	42.06	113.84	87.02	59	109.8	88.07	91.43	102.83	20.81	56.16	122.62	66.12	126.02	181.43	43.75	149.84	67.48	108.19	97.98	81.1	89.43	104.43	98.9	87.48	58.74	CNN3
588	198.08	82.41	69.23	129.33	109.42	59.56	110.37	116.3	94.34	38.05	74.49	128.01	13.52	137.56	108.83	201.41	49.6	13.66	23.64	160.12	167.93	104.58	179.31	18.97	151.15	134.34	81.33	243.3	213.22	184.92	142.5	133.11	148.7	78.74	CITED2
589	50.85	7.28	29.65	37.11	49.26	29.62	21.79	39.12	28.06	17.2	58.63	77.44	8.85	23.88	53.09	130.42	3.03	0.07	1.52	96.08	16.03	82.05	80.68	4.28	130.86	37.93	30.11	55.04	106.7	67.91	75.93	95.57	68.03	19.11	PDK4
590	111.29	124.77	54.98	71.46	69.8	93.41	127.04	83.67	130.65	91.1	73.01	127.01	24.65	98.31	100.09	98.21	28.59	32.4	34.23	123.79	190.06	108.39	156.32	80.62	120.17	101.71	140.11	137.3	117.01	137.81	85.92	111.73	150.54	113.4	CCND3
591	127.8	80.9	65.6	63.13	94.09	77.04	79.64	120.43	123.59	45.7	68.22	92.33	52.22	96.29	95.35	88.54	188.1	64.67	63.77	101.64	116.84	125.24	137.82	355.46	104.4	101.91	115.69	115.39	116.46	113.41	123.38	73.5	95.89	87.56	GRINA
592	109.94	105.93	121.28	100.04	125.32	99.23	104.2	99.52	103.65	97.18	106.39	91.85	84.07	150.01	111.05	89.86	141.22	138.36	65.06	117.01	101.2	156.29	129.4	129.91	145.29	128.7	152.11	140.1	131.17	160.41	134.32	118.26	109.74	104.08	CAPZB
593	14.98	7.24	7.37	29.45	0.49	26.09	4.25	2.15	23.54	9.63	2.22	10	1.28	1.5	1.74	22.38	0.5	0	0.04	27.11	7.28	4.85	67.1	0.25	62.64	17.8	4.7	39.17	18.49	23.02	17.09	5.86	10.71	5.07	CA4
594	66.8	75.05	9.1	50.23	5.04	38.63	3.58	45.47	50.81	0.85	12.45	29.24	0.1	48.74	25.98	43.12	0.4	0	0.23	74.72	27.53	10.04	39.14	0.55	62.78	32.57	18.85	110.79	42.89	99.78	64.56	23.76	88.55	23.54	MCEMP1
595	177.8	168.49	80.91	39.97	72.63	114.74	329.02	166.53	314.11	36.46	141.22	194.49	181.52	194.79	132.53	165.74	90.54	1.32	41.65	177.31	149.98	65.44	116.54	11.79	74.04	96.63	99.05	132.46	113.51	115.03	60.03	147.75	125.17	272.84	NKX2-1
596	537.1	602.41	36.6	176.2	135.33	143.29	93.26	174.92	291.23	257.29	168.89	93.09	0.73	109.36	584.78	502.57	7.44	0.44	2.87	352.23	702.65	57.86	260.03	85.72	97.19	878.52	405.87	996.47	286.39	228.3	317.02	271.15	337.23	27.78	SERPINA1
597	34.1	14.79	21.26	57.81	22.18	105.13	11.63	9.19	21.72	22.24	110.36	22.17	100.39	13.61	14.43	18.91	54.84	19.51	57.23	46.15	14.19	80.97	35.57	40.55	100.26	22.72	51.1	22.39	22.03	20.73	51.02	24.59	26.17	10.66	MCAM
598	67.64	74.1	70.28	59.48	58.23	105.02	59.27	38.35	48.49	66.25	93.4	58.42	43.91	88.21	59.93	60.15	56.4	28.26	51.58	80.58	63.44	103.73	91.75	50.35	125.08	75.66	95.05	72.53	64.27	82.6	87.62	70.48	69.54	53.64	ILK
599	124.23	134.05	91.93	81.71	132.73	152.42	157.57	86.97	152.71	135.27	104.17	88.18	136.08	117.2	99.69	101.51	140.37	135.34	163.93	78.16	108.55	122	98.2	245.7	235.52	220.55	200.68	267.18	230.16	240.92	224.59	206.86	194.8	320.54	PET100
600	130.9	119.67	207.11	150.82	258.05	146.33	91.58	141.36	167.37	111.03	116.72	132.56	237.58	136.32	99.44	112.71	173.2	397.59	197.59	77.56	73.34	170.53	103.66	288.94	157.57	192.78	160.23	172.96	145.43	132.39	179.23	175.54	112.89	159.33	SHFM1
601	89.06	127.67	23.04	62.61	46.68	134.84	62.93	57.34	74.54	78.54	75.5	79.3	187.7	127.19	80.81	88.4	219.52	116.76	238.17	95.33	103.2	104.47	108.87	81.95	149.52	87.15	109.88	145.93	115.51	122.96	80.54	105.23	86.33	102.92	BEX3
602	86.67	95.39	207.06	128.52	94.29	99.05	95.82	186.18	148.47	71.05	123.2	175.22	38.97	126.04	75.43	97.99	75.31	40.27	24.32	98.8	64.76	108.87	104.32	78.17	87.2	79.37	81.89	104.19	131.65	128.12	71.86	104.48	101.76	158.06	CAPN2
603	136.39	180.78	143.77	62.81	85.73	168.68	178.44	107.07	124.84	181.11	128.83	104.22	100.99	146.58	101.21	95.37	196.93	86.82	124.27	97.68	127.65	107.98	96.99	222.62	136.82	196.46	139.13	180.74	151.53	161.32	238.28	163.7	168.96	202.76	FKBP2
604	109.94	56.06	175.34	148.1	193.58	100.91	150.9	321.16	134.1	88.39	147.19	206.12	71.68	132.23	166.22	143.29	75.7	81.44	131.84	126.62	68.48	222.72	167.65	186.01	135.4	124.89	127.66	132	152.75	126.19	148.16	162.33	92.59	181.76	EIF3E
605	112.98	107.38	190.39	149.89	145.18	97.54	101.36	163.78	161.63	119.88	98.66	108.62	109.6	174.81	134.07	123.65	120.32	120.99	92.36	131.09	95.12	160.18	147.57	115.11	153.17	117.14	139.6	156.05	146.75	193.23	144.75	128.59	129.18	139.27	CDC42
606	145.6	156.47	322.24	215.22	189.1	142.8	122.51	70.65	116.3	124.72	55.57	172.18	44.94	145.46	49.96	203.55	91.1	49.15	90.13	172.54	361.36	69.52	154.66	17.92	75.59	114.52	85.06	285.73	428.92	585.96	95.2	192.52	273.36	94.41	JUN
607	75.96	39.37	33.99	74.55	78.25	160.72	44.12	19.11	24.44	44.66	225.84	18.22	83.37	36.71	64.22	43.12	32.32	45.94	33.21	67.26	41.23	92.35	70.63	74.96	56.07	37.92	76.85	46.56	37.89	35.44	87.27	49.37	74.64	24.85	ID3
608	81.21	64.4	44.07	44.44	41.31	86.69	62.69	39.98	69.15	84.63	74.89	82.2	32.07	71.49	59.56	63.21	44.51	29.89	35.29	68.96	84.57	77.93	74.91	67.46	82.86	67.5	71.41	58.11	52.42	55.45	73.38	66.9	65.79	33.22	CTDSP1
609	103.06	81.65	83.16	110.04	111.99	88.14	56.62	73.13	63.43	82.63	77.22	77.25	52.24	99.41	128.07	106.28	72.24	103.71	72.75	108.92	88.46	117.31	130.02	75.76	129.56	109.44	124.81	150.8	111.64	111.44	121.67	109.91	107.61	63.27	RAB7A
610	153.12	106.74	83.43	44.19	110	242.25	239.04	136.38	259.59	135.33	164.14	125.44	80.83	103.57	66.57	53.27	153.13	88.79	168.81	78.96	92.28	87.86	81.86	160.44	68.94	122.33	95.43	70.58	76.21	98.93	97.07	91.84	80.83	107.62	NA
611	132.29	167.28	134.17	128.07	138.21	140.01	133.75	164.68	132.54	126.34	113.34	88.14	228.86	116.15	98.63	91.36	155.58	226.67	167.36	107.17	97.44	143.08	102.66	341.6	150.36	182.34	171.45	199.71	169.8	167.9	198.75	138.78	134.66	151.06	COX7B
612	151.9	190.92	161.67	103.39	129.06	95.81	200.6	96.42	198.15	173.61	131.15	147.24	23.87	260.61	150.78	113.93	77.28	12.86	23.04	127.29	177.41	113.53	114.57	108.75	82.8	189.88	232.41	159.7	165.17	155	155.46	117.02	164.3	205.19	MVP
613	66.01	133.12	37.87	80.03	40.49	92.09	75.69	39.17	79.58	79.04	76.67	59.35	15.62	46.52	70.48	89.35	65.15	4.66	11.84	79.38	103.45	55.26	113.14	114.33	104.66	130.57	59.88	78.45	228.07	91.58	99.21	69.19	99.78	41.84	HLA-F
614	154.49	127.88	150.76	276.07	130.08	379.86	749.1	127.37	552.69	397.65	126.2	97.43	175.28	354.41	98.51	101.18	114.55	308.38	245.24	117.87	153.86	130.74	119.55	293.41	146.27	493.21	371.11	424.14	583.25	681.7	457.29	399.77	377.05	168.91	RPS26
615	41.89	40.12	119.85	60.99	44.03	48.22	28.5	52.49	34.73	110.22	40.85	40.59	28.58	69.72	41.75	51.98	61.93	44.27	9.41	72.76	74.99	78.35	102.07	44.16	129.95	68.84	63.3	54.46	59.31	75.66	106.68	73.77	69.95	24.42	CD82
616	95.81	79.31	202.54	108.38	138.59	114.94	102.96	93.41	86.98	79.71	89.25	79.21	366.76	86.62	77.66	80.9	293.52	468.62	964.7	96.02	83.57	110.87	108.86	355.2	153.16	110.13	105.91	118.71	125.38	129.28	130.71	93.82	96.36	93.37	H2AFZ
617	95.17	64.44	35.2	88.85	68.56	86.03	53.71	102.69	115.41	925.24	52.53	44.28	16.23	38.38	55.54	65.41	43.64	29.51	40.27	87.96	55.31	77.19	88.21	49.98	119.65	84.34	73.17	124.14	69.87	90.56	104.74	75.5	80.23	104.48	CYSTM1
618	106.2	127.39	92.25	95.85	99.89	100.66	77.01	94.16	80.71	118.84	76.48	63.61	97.53	111.23	111.31	100.77	188.06	193.52	151.05	108.26	136.97	93.42	130.55	84.54	111.75	128.37	123.77	126.63	88.89	128.27	140.28	101.32	108.52	68.74	RPN1
619	38.35	15.45	77.81	87.57	17.97	46.57	19.29	42.04	52	66.9	18.81	25.51	1.33	46.77	28.78	57.2	9.92	10.41	2.24	80.91	16.9	36.34	92.75	20.12	105.27	33.84	28.41	73.06	35.74	52.72	53.5	47.85	40.71	22.76	ANXA3
620	117.93	169.17	206.53	130.55	137.06	77.44	75.88	167.27	78.47	110.68	81.8	99.27	130.22	158.63	134.6	105.71	267.15	565.39	186.39	129.1	162.22	122.79	127.47	170.37	148.84	136.85	141.78	178.36	165.12	185.91	158.09	109.93	141.71	114.34	PGK1
621	92.25	95.53	29.03	35.94	30.01	106.86	230.1	36.8	145.8	72.49	95.57	84.36	67.68	73.5	60.97	89.59	51.05	43.35	44.04	83.3	72	48.31	54.1	84.54	53.63	71.73	65.64	54.38	79.87	66.94	63.13	71.85	75	96.21	ARHGEF1
622	185.22	97.16	359.61	247.13	366.68	98.53	190.45	203.6	133.35	83.92	90.79	228.3	79.66	100.35	127.09	189.85	65.38	73.58	56.09	203.27	149.59	151.69	178.22	135.99	118.04	122.85	117.49	174.66	215.82	251.46	115.73	141.41	236.52	133.03	MCL1
623	97.04	87.96	78.67	92.57	70.18	98.22	79.84	99.95	71.41	103.65	81.46	72.54	81.51	82.42	81.84	84.21	88.35	95.23	130.57	80.28	88.3	106.65	101.29	176.29	135.16	136.39	115.23	135.25	122.06	111.77	141.41	102.8	107.71	87.82	NDUFB8
624	122.46	298.94	155.37	135.67	303.14	160.98	172.38	240.87	248.93	131.03	156.42	152.24	580.64	155.37	188.05	175.63	511.17	331.73	594.47	189.57	119.76	193.1	142.36	180.01	218.46	190.4	188.65	263	228.78	246.64	132.31	133.9	117.92	290.1	H3F3A
625	100.92	92.6	181.61	151.17	129.14	103.56	109.58	177.72	99.67	99.04	110.55	131.81	200.06	120.79	136.8	123.86	154.13	171.53	152.77	97.74	69.52	121.92	118.26	224.18	124.31	125.64	120.2	140.1	138.95	135.4	176.82	136.78	106.78	87.54	NCL
626	76.36	67.43	134.3	112.8	101.89	84.44	59.6	105.81	78.47	80.12	74.73	66.83	125.9	92.87	91.74	89.72	148.54	134.76	176.52	105.66	71.02	104.87	100.91	88.7	125.58	77.94	107.35	92.68	120.99	110.83	92.75	85.63	89.9	105.49	GNB1
627	42.24	24.12	26	54.65	29.36	91.58	20.5	13.39	32.75	31.37	52.09	32.38	11.81	35.6	26.3	32.09	12.71	8.19	7.79	72.09	34.11	47.29	55.71	16.13	137.4	61.18	52.24	38.56	32.25	42.59	70.59	50.37	42.81	25.62	LMCD1
628	79.91	118.44	54.62	51.28	62.62	112.96	120.07	78.86	42.36	87.85	213.92	112.59	24.5	91.57	61.42	69.57	77.24	27.24	31.66	47.58	80.3	155.08	81	105.57	96.38	119.85	131.79	78.61	95.6	103.56	193.23	109.2	89.45	112.46	SELM
629	85.26	88.68	132.8	127.6	128.66	87.33	92.29	147.09	91.51	108.23	70.16	80.62	105.85	96.55	92.68	85.29	71.15	69.26	59.83	102.98	68.45	101.97	102.57	69.99	117.62	89.94	130.18	115.58	117.96	95.5	97.36	93.84	81.64	66.9	CTNNA1
630	85.31	95.81	33.1	42.66	58.84	127.55	90.76	52.32	74.79	79.17	101.82	90.94	43.14	61.78	40.03	47.25	61.99	94.31	80.81	59.47	64.68	62.27	68.37	173.27	68.91	96.92	81.05	72.16	83.78	69.54	85.25	76.99	68.03	52.39	MRPL41
631	92.53	73.4	72.47	63.35	80.96	110.15	130.42	65.2	72.23	91.84	91.85	104.73	87.13	75.9	72.14	66.98	64.57	78.33	119.14	85.1	84.28	108.39	97.64	102.57	107.01	110.78	103.15	89.5	101.16	83.9	101.05	108.93	93.36	81.58	UBXN1
632	44.08	33.16	7.9	16.72	11.9	66.17	27.43	4.91	27.07	30.79	35.41	24.53	33.52	33.38	26.94	27.51	39.11	24.67	54.11	50.44	43.61	79.19	76.61	24.69	120.18	53.37	88.19	46.64	23.05	40.33	79.31	47.91	39.94	13.53	PCDHGC3
633	102.9	43.58	103.09	83.25	81.81	70.78	74.25	65.09	73.46	120.38	62.05	77.7	23.09	108.86	97.39	81.73	47.54	65.07	42.77	90.34	84.46	110.53	96.58	113.32	97.56	105.62	98.97	111.37	98.18	89.85	87.11	88.23	83.47	39.83	ANXA11
634	93.66	116.06	108.07	66	84.39	93.92	76.17	83.52	84.48	95.98	79.51	78.96	100.92	98.17	82.66	74.77	196.99	199.5	78.54	93.03	100.83	107.59	99.7	93.03	103.41	92.22	115.35	85.98	106.8	121.68	100.56	86.63	85.35	90.52	SDF4
635	87.38	74.1	34.24	70.05	55.62	120.14	64.91	47.14	73.16	35.59	66.06	54.44	27.27	54.23	53.31	72.91	11.81	4.45	9.9	82.58	51.72	54.14	95.57	118.9	121.52	119.15	77.78	112.64	128.46	114.54	125.21	83.87	95.54	31.48	GMFG
636	109.57	138.55	79.02	95.37	86.14	111.6	142.47	93.08	87.21	130.04	109.08	104.75	69.18	107.13	102.03	89.21	94.86	127.28	149.17	113.81	132.33	155.39	123.95	120.35	106.01	123.17	134.61	109.52	105.11	154.79	110.38	121.07	129.74	117.72	EIF3F
637	40.76	14.05	11.33	30.54	23.11	46.55	32.24	6.87	23.89	26.04	66.44	34.95	11	12.04	17.23	27.58	4.63	4.67	21.53	40.29	23.51	35.1	109.51	12.85	56.15	22.48	21.28	29.24	49.91	43.1	37.62	30.51	47.44	13.33	GRASP
638	105.69	76.65	115.98	82.23	78.02	117.24	79.18	71.82	121.28	106.99	95.11	105.7	90.98	140.07	75.64	76.85	203.24	241.42	120.88	95.29	116.8	117.69	91.79	117.45	111.66	112.15	128.9	102.83	101.38	110.77	104.99	100.36	105.4	118.59	ARF5
639	235.03	136.16	77.07	108.27	48.52	128.19	200.1	233.13	247.24	28.13	181.87	296.53	213.13	225.38	203.17	206.28	90.21	0.05	17.21	224.44	145.19	96.33	171.18	11.84	105.98	146.24	128.77	241.3	156.59	208.6	86.29	260.35	185.48	360.47	SFTA3
640	32.86	25.38	14.8	52.4	12.58	65.52	22.45	10.69	20.24	28.66	9.71	7.39	2.81	7.98	15.85	48.97	7.09	0.38	11.29	73.97	17.84	10.49	62.67	16.84	72.2	27.9	15.98	41.44	30.14	32.11	41.1	29.34	28.94	8.48	SPOCK2
641	127.44	147.82	56.31	66.37	58.17	113.45	104.01	83.81	98.56	100.17	77.51	94.72	57.89	107.61	104.75	79.37	62.75	113.4	57.81	97.61	99.05	97.46	99.75	93.6	127.08	136.08	100.87	139.5	109.04	135.17	114.75	90.03	104.83	113.99	TRAPPC1
642	112.27	126.24	203.73	124.53	114.64	90.52	114.41	136.06	106.93	95.98	99.17	98.38	150.15	159.65	126.98	104.39	100.11	210.45	164.85	117.45	132.68	133.39	126.53	120.74	126.27	132.53	150.4	151.93	168.6	147.81	141.14	120.95	126.08	155.7	XRCC6
643	66.7	68.74	48.49	44.77	33.38	54.83	77.96	100.62	62	95.02	63.61	81.16	27.45	80.94	78.4	81.14	22.58	148.27	23.58	82.65	87.33	50.79	62.98	42.16	70.19	53.62	57.31	53.55	71.45	82.43	56.41	62.92	63.12	97.63	MKNK2
644	40.09	30.29	29.76	75.07	13.91	93.56	23.13	20.15	19.07	20.35	88.84	30.63	14.33	18.28	31.94	37.31	8.44	4.53	17.58	81.2	30.19	57.84	59.37	29.19	162.1	57.02	60.84	30.32	29.96	33.41	64.64	40.68	39.06	13.83	VWF
645	62.12	95.06	78.56	78.73	61.89	99.6	60.83	49.09	59.7	84.03	63.09	50.76	105.03	95.09	53.62	65.26	99.46	56.97	71.18	86.03	109.41	105.53	78.02	47.42	125.11	77.56	96.36	67.65	63.18	66.46	75.05	68.44	67.87	139.95	MAGED2
646	121.46	124.74	147.6	83.16	91.08	131.61	94.06	85.36	90.06	156.83	99.53	115.21	71.29	112.33	99.82	82.84	107.55	78.97	86.35	104.6	121.79	109.61	108.22	186.95	141.36	119.07	159.56	139.56	112.46	136.41	138.68	122.68	139.11	86.95	SERF2
647	110.3	61.41	22.22	122.24	2.49	77.18	126.96	13.61	88.92	464.23	38.69	66.03	0.15	42.48	108.5	216.65	0.12	0.17	0.4	221.17	80.43	14.17	101.64	0.15	151.75	69.08	66.89	153.65	117.92	127.17	44.75	64.7	103.44	344.02	CLDN18
648	96.76	66.01	67.1	35.42	54.39	128.57	61.74	25.48	78.47	51.36	86.76	84.76	60.91	80.35	66.16	66.95	106.86	35.6	46.73	89.25	74.61	63.82	56.13	32.58	72.4	67.37	86.79	40.15	50.6	69.7	59.16	76.05	58.79	87.23	LTBP3
649	107.92	102.86	154.08	124.3	101.58	131.95	124.29	249.83	178.46	55.86	136.11	246.71	192.84	92.88	124.02	136.63	96.5	41.24	168.12	57.31	30.14	141.04	71.35	133.41	97.75	164.25	82.27	144.25	252.3	77.91	94.08	162.06	102.26	103.02	HMGN3
650	70.32	53.46	69.7	134.2	71.16	94.31	48.73	56.92	59.17	49.69	76.1	63.58	179.15	68.03	69.38	77.99	108.01	37.27	116.35	69.84	44.83	128.69	88.76	64.39	108.73	69.83	87.3	94.93	76.73	72.94	88.79	70.55	58.48	70.78	CALM1
651	79.03	77.5	49.77	47.64	51.77	97.27	57.8	39.7	57.21	54.89	86.02	67.22	37.63	64.06	55.12	50.54	66.84	85.32	66.55	62.64	55.1	85.32	73.11	61.2	104.35	90.62	97.01	83.62	66.1	78.52	99.69	81.26	80.28	48.89	ARL2
652	123.8	132.39	125.44	62.76	35.87	85.62	182.75	90.69	270.32	108.95	95.45	151.26	39.15	243.75	151.62	104.75	47.92	108.44	22.35	121.99	229.42	120.35	92.68	43.18	90.15	98.29	128.33	103.5	91.38	111.76	76.21	90.18	132.89	313.69	EFNA1
653	89.25	84.66	66.77	90.38	104.19	82.4	50.13	90.15	51.44	73.95	76.29	68.77	50.59	61.14	93.84	82.68	58.28	39.21	71.23	94.08	75.48	117.52	107.11	75.98	127.52	92.45	93.44	109.79	73.57	87.05	96.13	100.34	79.02	102.9	GABARAPL2
654	144.63	157.61	179.45	118.14	166.58	130.42	174.99	127.91	59.71	97.7	180.24	126.36	59.42	161.5	265.07	176.41	170.66	58.24	50.46	97.05	164.46	225.08	164.49	381.12	550.56	393.24	240.24	328.59	185.04	223.62	311.29	203.96	159.38	70.95	IFITM1
655	120.74	54.57	5.56	42.42	1.15	134.45	244.67	56.88	73.61	32.64	55.91	183.69	12.58	61.35	121.48	104.37	11.92	23.25	19.71	82	87.17	44.77	89.88	0.15	65.31	22.8	118.58	143.49	90.94	109.98	36.15	68	120.74	81.28	DUOX1
656	94.63	61.67	380.22	157.85	101.91	49.67	41.27	118.44	198.09	94.02	63.57	88.75	9.21	247.74	112.02	84.29	216.77	117.41	28.94	118.38	102.62	75.28	107.69	79.39	76.88	89.88	155.32	99.9	73.17	328.92	64.37	152.57	106.34	108.93	TACSTD2
657	70	60.43	47.97	44.95	81.97	97.14	60.2	40.18	62.14	50.8	92.66	72.94	150.85	51.31	51.12	55.54	106.39	150.45	207.77	57.01	61.63	75.04	67.16	62.61	86.2	57.17	64.79	55.4	55.27	60.46	69.81	55.96	54.31	53.14	GDI1
658	133.12	180.69	119.86	96.69	71.49	110.3	104.84	117.71	177.31	198.43	82.43	144.22	43.76	171.92	125.85	130.76	118.32	39.02	20.18	193.37	129.62	112.32	102.46	34.14	104.82	104.56	207.77	115.83	118.46	162.55	110.35	137.05	145.29	171.51	QSOX1
659	48.76	32.16	28.22	27.7	21.58	82.63	51.45	18.58	43.58	43.28	82.4	72.09	23.11	39.17	41.36	42.69	19.97	28.36	6.15	50.56	32.3	48.47	48.13	34.69	76.95	50.6	52.66	41.68	35.8	46.76	68.09	44.8	39.26	29.66	TRIP10
660	13.41	14.88	10.07	28.29	2.63	42.87	8.03	5.99	25.14	9.73	6.23	18.88	1.6	4.27	3.58	31.68	2.04	0.94	0.79	32.52	9.6	6.16	42.87	1.48	40.82	18.83	6.66	28.06	19.57	21.11	26	7.67	14.26	11.5	PRX
661	67.96	136.26	32.92	34.85	16.01	93.4	55.73	28.01	54.9	91.73	83.27	92.28	36.97	63.76	50.25	61.18	42.12	24.43	64.79	80.34	51.85	45.61	60.4	38.27	62.95	51.85	51.71	45.77	57.31	72.89	48.61	60.78	58.28	52.61	PNPLA2
662	95.96	94.77	97.31	63.64	81.05	106.87	107.41	64.55	102.12	90.34	78.73	71.7	134.63	107.02	66.27	65.68	170.89	157.53	155.77	66.1	79.02	107.34	78.34	122.23	100.9	98.04	117.39	120.31	88.01	99.83	134.56	98.12	90.42	95.27	BANF1
663	91.02	99.1	87.91	77.47	94.92	101.02	128.14	77.41	107.09	90.49	91.8	83.36	185.28	105.42	108.66	95.52	152.26	188.15	215.11	102.71	103.39	114.8	98.31	102.75	109.6	88.02	99.8	97.52	91.7	95.94	96.2	90.37	94.49	130.25	HNRNPL
664	69.88	31.21	113.58	140.93	56.9	52.65	63.71	48.3	41.69	58.92	29.62	69.14	1.1	67.8	60.66	97.71	19.99	11.81	0.71	76.96	67.37	40	109.68	124.56	98.97	90.76	79.88	111.75	57.02	79.53	55.7	74.49	117.9	28.88	GPRC5A
665	78.66	104.11	110.92	59.55	54.26	113.67	145.47	51.2	133.25	65.97	124.48	354.03	70.01	82.43	60.17	74.51	65.83	31.89	90.43	61.57	55.06	50.65	44.64	78.04	55.8	51.52	68.8	38.95	71.95	53.6	55.39	55.86	65.71	76.56	SRRM2
666	25.43	13.67	9.51	23.94	2.72	67.2	10.51	3.52	24.89	11.47	29.84	8.32	22.25	7.98	9.36	25.89	4.09	2.86	4.87	36.48	11.11	13.85	36.42	13.35	56.6	20.45	19.43	21.14	12.09	15.84	25.52	12.78	17.15	5.45	ROBO4
667	101.69	28.96	61.33	62.37	34.84	79.31	131.59	20.61	38.62	212.19	81.18	35.49	18.07	41.59	26.37	89.72	7.39	2.09	6.83	94.19	140.2	61.17	96.83	23.37	36.7	42.55	36.73	46.33	44.97	42.32	88.19	47.35	114.5	15.4	KLF2
668	67.05	35.39	55.46	52.04	23.67	76.16	31.26	53.69	46.8	26.92	52.61	51.8	45.04	68.9	64.26	53.73	18.1	3	34.79	83.39	30.28	60.4	91.69	20.45	102.84	71.47	55.7	72.28	52.22	64.66	81.63	65.55	42.42	43.66	DPYSL2
669	75.6	48.81	428.07	99.87	297.8	126.15	52.4	46.07	78.73	84.72	24	116.43	35.52	95.38	62.05	84.77	90.04	211.79	98.72	179.47	114.07	55.58	36.56	53.01	58.66	35.36	74.9	78.74	105.02	162.4	57.93	33.52	53.16	74.07	HSPA1B
670	171.99	101.48	122.21	182.53	275.22	97.14	118.84	126.38	76.98	45.78	104.66	163.88	20.26	113.31	141.21	149.69	15.58	3.6	5.33	176.83	126.64	198.57	236.5	118.07	171.13	143.5	91.92	181.72	181.24	341.77	211.74	142.63	220.82	55.58	SRGN
671	73.29	35.44	59.94	57.39	43.13	131.62	50.09	64.54	56.09	73.98	93.58	94.85	75.05	77.99	103.53	71.84	96.63	250.75	169.63	51.21	83.89	69.99	68.78	140.33	141.63	89.55	59.95	81.44	91.94	115.73	82.24	123.53	100.23	132.29	C6orf48
672	71.13	14.98	7.36	8.87	3.43	94.44	33.47	2.19	80.93	23.51	35.37	14.14	1.64	61.12	3.68	1.99	0.6	0.48	1.01	21.79	14.63	69.85	48.89	18.58	60.39	57.96	33.7	21.51	23.33	28.39	85.26	32.73	27.05	12.17	NA
673	92.26	53.55	91.95	100.85	142.38	80.33	67.87	160.89	66.37	79.08	86.29	81.17	91.49	91.69	97.46	91.13	72.08	70.43	110.33	92.7	59.01	150	109.56	115.14	125.11	97.53	117.95	135.69	128.87	110.25	118.62	112.36	76.94	101.72	SKP1
674	53.85	46.62	30.8	43.91	39.76	84.84	68.06	50.59	56.66	60.14	45.14	36.98	49.48	47.75	36.6	48.55	72.5	35.3	105.29	51.69	48.68	52.73	69.73	44.5	62.4	53.79	51.17	49.32	49.27	41.46	52.63	39.32	40.17	46.17	PKN1
675	115.08	51.03	99.69	167.96	122.06	69.17	58.8	86.9	131.95	61.78	78.02	95.84	43.38	97.12	118.73	118.5	57.86	33.28	52.7	106.68	49.17	141.58	158.92	62.62	115.67	90.59	136.93	124.15	108.26	135.52	137.01	84.97	89.02	66.03	SDCBP
676	87.1	96.55	68.79	60.82	49.48	78.14	86.04	64.47	74.78	77.1	73.37	86.11	36.75	65.12	88.2	80.48	75.45	83.57	80.19	82.73	85.13	84.9	108.75	54.9	91.34	89.07	72.43	109.5	76.82	93.87	87.54	88.86	78.16	60.79	WBP2
677	78.23	64.54	95.71	83.71	75.92	83.75	68.76	79.34	93.03	83.58	88.15	63.21	196.65	72.54	75.35	81.59	88.81	136.31	158.94	60.69	56.15	75.53	78.89	103.59	82.45	80.78	75.49	81.97	79.84	78.3	110.38	72.71	65.19	76.21	HNRNPM
678	93.44	108.82	140.4	45.06	58.53	96.48	212.02	101.29	189.43	188.22	59.38	119.39	10.25	211.06	95.87	83.96	37.75	26.73	6.59	97.88	158.44	106.21	101.39	65.86	76.1	88.35	226.44	97.33	58.8	109.4	35.47	107.2	112.88	227.15	PRSS8
679	113.94	138.82	144.11	64.75	88.67	131.3	148.85	147.18	167.05	147.08	108.87	93.49	223.31	137.28	86.17	80.39	281.69	122.79	196.51	81.19	123.06	135.07	109.18	239.5	123.2	171.52	139.51	127.71	124.45	118.56	171.62	135.86	114.77	239.58	KRTCAP2
680	89.18	82.7	88.82	90.19	104.98	74	67.4	74.99	59.1	95.36	72.19	60.16	81.22	115.57	97.84	75.62	162.61	290.8	144.23	105.66	109.32	107.01	108.71	165.53	117.83	96.05	82.99	102.98	95.91	112.03	113.84	81.75	91.83	60.28	PGAM1
681	101.27	108.07	53.61	75.08	73.34	114.44	78.69	74.22	96.87	130.09	61.32	68.1	51.38	94.25	77.32	67.28	66.59	71.38	120.77	85.82	89.08	90.59	82.37	129.96	130.07	144.03	130.83	130.69	122.3	117.36	119.97	104.42	98.48	111.87	BLOC1S1
682	100.18	91.01	51.58	32.15	37.4	111.21	102.82	30.56	94.59	81.66	108.8	106.75	70.13	66.9	59.58	61.42	55.5	14.01	29.13	57.09	54.67	39.76	50.09	110.67	37.21	68.81	54.57	55.75	77.91	52.16	69.58	47.51	55.88	38.11	TCIRG1
683	234.9	132.54	128.03	159.57	128.58	72.39	205	166.88	300.6	158.73	94.74	182.84	33.65	222.06	300.83	223.32	130.85	37.52	40.51	263.77	288.64	131.26	172.3	40.68	96.73	211.28	201.53	319.02	106.07	290.32	140.08	246.93	311.05	310.69	SDC4
684	93.68	83.63	84.6	103.06	120.18	102.59	92.93	117.7	79.21	99.96	80.48	70.12	98.66	90.94	83.6	87.15	105.09	127.35	180.56	95.12	78.89	125.86	118.95	310.14	159.99	134.1	121.16	195.25	129.29	129.1	157.65	125.63	106.44	109.57	USMG5
685	139.84	105.55	72.03	101.45	65.28	79.45	197.65	84.57	114.43	83.03	55.25	82.96	20.84	125.67	72.54	73.4	64.03	85.51	7.35	81.32	105.1	97.03	101.13	144.6	92.64	149.01	122.03	124.35	137.7	130.32	126.55	84.71	96.46	448.34	BLVRB
686	102.04	142.79	103.62	43.2	71.61	162.95	123.67	40.39	134.7	84.97	169.03	128	148.9	68.31	75.4	77.88	133.12	94.23	186.17	62.32	61.14	69.35	61.09	115	66.61	90.68	78.1	61.32	91.79	63.5	76.99	97.8	67.97	80.46	CDK5RAP3
687	86.92	82.57	98.59	110.66	97.54	74.4	66.13	97.63	82.23	83.24	72.15	57.72	117.17	93.04	82.99	83.95	111.03	124.88	62.81	97.42	69.31	82.85	108.31	123.41	110.8	89.64	95.21	125.08	129.16	113.86	122.49	78.28	94.25	95.04	TPM3
688	59.74	90.15	32.72	30.79	31.35	86.39	66.87	23.59	59.31	41.07	65.02	69.2	94.44	24.8	39.66	68.56	36.59	20.72	107.18	50.24	24.97	32.72	33.54	58.31	40.36	36.92	35.09	24.56	42.11	30.52	38.5	44.09	31.91	23.4	LENG8
689	108.28	122.14	105.75	82.48	126.05	105.81	93.06	90.59	78.62	150.72	121.3	87.79	33.33	89.93	96.94	95.25	36.44	94.04	30.17	91.72	104.25	111.67	112.44	117.91	123.43	128.32	115.35	112.92	138.86	123.67	120.81	107.6	112.41	78.12	GSTK1
690	85.83	86.77	92.69	56.96	73	107.47	80.93	55.69	80.7	84.31	101.26	90.99	83.02	64.92	63.08	57.26	115.85	192.11	152.41	61.95	60.42	96.76	86.96	86.65	89.98	88.41	91.3	91.36	87.96	83.52	101.63	93.58	69.21	59.88	PSMC5
691	90.5	80.3	92.96	52.64	59.06	83.95	60.89	52.76	99.12	127.64	75.98	67.28	50.46	95.56	72.71	59.27	55.35	70.18	33	82.21	98.89	102.45	84.28	66.3	91.81	106.51	106.88	106.46	67.19	86.39	86.5	67.1	76.39	77.29	TAX1BP3
692	40.57	42.52	10.65	39.01	5.41	68.88	20.5	19.9	25.87	14.49	96.33	23.19	35.97	26.02	32.88	43.93	47.02	90.06	33.79	65.05	50.9	69.74	80.37	22.51	109.84	44.51	33.53	40.51	55.91	57.16	59.61	44.43	45.06	44.36	TSPAN7
693	151.47	253.91	219.05	212.67	485.63	55.18	0.13	137.89	0.09	58.35	55.2	121.95	13.86	20.44	5.42	5.25	12.89	0.39	0.6	13.29	6.84	7.86	11.1	0.63	132.05	207.41	299.88	333.85	0.22	0.18	356.11	239.09	474.88	96.45	HLA-DQA1
694	108.75	37.5	48.63	27.61	35.77	51.24	193.6	43.3	77.47	84.26	83.11	134.17	4.42	50.93	64.5	79.36	6.58	4.78	10.17	120.04	93.39	67.49	63.81	9.59	61.95	48.34	41.62	54.28	46.61	64.25	27.73	53.75	77.67	88.04	PER1
695	122.56	132.15	25.26	91.14	68.17	240.98	112.44	57.04	95.96	56.55	93.27	299.12	19.22	288.08	280.63	213.28	33	17.83	6.66	156.74	129.81	181.27	159.04	8.42	149.75	376.76	183.32	196.9	89.8	149.85	258.45	205.41	216.81	63.07	TPSAB1
696	97.69	78.92	104.1	106.65	110.28	91.9	54.78	89.8	88.67	63.67	71.51	70.84	117.29	100.61	101.67	97.61	116.6	122.88	60.63	107.5	75.5	102.97	132.46	118.04	134.04	96.89	101.37	115.35	121.34	126.15	119.13	85.92	102.3	103.47	ARPC5
697	78.37	81.42	175.73	142.04	99.2	79.84	52.06	98.88	53.82	75.25	79.38	91.2	111.31	86.93	108.36	107	111.7	107.4	98.51	96.98	55.79	100.69	102.43	69.91	106.66	79.59	97.68	86.34	103.16	71.47	97.05	104.14	86.14	57.21	CSDE1
698	22.27	17.25	11.89	30.7	6.74	51.1	6.75	9.59	23.44	8.43	17.11	12.68	13.28	7.9	8.05	26.39	3.9	2.4	5.37	42.56	12.28	18.84	65.18	13.93	66.62	25.14	18.86	27.62	19.44	22.86	36.73	11.81	18.95	7.76	ACVRL1
699	71.79	93.65	84.3	68.38	47.16	81.76	78.83	52.12	96.81	52.81	81.81	49.91	123.03	104.81	66.95	60.28	91.92	124.68	75.18	73.65	88.16	88.09	93.78	163.66	113.56	102.72	104.19	140.06	103.53	76.82	121.66	78.99	70.34	127.71	FDPS
700	90.03	90.77	84.56	91	135.34	90.24	129.97	78.89	67.59	94.06	88.28	72.74	105.28	96.42	82.31	81.65	112.6	142.38	154.96	88.09	89.68	110.8	104.1	306.27	133.24	138.76	111.82	155.65	106.95	122.11	129.77	115.14	97.78	118.31	NDUFB4
701	85.14	56.59	66.29	68.68	87.5	123.82	87.96	36.2	61.54	40.72	144.23	153.78	82.1	35.76	69.6	86.62	43.36	17.28	81.43	57.83	36.37	96.32	88.06	66.49	85.22	62.61	57.07	49.41	57.85	72.11	72.51	83.98	65.84	80.09	CLK1
702	104.4	96.5	85.29	88.82	83.03	103.68	80.48	82.36	80.18	68.5	80.36	94.05	114.92	125.21	94.68	77.84	68.3	206.24	63.58	110.85	110.78	152.38	137.27	180.36	129.13	96.67	98.96	128.58	120.86	130.79	124	96.56	101.36	181.16	PRDX6
703	103.93	88.48	150.05	92.31	91.6	91.5	93.64	90.44	108.36	114.28	79.92	92.25	78.72	120.38	90.13	82.85	136.15	87.37	71.09	87.99	88.93	110.22	96.05	126.06	99.23	118.8	130.73	135.36	103.88	101.39	109.54	105.33	90.22	106.26	CHMP4B
704	39.73	20.24	20.76	44.3	16.56	62.9	22.61	16.99	31.28	18.29	59.76	24.88	42.65	27.15	34.06	52.51	12.72	3.06	10.43	65.74	17.75	90.93	66.65	64.72	102.41	46.42	52.44	49.02	29.36	40.3	44.96	57.22	44.39	40.17	LHFP
705	72.38	53.26	41.07	43.53	34.25	77.52	78.84	48.23	72.52	41.92	58.38	53.83	37.68	72.87	54.79	58.26	64.02	37.64	45.43	65.53	51.45	52.7	62.13	48.25	70.2	67.2	60.49	66.81	58.54	52.87	65.28	60.01	68	59.51	EGLN2
706	67.45	59.04	35.7	43	38.71	88.63	70.97	37.72	73.56	64	70.16	49.94	50.05	59.94	39.85	49.48	38.17	84.76	47.43	58.85	67.25	51.9	69.36	71.24	68.77	77	66.87	54.79	57.74	61.94	83.65	53.76	57.37	57.4	ABHD17A
707	59.49	19.18	11.24	155.22	3.43	35.28	4.51	14.95	27.78	2.47	13.65	10.98	11.06	8.41	9.74	19.4	1.03	0	2.33	73.78	7.55	54.52	36.34	21.66	94.65	41.15	42.64	92.81	39.39	71.66	122	22.98	57.37	12.72	FABP4
708	72.31	122.25	44.88	42.5	13.51	70.21	126.21	39.89	136.87	82.88	71.89	83.05	13.49	58.69	42.94	58.98	50.29	27.95	22.49	61.76	52.12	29.32	41.06	34.17	45.73	51.99	47.59	48.49	38.71	61.57	27.11	54.89	48.61	50.89	EPS8L2
709	100.62	78.54	68.11	59.41	81.72	109.13	119.96	73.23	91.29	86.64	87.8	75.8	80.17	89.37	53.75	64.39	78.16	175.31	134.3	67.82	83.23	82.71	80.61	119.65	95.29	114.16	122.38	98.66	83.25	92.64	97.9	89.67	84.61	119.62	NDUFA11
710	70.06	79.9	48.03	38.24	27.36	97.68	72.84	28.11	66.07	51.48	76.45	68.03	74.74	58.58	44.18	52.36	68.67	44.34	79.88	53.95	50.19	73.75	56.88	47.34	64.76	58.44	60.74	49.95	45.71	43.85	56.95	57.99	47.86	45.04	WDR13
711	38.76	24.36	9.93	24.6	10.7	54.47	26.99	6.63	23.05	16.61	34.55	21.46	6.71	17.33	18.65	29.23	1.93	0.62	1.57	38.48	28.5	37.87	61.26	53.96	70.19	49.52	38.66	27.21	43.34	28.53	59.24	29	31.92	7.16	GIMAP5
712	73.36	36.83	98.14	50.59	58.76	86.72	99.27	48.64	68.6	68.86	86.19	79.96	171.61	73.11	59.89	54.25	112.45	145.61	125.68	63.49	53.05	78.43	77.11	85.65	87.49	100.47	84.68	108.01	76.27	81.13	114.43	87.38	71.8	81	U2AF1
713	38.91	58.97	62.78	58.69	22.62	59.83	39.46	37.03	58.78	62.64	35.25	32.43	21.39	32.55	36.78	49.57	21.34	39.47	21.51	56.51	38.04	33.89	50.67	20.17	57.58	36.85	33.19	38.76	28.92	37.98	40.09	27.75	37.21	31.34	MYO1C
714	60.33	80.21	41.75	71.15	66.37	115.7	61.95	49.14	44.07	59.25	83.64	47.58	53.57	65.27	73.31	76	56.11	9.82	17.47	89.28	78.16	97.6	92.95	80.77	144.35	98.64	104.6	74.99	84.37	74.87	110.93	85.12	81.58	42.75	ANXA6
715	93.99	124.6	121.59	87.79	103.98	86.14	102.04	111.15	42.75	104.21	77.83	83.78	98.91	102.66	91.8	86.59	288.32	107.03	285.45	85.22	71.68	124.82	109.75	201.89	151.21	157.43	194.28	192.85	160.27	166.73	165.57	127.95	140.72	152.09	COX7A2
716	326.45	910.05	1995.04	283.19	411.93	106.55	710.87	432.38	335	246.59	320.63	679.7	47.64	1126.88	439.12	282.17	3945.17	7.62	415.63	160.64	503.41	363.21	174.15	40.43	58.59	533.9	324.21	284.53	213.34	392.03	183.21	372.65	632.93	454.98	WFDC2
717	30.88	19.18	84.18	39.7	34.08	73.12	25.2	13.67	19.64	22.97	10.71	23.91	135.85	51.88	41.68	51.63	16.06	381.75	10.97	83.19	28	59.76	70.86	12.42	137.52	33.68	50.73	34.08	35.01	31.33	65.53	81.14	31.28	8.89	GPC3
718	121	51.02	69.68	70.52	75.48	104.35	66.83	66.22	82.33	97.76	81.91	93.13	48.49	125.98	97.14	95.44	67.71	108.19	46.23	95.4	88.52	84.45	117.21	103.41	121.75	142.82	117.59	176.07	82.96	86.58	129.61	123.3	123.58	77.45	GNG5
719	117.61	105.08	24.27	51.08	50.77	115.4	110.54	101.46	88.51	83.41	102.03	100.94	70.13	94.99	89.12	86.34	85.34	64.42	45.37	75.79	89.28	91.36	90.52	87.7	57.45	127.34	103.36	97.15	98.68	104.87	106.35	105.07	94.78	83	DPP7
720	215.73	198.51	158.74	108.56	153.72	118.17	313.49	100.23	140.7	73.6	118.97	133.07	53.57	203.14	176.09	122.28	63.03	371.06	35.54	178.65	259.42	101.55	151.34	295.95	104.95	196.9	184.54	181.99	152.03	179.19	117.06	174.42	171.9	119.02	TKT
721	105.61	77.61	63.76	79.11	75.33	76.31	59.47	76.06	85.45	66.1	58.91	78.1	38.27	81.9	90.23	73.94	43.45	69.84	40.04	86.22	91.72	77.24	90.85	97.53	91.07	86.51	105.26	89.19	100.91	78.43	103.46	72.7	96.21	87.11	MGAT1
722	92.85	79.41	205.43	205.15	188.34	92.55	87.85	236.62	151.52	139.47	84.63	140.63	144.37	109.05	133.12	125.5	277.76	361.64	284.68	107.86	90.01	131.77	126.21	211.24	106.45	95.35	145.51	119.82	147.08	128.86	119.66	115.39	104.73	139.07	YWHAZ
723	125.68	91.29	136.72	139.93	226.97	89.93	177.48	262.2	163.29	99.72	90.95	154.99	101.57	162.88	124.29	92.66	127.96	637.62	134.69	85.59	72.81	189.35	130.93	460.18	110.96	158.07	149.64	174.44	288.48	161.89	144.49	120.68	106.26	112.23	TXN
724	58.19	107.85	65.55	95	14.02	86.07	99.89	41.97	53.46	282.81	59.72	57	100.23	75.45	48.61	80.69	4.7	313.88	38.67	54.66	66.53	67.67	72.28	58.53	79.49	85.58	63.59	100.94	76.54	100.79	58.47	69.7	76.48	97.12	FXYD3
725	52.85	37.22	26.44	36.41	32.85	63.28	45.98	21.55	51.65	51.97	86.56	65.5	38.97	33.48	39.7	47.15	19.25	47.43	23.12	54.46	39.52	46.55	59.64	39.29	58.89	39.58	49.4	32.78	37.87	39.25	40.35	46.87	46.71	28.2	PXN
726	76.46	85.6	82.23	65.49	54.9	102.01	82.37	56.19	93.44	66.86	108.43	85.73	120.76	61.37	66.28	79.54	61.35	106.91	87.61	64.86	60.98	74.62	69.98	87.53	87.53	87.8	80.91	86.58	79.49	73	90.75	81.75	65.68	61.63	EWSR1
727	97.6	90.25	47.17	61.43	56.78	80.2	107.5	58.25	77.08	68.84	83.1	68.66	104.31	83.73	85.72	74.08	87.37	80.62	84.69	83.27	80.38	100.15	88.22	75.39	93.36	90.78	101.65	83.49	87.05	87	79.21	74.43	69.08	84	USF2
728	33.97	14.78	6.71	12.91	5.28	70.37	16.34	3.37	33.07	12.53	41.99	15.58	43.46	6.42	8.72	18.37	11.34	2.66	9.68	31.07	12.37	18.35	48.56	15.78	52.18	26.27	25.37	24.5	17.73	18.5	25.27	15.75	17.99	7.05	NOTCH4
729	131.88	182.45	196.72	178.56	102.48	81.16	126.03	59.55	87.76	34.09	104.39	69.66	6.46	177.67	132.97	215.79	28.16	16.59	9.06	158.8	108.89	140.1	158.93	44.68	114.25	120.28	264.42	259.73	119.27	244	68.52	262.1	142.14	175.14	CD55
730	95.36	120.19	129.61	71.99	77.03	87.06	94.5	92.17	90.31	88.24	72.01	72.23	87.3	144.7	75.82	65.96	124.83	105.22	92.77	74.77	98.66	100.41	76.47	126.88	81.87	83.32	143.66	83.76	104.98	81.89	88.46	72.13	90.47	107.54	TUFM
731	77.2	53.22	69.96	94.66	84.73	79.24	56.63	71.58	53.85	67.52	83.15	81.05	54.07	74.42	99.26	91.43	48.18	76.02	82.72	95.31	54.13	107.39	103.91	62.66	105.49	83.97	75.23	105.11	76.95	97.96	101.87	93.26	73.23	54.89	CNBP
732	21.84	7.46	8.55	17.83	1.06	22.91	11.78	6.39	21.24	4.58	35.99	17.73	4.1	4.38	4.33	18.03	0.54	0.06	0.7	39.43	10.63	22.53	58.71	4.51	42.37	31.52	19.68	19.77	9.84	10.65	16.13	11.48	16.8	4.45	GPIHBP1
733	75.5	53.24	100.27	108.5	110.51	75.53	58.76	102.61	65.15	57.19	79.42	84.51	160.07	92.85	99.5	91.77	194.41	187.69	154.68	94.6	71.85	129.98	107.98	91.03	122.6	74.61	108.47	96.05	106.05	111.52	93.44	95.12	85.21	69.62	YWHAQ
734	63.3	57.81	27.26	29.56	19.19	59.2	49.53	24.89	78.56	55.15	64.68	58.12	77.4	37.81	53.85	58.33	75.85	36.82	67.99	67.74	39.58	41.26	38.12	44.68	56.43	39.06	45.71	40.62	31.64	39.89	54.02	48.07	43.34	38.16	ATN1
735	108.66	90.82	205.85	126.16	133.28	58.57	78.28	144.27	79.88	193.61	63.12	168.43	62.64	72.66	135.07	128.21	67.95	28.74	32.86	125.7	87.39	142.23	144.92	97.45	108.12	101.58	97.81	168.37	180.22	179.18	121.36	120.92	168.64	144.48	GLUL
736	154.12	154.36	58.96	77	68.75	120.02	124.7	79.51	157.51	27.68	268.09	351.14	45.2	59.49	146.4	153.06	50.45	57.59	73.93	90.28	46.84	65.32	97.89	55.78	77.91	128.04	68.87	124.63	64.17	83.68	79.31	168.09	97.33	64.03	WSB1
737	117.94	197.73	176.43	109.75	221.72	112.22	124.94	140.64	126.22	134.76	100.42	88.74	242.76	120.95	108.25	116.71	197.26	249.9	131	78.07	80.4	134.81	113.18	291.82	129.85	208.3	160.99	271.27	127.16	160.37	245.03	143.76	119.56	165.99	SEC61G
738	42.35	49.89	33.04	136.21	22.73	67.96	75.65	140.6	59.04	25.15	38.43	60.15	9.26	77.91	110.75	157.28	5.53	9.14	4.33	71.12	31.31	29.23	90.84	14.71	76.67	91.22	40.31	135.04	47.1	50.06	129.57	53.58	49.1	19.64	SLC39A8
739	108.25	92.59	67.8	65.97	89.3	107.68	80.95	48.65	69.44	97.59	83.5	69.99	78.41	83.11	74.13	65.68	69.32	93.03	54.24	88.28	85.32	89.76	96.14	138.4	101.07	117.28	103.41	104.31	92.85	93.53	118.97	88.04	94.1	53.51	ARPC4
740	23.39	16.58	9.01	26.71	3.31	45.2	13.71	6.02	22.92	13.43	33.14	8.32	19.71	10.22	10.92	27.96	5.8	1.64	5.05	24.78	12.92	16.13	54.83	22.36	52.34	25.35	18.9	29.37	19.42	16.14	33.38	15.87	19.33	7.56	SH2D3C
741	87.48	67.15	86.05	123.63	119.11	77.04	77.68	105.23	104.02	81.78	73.98	72.37	135.84	104.58	97.81	96.86	99.77	173.04	160.02	98.31	77.69	144.65	111.75	131.81	115.42	89.03	107.17	109.2	94.36	108.47	133.2	106.35	77.05	84.89	PTGES3
742	100.49	105.95	59.87	69.32	72.05	96.2	96.54	74.09	95	83.06	74.74	70.49	80	79.62	61.4	61.52	86.19	255.76	124.65	68.6	74.64	93.44	78.69	118.43	111.91	107.72	92.65	115.37	79.26	95.95	120.2	70.37	87.2	95.07	PSMB6
743	84.47	70.6	97.43	83.09	94.51	57.95	53.35	81.68	55.55	84.29	61.61	58.04	46.71	92.6	88.69	75.26	106.34	138.08	59.92	91.01	88.16	100.58	108.6	94.96	124.33	100.48	122.02	118.26	107.87	107.19	106.91	110.45	93.45	77.39	RAB5C
744	75.19	60.02	27.99	142.07	47.67	99.89	49.4	98.28	72.78	20.75	32.03	42.15	3.51	68.54	0.52	0	5.04	874.66	8.43	86.34	110.18	177.01	165.4	3.59	202.29	72.09	101.64	99.45	72.53	119.52	155.74	113.62	89.34	24.76	CES1
745	31.89	7.59	39.64	95.98	21.11	36.31	20.76	31.67	25.52	8.66	27.49	24.85	5.04	14.56	25.69	101.95	1.64	2.27	1.62	81.86	16.62	30.39	99.79	6.5	86.23	24.04	15.38	62.9	40.3	54.34	43.3	42.16	41.75	12.44	SDPR
746	174.86	100.34	99.71	96.11	163.39	77.2	43.56	107.96	111.37	16.42	125.42	64.1	31.57	69.21	103.91	97.36	19.1	16.69	20.28	102.44	86.86	92.3	103.12	86.27	102.62	164.68	91.56	133.61	102.04	96.41	63.87	124.25	56.1	126.47	PON2
747	54.27	58.3	50.18	55.07	37.88	55.1	43.6	42.21	49.9	55.99	59.34	61.49	65.17	54.06	53.93	60.24	49.62	43.06	52.45	82.08	55.69	55.66	57.96	43.84	72.47	54.87	62.82	46.89	53.56	54.52	65.48	57.05	65.01	47.55	SUN2
748	107.19	124.34	63.25	66.92	85	101.51	157.95	88.86	100.63	135.03	83.36	68.01	75.73	118.44	87.11	84.93	80.36	201.04	95.49	86.02	114.47	97.77	93.14	139.4	96.75	137.1	119.1	134.41	113.26	122.33	146.53	98.57	105.01	126.52	COPE
749	89.5	68.76	153.49	64.33	63.12	91.86	101.69	74.2	88.98	133.19	74.34	86.2	81.24	108.35	62.24	56.3	112.97	183.63	67.44	69.33	84.28	81.18	73.41	128.44	92.96	98.37	129.96	90.71	102.56	85.47	101.79	77.49	84.97	105.57	EIF6
750	77.83	77.76	47.15	61.89	44.73	88.8	65.29	59.38	71	64.45	67.86	64.57	26.24	63.21	72.07	78.36	34.48	30.77	11.83	80	49.39	57.61	50.81	69.96	69.37	58.32	66.16	55.42	60.45	56.67	61.65	65.38	62.42	71.64	STAT6
751	83.44	102.26	97.57	59.07	77.43	91.26	138.95	88.07	113.3	100.88	83.37	69.68	185.22	118.38	79.17	71.38	125.14	333.19	245.64	76.98	164.25	124.01	87.82	200.4	116.46	111.61	128.48	103.31	96.33	111.26	112.03	99.6	87.85	203.63	PRDX2
752	74.91	59.02	79.73	79.07	61.96	115.91	130.08	168.24	172.9	79.27	107.12	86.22	51.21	78.8	76.82	82.42	79.11	198.87	454.88	80.73	80.68	119.64	110.93	98.71	119.58	124.7	106.3	127.67	114.47	121.4	130.88	136.94	102.03	111.02	SNHG6
753	82.58	93.88	71.32	68.99	62.94	73.06	59.66	60.99	60.65	70.27	60.16	62.47	59.88	88.42	70.26	71.8	83.7	71	67.3	83.79	90.06	86.22	93.4	101.62	98.84	101.45	104.1	119.01	82.11	86.16	100.26	72.22	86.97	64.66	LAMTOR1
754	90.78	92.02	65.1	52.05	67.66	113.69	50.04	40.69	74.67	96.69	60.32	84.25	42.85	49.12	55.27	55.07	21.51	75.61	11.71	58.88	77.09	85.84	65.74	129.43	79.86	93.61	99.3	82.82	84.64	57.45	78.27	82.05	67.37	55.33	ETFB
755	148.11	124.75	116.18	94.68	136.35	271.78	194.19	164.33	182.89	197.27	158.29	132.69	22.05	111.27	229.19	184.72	22.07	393.93	97.13	48.77	122.63	182.21	132.43	157.91	137.64	232.15	49.92	63.37	164.73	198.56	184.59	206.2	164.51	181.5	SNHG5
756	111.79	102.5	99.74	53.17	85.84	106.09	176.65	90.48	149.27	86.18	88.43	74.09	69.46	144.97	68.52	62.54	131.98	73.25	102.77	74.53	105.64	76.89	70.37	69.49	91.14	104.44	118.57	78.86	98.23	113.23	115.09	93.12	103.3	211.47	TMEM205
757	76.8	96.13	105.33	76.33	75.18	64.82	72.12	115.92	89.01	92.74	60.11	69.28	164.35	116.97	82.8	74.91	225.64	139.44	111.49	87.47	118.65	105.81	102.43	98.83	112.28	94.13	120.3	97.05	103.23	99.83	87.96	83.09	93.07	163.35	APH1A
758	120.02	113.72	75.8	82.2	99.24	105.42	147.2	142.98	107.22	131.89	99.5	95.23	108.41	117.08	111.52	104.79	122.07	132.5	122.48	87.85	104.26	123.92	111.49	237.18	120.04	201.33	132.03	200.75	113.38	148.43	238.91	138.46	136.45	122.68	SEC61B
759	92.11	87.95	123.87	98.37	79.57	64.47	82.5	186.63	89.9	88.97	67.37	73.46	163.26	98.04	102.62	89.48	181.56	126.73	116.74	98.57	104.21	111.39	114.07	137.44	117.64	102.34	118.14	120.33	109.1	116.53	108.61	103.59	106.08	156.32	C1orf43
760	51.38	20.43	10.77	36.44	3.93	118.71	71.96	54.32	22.02	29.44	72.23	167.74	0	285.77	115.14	94.26	0.5	0.05	0.11	199.42	168.97	27.13	126.43	0.11	131.24	120.34	68.12	200.94	213.46	228.07	84.16	117.44	177.9	77.78	PEBP4
761	73.73	78.82	109.23	49.78	58.89	86.74	75.6	35.87	72.6	78.57	58.61	89.57	51.24	96.73	43.21	47.6	94.54	61.67	69.18	59.86	64.39	71.76	67.58	73.7	60.2	70.1	98.41	57.13	73.4	55.36	70.07	51.41	54.27	66.65	STUB1
762	75.37	58.16	32.47	33.22	42.73	131.35	89.88	21.14	62.49	48.89	103.77	86.88	117.47	40.59	55.09	58.42	33.86	24.91	58.79	47.11	46.44	44.87	47.98	62.14	66.74	62.27	59.76	42.22	51.39	47.58	54.05	65.88	53.74	40.5	RBM5
763	55.2	53.85	28.91	53.43	27.07	77.37	49.34	30.16	53.68	34.93	53.38	44.52	22.81	45.56	40.56	50.28	51.12	15.57	29.78	63.63	48.6	66.94	56.23	31.25	70.85	55.13	61.43	48.3	40.6	47.65	74	56.69	45.03	23.98	ST6GALNAC6
764	72.35	52.32	62.9	115.17	113.41	88.92	62.15	133	55.15	48.31	92.19	78.02	97.11	66.85	92.52	97	107.26	108.28	54.46	87.81	57.72	110.66	117.83	92.16	175.39	70.59	89.46	100	97.77	113.67	114.1	84.07	81.62	57.63	RTN4
765	115	101.43	68.39	81.62	84.45	92.22	92.08	84.57	109.4	152.17	59.37	69.25	28.4	82.34	90.51	93.92	58.17	89.06	40.34	89.61	91.29	96.4	101.74	114.31	99.81	129.88	106.05	148.79	112.94	131	113.72	101.16	103.84	86.55	PRR13
766	85.76	83.66	90.54	42.86	51.32	116.79	100.6	59.92	80.73	68.1	87.38	89.88	95.56	68.85	57.39	57.47	139.17	117.91	93.42	70.71	67.35	68.8	69.91	111.15	80.78	84.51	98.96	64.42	79.36	69.09	87.43	74.91	76.54	46.51	AUP1
767	87.51	77.9	52.27	51.47	60.44	101.27	81.59	61.93	70.38	78.01	87.21	68.09	67.96	78.99	59.08	51.13	55.67	77.31	131.55	63.76	71.28	79.33	77.3	104.88	90.32	101.54	91.51	85.85	72.19	69.08	88.95	74.31	69.39	57.17	ARL6IP4
768	98.23	73.27	201.99	123.6	137.44	120.37	126.05	137.89	129.8	87.05	108.99	115.99	510.11	144.57	117.56	113.19	148.97	251.15	291.08	108.14	90.27	127.65	110.06	141.38	136.19	138.25	142.19	164.28	134.97	157.88	139.36	124.42	107.84	175.58	HMGN1
769	49.06	44.54	53.06	49.58	33.15	94.5	46.63	21.45	38.5	35.49	60.79	50.66	44.32	39.13	41.3	54.71	26.58	10.52	15.85	63.94	46.19	48.54	56.37	37.73	92.16	54.59	68.23	44.4	43.41	41.4	47.93	55.74	50.07	25.45	LAMB2
770	38.28	10.57	48.86	84	11.34	56.42	11.18	45.65	25.41	22.34	38.97	37.05	7.93	28.24	39.52	65.35	4.61	34.96	5.05	65.29	12.62	50.72	77.39	10.11	71.32	26.29	21.9	64.39	32.33	34.92	41.39	39.57	33.83	11.03	CAV2
771	162.76	146.97	114.2	56.45	90.32	86.19	161.36	44.11	68.9	99.12	132.96	92.89	60.97	194.1	106.5	80.67	18.79	21.51	9.28	85.53	92.59	112.5	123	89.71	96.61	135.04	116.68	87.89	102.49	105.31	106.78	99.99	104.26	80.43	FXYD5
772	73.91	59.75	132.2	125.37	112.94	89.69	73.26	120.4	73.91	62.66	88.01	79.97	92.43	88.29	99.08	100.39	98.46	39.85	75.12	80.92	52.12	105.1	91.31	93.54	96.43	79.23	107.5	83.77	94.76	95.1	86.08	88.74	71.07	78.52	2-Sep
773	47.21	42.61	17.3	26.6	25	69.6	37.64	21.79	39.39	38.81	40.01	38.54	18.99	31.85	33.52	42.74	21.52	12	34.76	49.85	43.58	34.6	47.36	32.92	60.51	37.72	47.16	31.84	36.91	30.95	30.39	38.93	34.72	24.43	MXD4
774	53.92	34.8	40.16	45.18	45.36	83.29	30.79	20.25	67.29	33.83	44.42	37.13	46.93	58.07	28.69	35.71	78.4	27.02	54.82	51.44	54.48	75.21	60.67	37.49	92.67	52.67	80.65	46.5	44.4	45.1	69.29	45.43	41.5	33.36	DDAH2
775	74.09	71.27	129.82	109.66	122.45	67.76	67.99	155.26	91.7	75.47	85.96	66.5	446.5	102.16	89.74	85.91	168.16	100.01	225.96	76.43	46.03	136.74	105.97	141.49	100.1	52.34	70.12	114.59	116.03	93.18	101.22	88.22	58.13	153.95	SRP9
776	98.03	63.24	145.68	99.17	149.16	97.71	109.79	198.43	146.05	102.84	106.94	142.71	62.81	112.55	114.88	98.89	114	98.15	148.39	99.27	82.91	142.06	120	168.36	106.38	108.98	118.06	120.01	121.26	117.25	112.82	118.04	91.63	121.62	EIF3H
777	148.75	289.51	111.92	100.83	90.96	96.51	99.02	110.91	96.79	94.78	59.46	100.34	64.79	106.75	100.92	70.92	115.58	399.64	118.85	89.7	112.82	93.77	122.82	196.11	89.07	118.35	108.18	126.75	121.47	144.91	103.8	70.83	88.47	73.59	TALDO1
778	91.03	88	70.48	71.71	99.5	91.29	97.27	69.5	91	80.51	120.24	107.61	162	77.14	81.32	81.19	128.23	165.01	277.72	70.67	67.58	82.8	92.64	126.81	77.1	77.36	90.73	101.23	88.49	80.54	102.88	85.4	70.52	79.21	SRSF2
779	66.97	65.22	76.22	47.36	84.24	76.31	85.15	98.74	115.89	67.95	57.88	50.97	50.92	76.83	55.2	50.67	134.95	79.47	108.83	73.2	82.58	77.19	78.71	83.23	85.2	69.98	91.99	68.97	65.9	65.74	72.49	68.5	63.55	62.63	MAF1
780	90.36	91.87	50.77	66.49	67.45	114.57	64.96	86.1	52.08	94.59	63.58	46.94	99.72	50.06	52.08	58.99	102.7	61.62	134.7	59.33	66.62	76.96	68.44	164.25	135.1	126.47	118.89	116.04	100.99	101.88	119.77	96.3	81.27	71.77	NDUFA3
781	32.41	18.42	12.14	33.55	15.41	62.47	10.73	13.45	39.72	17.95	15.66	16.15	24.57	13.15	14.48	37.39	14.71	2.38	8.69	37.25	17.69	8.9	29.55	12.2	39.48	38.13	26.1	29.72	23.84	17.21	30.24	8.13	16.47	16.03	ACE
782	88.93	118.4	131.66	86.25	95.06	103.67	109.93	90.61	102.8	94.77	90.95	92.81	121.12	96.66	69.78	65.76	128.24	166.5	149.34	74.49	75.62	115.84	80.41	150.84	90.37	121	112.91	115.41	128.05	136.04	130.93	97.13	90.01	117.2	MRPL20
783	131.45	196.68	79.23	80.29	141.12	146.06	94.99	52.33	56.56	113.35	173.34	129.61	26.83	144.15	238.96	135.02	128.99	18.48	16.44	156.07	188.46	318.58	187.76	209.72	162.15	311.2	340.72	146.52	244.49	165.36	317.84	227.75	177.88	72.81	C1R
784	428.42	857.51	438.43	94.8	184.05	72.23	210.78	104.06	256.01	98.16	74.71	403.43	6.56	1091.11	419.29	295.09	47.95	0.12	5.79	283.71	565.34	139.76	236.94	0.81	93.1	279.56	351.82	316.5	284.81	353.58	66.14	350.37	377.55	922.63	C16orf89
785	53.73	23.88	18.78	43.29	32.91	54.36	23.62	16.25	28.49	28.47	55.35	34.46	27.37	21.26	30.89	29.13	52.78	79.21	37.47	48.87	17.39	54.02	55.09	40.86	62.09	45.87	43.7	54.15	43.77	38.24	69.39	24.91	33.45	16.24	TUBB6
786	204.95	276.95	391.16	192.69	200.89	119.52	800.04	360.4	299.78	335.4	204.06	275.76	15.6	581.7	476.13	300.95	374.06	7.82	52.41	151.39	411.93	189.25	181.36	18.22	95.07	590.52	253.64	643.28	172.88	340.07	200.82	308.88	239.14	910.1	CXCL17
787	38.97	35.38	25.24	30.77	15.47	43.76	25.65	42.9	38.2	165.61	26.41	38.86	4.27	25.3	39.34	42.45	12.19	5.92	5.25	52.68	47.22	17.26	83.45	5.27	69.24	39.16	28.7	60.56	36.46	53.91	35.87	41.46	63.52	60.22	PLLP
788	92.73	67.81	111.26	108.95	132.31	97.16	86.54	236.96	158.15	86.64	82.74	115.51	91.21	77.37	76.13	74.88	243.5	150.95	230.94	67.47	51.6	97.26	87.19	232.5	109.58	129.98	116.49	122.21	128.7	114.61	119.96	97.8	80.88	113.86	COX6C
789	58	53.54	112.97	136.58	83.13	63.67	41.95	114.9	47.17	46.78	54.63	72.39	45.78	65.25	97.55	109.24	60.14	16.01	58.32	91.6	27.89	91.73	106.27	39.07	103.64	47.91	70.52	71.13	92.03	75.85	70.39	76.54	57.44	54.62	SERINC1
790	110.23	80.64	114.32	75.09	83.64	88.97	62.13	76.62	78.07	77.21	59.01	72.54	60.3	66.95	72.35	60.31	77.84	149.13	87.36	76.8	67.75	68.95	76.38	202.84	108.15	134.34	128.72	163.03	98.29	104.4	119.15	77.76	97.85	64.93	NOP10
791	67.04	46.59	53.1	45.28	62.16	80.36	44.88	49.6	51.04	414.71	50.14	49.79	43.41	50.84	36.66	39.07	39.21	125.67	49.12	54.34	55.38	60.84	68.45	70.77	64.14	72.06	62.54	58.44	60.59	58.6	72.92	41.98	48.32	61.32	CLTB
792	60.28	61.83	69.32	51.59	40.13	87.7	78.89	44.55	66.47	53.57	63.5	63.52	110.82	58.87	50.03	54.62	69.64	40.49	117.21	62.2	57.91	51.81	47.72	42.56	70.37	51.2	61.63	42.35	49.08	46.39	50.99	55.53	51.23	56.11	NUMA1
793	99.21	107.69	117.03	63.12	197.44	148.12	84.29	51.63	116.84	53.29	90.84	80.33	141.27	159.33	62.97	63.23	156.39	184.85	70.71	90.4	141.68	99.96	55.55	164.96	125.83	130.11	168.37	72.29	71.88	104.36	159.77	70.8	89.1	92.37	SERPINH1
794	75.83	89.38	127.06	68.45	79.85	88.29	107.35	58.26	85.85	77.53	70.63	104.8	77.25	117.47	49.06	55.99	121.62	78.51	99.1	62.5	66.59	90.81	67.64	108.11	82.45	82.76	132.94	86.99	89.41	72.09	74.49	70.78	71.26	119.21	NDUFB10
795	103.2	72.17	44.99	87.92	97.02	75.63	54.02	70.82	55.15	66.94	49.2	63.26	26.68	65.44	81.29	61.05	39.79	164.54	44.32	77.52	62.36	74.68	87.94	93.47	97.54	105.28	83.83	138.04	85.43	90.05	127.26	70.26	81.05	49.31	GSTO1
796	69.75	63.49	465.15	69.84	140.95	260.51	2.2	36.91	0.92	141.81	80.27	207.61	60.95	94.1	72.48	77.67	144.01	286.32	136.92	199.47	94.43	73.81	54.03	88.59	124.13	39.28	55.05	62.24	86.34	143.11	151.9	76.39	93.22	50.8	NA
797	72.4	60.57	88.75	72.67	66	111.39	92.8	75.78	94.19	49.69	125.28	135.19	136.88	60.42	73.79	85.61	85.78	44.11	97.84	58.16	38.99	67.37	69.27	112.59	79.59	71.45	68.34	69.22	72.57	68.88	80.95	78.1	63.03	79.7	RBM39
798	76.5	90.1	61.86	62.95	91.24	91.45	82.43	164.81	99.89	77.63	67.88	60.98	159.89	102.77	46.23	51.09	155.19	259.83	275.18	52.95	65.36	73.79	69.56	190.59	91.31	105.02	101.09	108.56	108.25	262.97	109.02	81.69	77.18	203.82	NDUFS6
799	59.26	46.56	39.9	57.59	43.06	73.26	44.88	37.82	45.67	54.72	57.77	68.53	45.46	45.5	52	61.92	50.59	23.99	63.6	69.78	54.56	57.92	60.79	48.32	71.84	48.75	59.7	46.63	48.54	56.28	49.59	56.98	66.83	63.58	ADD1
800	165.65	496.16	16.22	8.95	79.74	132.11	192.62	1.27	382.31	13.36	110.66	122.75	43.16	114.93	252.49	96.44	91.7	16.87	99.43	55.05	75.59	31.29	74.96	42.31	57.91	309.83	135.93	271.32	53.8	365.1	65.98	202.68	78.29	60.33	NA
801	74.37	69.97	65.38	53.55	35.17	68.09	96	34.16	129.48	72.19	63.99	76.63	195.21	89.24	64.35	48.54	79.48	54.49	96.68	70.97	64.34	52.67	54.15	52.78	64.91	57.25	73.67	58.69	56.35	63.2	62.06	58.51	60.61	87.55	AKT1
802	47.55	39.23	13.33	25.34	37.74	79.24	26.03	8.24	26.58	40.61	61.51	14.93	31.26	23.93	15.15	20.69	26.79	11.04	14.25	36.42	26.34	48.02	36.04	42.28	50.56	38.78	61.23	36.87	24.13	21.47	45.02	32.21	21.41	17.28	PRKCDBP
803	85.53	103.46	74.22	60.92	57.18	75.49	45.08	56.28	108.07	72.95	48.78	63.84	49.96	85.48	52.79	59.77	133.63	62.82	64.6	62.89	76.03	83.58	80.99	41.37	64.72	67.64	95.05	87.55	59.67	65.22	60.83	56.52	50.53	43.79	RHBDD2
804	50.65	27.07	24.77	21.48	41.62	106.8	26.31	10.08	36.25	52.89	138.63	44.27	33.88	34.56	22.55	23.72	60.76	22.88	41.91	31.44	27.16	101.26	38.73	49.95	81.94	49.69	76.71	30.12	32.06	31.77	52.19	41.11	27.78	39.53	PDLIM7
805	53.87	45.95	76.79	84.64	70.02	59.39	26.9	67.43	42.46	45.39	68.79	67.41	26.22	53.87	61.12	66.87	30.88	45.09	21.86	70.88	34.59	97.99	96.8	50.88	100.36	62.77	79.39	98.49	71.3	71.65	85.64	67.87	55.04	43.41	SBDS
806	96.16	115.66	114.83	69.68	128.04	103.23	114.13	80.2	100.6	90.96	69.35	67.01	88.79	80.37	64.05	62.95	170.41	290.6	132.36	68.5	80.74	84.34	82.81	164.87	94.42	124.03	112.33	113.44	104.7	96.07	122.33	95.71	81.99	92.29	PSMB3
807	85.39	103.26	120.47	73.78	91.89	90.13	88.31	64.75	71.91	85.6	69.78	77.89	77.03	109.66	80.19	75.51	235.81	77.79	70.77	86.59	120.14	108.08	102.38	86.73	111	102.78	127.73	107.82	99.55	117.39	107.37	109.15	103.87	86.74	ATRAID
808	60.36	81.11	72.66	88.37	125.86	140.42	123.15	57.48	42.11	103.31	49.02	85.27	11.82	45.51	101.86	121.04	48.83	8.26	17.49	71.87	91.76	68.29	86.66	141.63	86.91	203.69	96.56	143.47	247.47	84	107.66	74.84	154.52	26.18	RARRES3
809	81.29	80.68	51.83	38.08	47.81	115.61	116.89	61.57	84.68	105.35	72.13	66.49	61.98	79.66	42.55	50.25	51.72	132.5	78.82	64.89	72.56	72.83	68.02	119.29	70.79	97.64	93.98	71.39	75.95	72.8	94.53	53.41	61.28	87.42	ATP5D
810	88.87	41.45	32.73	53.67	82.83	78.72	109.82	54.39	54.93	86.09	74.39	60.33	29	64.51	66.48	82.24	17.86	89.65	110.83	120.99	92.22	96.75	116.37	51.39	115.29	66.85	57.74	62.62	97.61	107.59	86.67	77.67	94.11	114.64	LINC01619
811	59.74	62.2	51.66	21.72	33.44	100.8	70.57	20.14	65.56	45.69	82.98	100.11	50.5	60.61	33.53	41.53	51.74	22.83	65.32	43.21	35.19	43.31	45.49	39.87	55.66	44.6	58.29	33.05	50.64	35.74	46.42	42.61	44.18	36.27	SPSB3
812	123.45	153.48	99.81	83.26	92.05	81.65	114.41	97.82	96.45	137.77	85.85	78.96	68.32	136.44	109.71	100.38	150.8	125.78	68.26	89.66	141.18	101.64	108.2	189.92	103	153.58	139.14	180.04	119.2	159.57	168.27	115.29	136.76	155.28	MYDGF
813	68.85	73.29	56.05	68.47	83.24	90.46	65.59	40.42	63.8	78.66	66.95	48.61	53.58	67.65	71.62	74.76	107.29	64.6	31.49	71.54	54.21	83.03	90.04	95.4	154.72	97.47	105.51	91.56	79.14	80.17	90.31	70.01	62.71	46.16	SHISA5
814	90.18	77.84	87.22	85.94	74.82	67.11	73.93	101.21	93.93	77.97	67.97	78.19	259.17	115.34	88	71.96	204.87	200.81	213.86	78.65	91.51	109.45	85.18	207.35	88.06	96.97	117.35	106.07	88.38	103.37	102	90.16	82.5	145.45	HDGF
815	56.28	50.68	64.71	71.57	93.53	65.6	57.15	45.15	53.49	48.91	38.74	41.1	22.12	55.93	59.56	60.43	64.54	8.73	45.4	69.15	64.13	78.13	95.1	102	146.44	80.22	76.55	88.66	102.19	67.4	73.92	55.86	63.21	52.73	UBE2L6
816	77.38	73.03	51.65	51.07	46.07	88.44	59.74	47.77	55.68	75.58	71.4	69.03	147.18	57.5	58.39	53.47	172.94	204.67	195.11	73.81	83.87	68.28	56.38	85.24	62.51	64.51	78	57.94	52.95	63.09	74.8	60.36	56.2	55.33	TRIM28
817	74.57	66.35	62.47	49.24	41.19	85.73	97.77	42.4	75.58	70.28	87.29	99.04	125.44	66.9	64.58	69.95	81.39	84.91	149.32	65.06	67.56	56.36	59.9	83.75	60.57	58.9	62.89	57.26	55.67	64.22	67.44	64.88	66.82	66.71	SF1
818	78.14	93.65	67.07	63.16	75.65	85.25	63.34	72.17	64.66	73.4	66.8	77.51	54.77	54.25	52.91	63.62	82.04	75.89	71.46	62.32	65.32	67.3	77.34	81.78	77.8	82.83	63.19	95.81	63.99	74.52	95.63	72.12	70.65	92.85	FAM96B
819	126.98	155.59	311.4	87.02	127.39	74.98	114.05	128.86	146.78	196.41	45.46	107.24	48.3	195.4	149.67	92.71	100.79	469.53	15.81	111.07	273.8	77.88	95.63	56.96	80.37	150.69	250.55	152.38	76.43	157.79	67.06	172.45	115.39	65.17	SDC1
820	81.13	75.45	58.75	70.33	60.52	85.69	48.7	67.87	55.99	75.71	51.77	61.14	99.29	63.17	73.24	67.75	113.51	110.89	114.36	78.69	82.21	90.07	70.57	76.24	80.74	80.8	88.38	81.13	55.36	55.58	80.76	73.61	63	53.74	PPP2R1A
821	76.82	78.7	59.44	74.64	82.67	76.25	98.98	50.58	55	98.81	57.72	49.11	64.19	49.38	57.45	65.76	98.4	83.32	138.5	66.61	65.59	70.38	82.78	314.2	105.21	121.95	74.32	143.57	89.72	129.42	141.63	86.08	95.27	71.62	COX17
822	68.28	29.79	37.62	128.4	62.08	52.16	43.06	26.18	27.33	47.39	52.47	66.33	27.72	36.54	44.37	66.27	49.39	6.53	9.94	116.01	46.4	76	99.73	21.99	70.57	30.42	45.21	39.63	34.75	84.36	44.93	32.54	72.24	27.41	MYADM
823	58.16	47.68	37.68	36.14	20.42	80.25	56.02	37.1	42.41	47.01	64.16	58.86	44.97	45.08	51.72	49.65	25.88	24.22	75.21	68.41	50.97	62.99	65.13	42.45	86.39	56.08	54.84	64.44	54.69	53.24	64.6	61.29	61.3	57.79	VAMP2
824	67.14	61.34	69.37	34.19	51.33	89.78	60.56	32.75	68.82	44.05	71.84	64.14	65.57	48.06	40.83	41.18	149.08	44.72	154.4	47.83	48.89	64.66	56.87	51.75	63.65	73.8	75.55	55.15	53.12	62.06	68.33	66.66	49.52	57.19	MCRIP1
825	27.63	12.9	11.52	38.74	6.26	48.32	8.57	6.98	15.75	22.98	27.02	9.67	28.52	9.3	11.4	21.88	10.82	4.39	6.82	41.22	12.58	22.04	44.22	15.07	76.41	26.19	23.23	27.9	21.26	25.42	35.98	22.73	22.82	9.88	GRK5
826	82.5	79.92	116.76	95.82	133.58	86.14	109.87	121.27	98.26	90.33	81.19	81.41	190.07	115.45	99.43	98.97	143.51	161.61	310.27	95.19	83.83	129.84	104.1	163.42	139.08	108.74	121.25	123.9	115.16	124.6	149.88	117.48	108.73	126.57	HNRNPC
827	73.48	66.79	44.37	53.36	52.32	92.75	57.98	57.5	62.93	69.95	64.05	58.03	50.68	82.97	61.66	56.95	71.33	74.84	71.49	69.36	83.75	72.41	62.1	84.68	84.63	87.07	95.06	69.52	59.41	63.66	83.31	66.71	70.2	52.11	PTPA
828	740.57	283.56	119.62	110.33	8.59	184.67	135.4	175.64	274.14	47.6	304.94	99.76	0.13	492.89	492.06	379.58	0.66	0.1	0.23	573.24	578.09	35.72	223.37	0.79	57.86	326.09	245.6	675.97	117.37	392.31	65.55	521.93	314.78	568.33	C4BPA
829	68.83	58.45	126.12	91.24	102.96	61.97	33.24	60.75	50.53	90.89	61.42	54.27	79.81	91.16	66.72	72.99	62.37	60.5	64.56	110.3	61.08	86.7	90.1	62.96	89.08	71	84.26	90.25	93.29	93.91	103.17	59.02	79.91	54.73	YWHAH
830	77.25	64.84	84.6	84.01	154.99	72.09	96.73	110.8	76.06	75.75	57.78	68.4	124.58	92.18	76.81	84.22	123.13	117.86	149.91	78.48	68.95	86.98	103.53	130	105.61	98.02	84.17	118.6	123.1	103.44	109.07	83.81	83.69	91.75	PSMA6
831	236.93	103.38	211.49	151.69	170.04	579.42	12.03	45.88	46.6	25.02	26.63	93.97	71.93	132.11	150.28	347.46	196.4	90.06	227.26	214.15	61.67	105.09	130.74	149.26	336.04	86.87	150.79	123.42	128.15	166.74	374.97	205.64	174.29	39.56	HBA2
832	19.93	13.82	9.78	25.19	3.11	46.99	7.76	6.99	10.3	18.09	8.15	3.66	6.8	10.86	6.78	26.43	1.79	0.49	1.07	18.38	11.18	13.02	76.39	3.87	46.75	11.71	13.75	24.03	18.13	16.46	35.25	7.41	13.7	6.97	SMAD6
833	71.16	56.71	107.46	95.85	87.9	70.74	89.76	92.85	58.33	58.92	85.11	71	82.31	78.37	85.77	84.48	157.09	83.06	118.61	81.1	71.2	110.2	92.14	155.38	139	129.53	130.21	148.35	132.59	137.37	130.69	119.86	117.23	66.8	MRPL33
834	85.43	102.49	33.94	38.3	62.09	56.93	41.38	48.66	91.21	27.35	53.46	80.7	98.17	63.18	58.06	58.03	122.45	106.33	51.12	70.27	67.66	41.77	63.05	26.45	62.65	59.71	65.5	59.93	78.89	89.7	50.4	72.83	78.08	43.87	GAA
835	66.94	95.34	99.87	71.06	53.92	87.76	78.38	72.5	78.69	80.29	64.14	66.42	157.41	80.6	79.35	71.95	90.42	119.69	94.94	81.66	92.15	60.79	62.63	75.25	77.66	70.82	76.8	60.68	71.7	74.33	74.34	73.21	83.92	78.64	UBA1
836	72.29	65.55	50.25	63.78	53.43	80.11	50.59	41.7	61.16	56.35	59.62	63.1	24.52	61.76	57.58	58.8	52.62	65.85	46.38	91.16	74.29	83.44	124.49	74.33	85.43	76.37	93.83	65.01	64.35	110.29	108.34	66	67.12	51.7	TNFRSF1A
837	70.51	80.62	80.95	47.26	43.99	131.65	103.94	62.8	92.67	73.33	85.54	80.05	114.75	90.59	56.04	56.49	64.84	94.6	99.02	51.75	72.48	71.06	64.15	100.03	80.53	76.38	85.86	62.25	71.36	61.96	72.34	62.05	71.84	63.7	NDUFV1
838	77.8	66.64	94.48	78.1	72.63	71.56	55.26	100.32	58.39	56.21	68.27	69.53	40.61	65.65	79.85	72.81	50.33	66.28	32.62	68.2	48.54	82.59	84.3	63.45	94.19	89.8	83.84	122.73	101.29	94	90.73	80.32	78.21	77.3	ATP6V1E1
839	28.71	6.4	18.6	35.17	7.05	26.2	19.13	6.44	9.58	11.74	19.23	44.22	8.79	3.85	9.45	32.87	14.3	0.15	1.2	55.54	19.17	27.36	71.81	2.22	53	13.53	11.27	30.1	28.45	55.44	23.59	22.23	50.76	7.21	FAM107A
840	122.79	55.79	125.11	171.84	131.22	55.54	43.21	86.57	60.21	32.37	43.56	64.85	25.87	92.35	78.72	56.8	73.89	33.83	11.75	87.19	55.94	103.55	88.13	157.18	119.61	265.66	117.51	254.2	133.11	92.98	278.07	70.78	81.21	42.44	CTSL
841	75.32	83.71	61.74	71.44	75.49	87.84	102.12	88.68	97.72	72.61	72.42	69.83	90.81	103.29	93.47	82.25	108.35	174.19	123.74	94.48	121.96	118.56	97.67	131.29	99.18	100.23	110.92	93.55	95.21	102.4	104.96	96.59	104.37	129.54	PHB2
842	70.95	65.67	49.68	53.53	49.52	75.37	65.56	45.09	71.45	77.58	61.54	61.23	37.15	75.48	57.37	52.05	47.26	78.65	53.74	59.72	80.96	73.89	64.17	44.4	64.32	64.85	67.84	53.92	58.64	56.22	65	61.23	53.48	67.68	UBXN6
843	51.61	40.66	23.28	28.6	22.61	74.79	32.45	24.39	42.42	44.37	60.98	82.3	74.72	26.98	34.92	46.8	42.92	25.09	58.32	43.43	29.85	40.51	43.24	38.01	52.8	43.19	49.65	39.28	37.3	29.12	47.55	39.92	35.08	16.71	PPP1R12C
844	88.61	72.93	70.62	101.65	128.72	79.51	92.53	144.48	94.33	66.7	76.56	73.5	103.33	74.14	79.89	81.62	98.63	137.44	171.01	81.5	67.67	119.84	93.96	141.49	131.71	115.83	107.82	157.38	125.16	118.17	134.56	114.58	95.75	93.05	TBCA
845	21.1	13.13	6.75	19.02	2.43	43.3	11.28	2.98	24.36	10.07	25.97	8.94	13.79	7.53	5.89	16.63	2.34	2.16	3.31	26.19	9.21	12.55	24.84	11.96	42.59	24.4	15.14	16.83	12.01	12.69	43.39	12.75	14.5	3.86	KANK3
846	88.91	100.6	37.27	57.91	33.05	75.26	82.56	52.95	17.03	50.81	82.56	42.71	11.69	88.34	94.95	74.28	0.41	0.07	0.7	163.98	83.11	290.17	124.21	160.65	166.33	112.69	166.75	78.15	82.61	93.69	132.74	128.15	100.91	46.22	C7
847	71.58	65.55	48.73	46.47	46.02	76.49	86.88	60.43	92.98	114.08	83.69	72.43	29.43	76.38	54.92	56.97	41.15	132.35	40.72	56.39	57.48	69.75	69.28	60.73	63	94.12	89.35	90.18	56.4	61.45	58.63	71.65	73.2	65.99	GIPC1
848	78.54	60.59	25.81	28.97	36.97	145.4	79.17	14.45	56.55	29.65	126.98	107.74	112.88	33.95	44.58	51.69	47.3	19.56	75.09	39.39	30.84	42.7	44.16	63.02	58.75	63.94	47.14	40.97	46.15	39.91	58.57	63.51	47.56	24.96	RBM6
849	92.62	85.09	109.53	61.07	61.48	105.25	107.49	56.4	100.47	96.29	73.72	72.15	109.78	83.36	44.25	51.16	209.39	112.37	119.85	56.49	87.49	73.89	71.32	181.4	106.98	131.13	123.81	125.2	102.92	113.77	130.79	100.63	106.89	150.2	ROMO1
850	77.63	52.44	86.43	82.24	135.94	71.28	56.92	55.32	82.54	73.51	79.28	64	193.48	100.76	82.3	63.76	168.2	94.78	249.46	67.84	71.14	125.1	96.7	138.81	122.67	101.91	116.09	137.23	102.26	107.39	127.36	104.72	80.96	121.95	ERH
851	75.9	87.49	98.95	72.14	70.92	84.88	59.4	79.64	74.07	83.66	91.96	68.66	139.43	74.43	78.56	66.57	71.3	66.73	61.85	69.33	53.41	102.7	76.18	124.95	108.33	101.49	102.58	91.08	95.51	82.9	111.35	88.38	71.11	98.54	RAB13
852	18.87	6.61	97.33	44.59	83.3	61.48	14.79	38.66	27.13	28.85	11.41	18.52	0.42	24.29	21.41	42.57	0.6	1.61	0.12	45.23	14.47	15.11	33.73	12.64	59.39	18.06	7.24	29.23	14.89	24.96	32.93	9.76	15.96	12.65	HPGD
853	86.63	111.03	70.28	64.26	81.06	101.57	77.57	67.4	69.07	74.86	61.47	70.5	57.31	70.52	61.35	57.14	115.87	81.25	118.76	68.44	55.3	80.45	64.09	112.14	77.06	108.35	83.03	102.21	106.84	86.16	112.13	84.36	67.52	76.71	SF3B5
854	139.26	74.97	218.02	180.08	112.72	78.89	49.37	175.99	79.81	70.27	64.04	114.08	26.31	190.84	246.36	157.94	38.81	18.05	11.33	206.84	87.2	107.46	191.46	72.51	131.76	143.86	178.54	195.38	197.38	209.64	85.54	138.67	108.8	130.77	ASAH1
855	85.93	85.91	71.56	64.71	41.21	89.8	90.02	49.26	86.04	78.93	67.52	52.96	13.5	98.46	77.35	81.69	23.04	102.08	13.92	100.96	96.12	78.91	100.23	108.18	85	85.03	85	74.9	70.5	93.51	86.05	79.53	76.75	60.05	CNN2
856	78.07	62.68	61.49	66.85	76.22	94.58	124.77	70.75	79.25	102.73	102.75	69.57	116.09	114	82.31	63.89	102.43	452.37	153.9	74.72	77.67	125.07	81.22	109.43	89.13	105.26	96.25	86.97	77.45	87.3	120.77	102.47	83.58	170.84	FBL
857	81.58	70.27	43.97	59.8	54.04	86	63.88	65.28	93.66	36.95	80.41	68.9	30.34	79.66	72.86	75.72	47.29	10.3	31.82	69.65	71.55	79.22	74.92	47.29	83.08	108.06	80.54	74.31	94.02	96.38	108.02	75.03	92.19	38.7	TMEM173
858	77.51	73.3	45.83	44.75	49.66	80.79	86.99	73.63	75.84	79.05	61.18	54.27	62.53	77.89	51.41	52.09	37.72	120.96	61.41	61.69	76.5	75.19	70.71	114.43	86.14	95.25	92.91	85.12	65.7	76.36	96.09	63.84	73.69	84.3	NDUFS7
859	31.18	14.74	15.05	28.2	12.26	63.53	11.76	6.13	15.15	22.71	77.29	20.5	11.31	19.23	14.41	22.43	10.49	12.5	21.35	35.58	14.39	79.39	51.63	12.24	101.24	31.03	40.77	33.04	15.24	24.27	63.79	32.27	19.57	11.15	CRYAB
860	79.79	67.79	76.04	61.76	80.36	87.47	66.31	68.81	79.08	83.7	72.72	61.61	105.05	72.22	62.07	61.73	156.81	134	149.93	62.58	56.59	100.47	77.39	188.25	102.52	112.52	98.18	107.49	83.1	87.45	107.36	87.55	68.13	110.61	MRPL51
861	76.57	53.5	50.39	113.87	26.56	63.81	44.13	58.04	38.14	37.09	36.63	41.11	31.66	84.54	87.17	113.29	37.77	30.45	14.8	147.98	70.45	47.59	94.69	30.96	119.99	57.75	41.65	86.44	84.55	99.25	76.13	88.39	88.37	76.92	CAT
862	33.66	29.82	17.72	42.71	17.87	64.67	29.37	10.79	31.05	44.35	39.99	25.12	19.76	20.77	15.84	29.05	15.56	11.54	14.33	42.79	25.27	33.71	57.5	55.68	58.57	37.87	44.35	41.45	44.04	34.4	63.61	41.69	41.52	14.66	ICAM2
863	75.03	94.47	19.4	69.59	12.96	26.8	154.58	54.88	66.47	33.02	42.03	173.93	10.41	62.2	138.62	100.65	53.72	0.31	1.57	82.8	65.35	12.65	57.73	1.2	43.62	145.86	73.2	145.83	37.58	53.54	104.83	32.62	88.06	47.44	ABCA3
864	63.79	58.15	50.54	49.06	43.69	78.71	51.99	40.83	49.75	57.99	59.35	52.95	89.16	49.92	45.73	48.12	99.02	117.24	125.62	60.51	54.91	58.04	53.74	86.25	79.07	75.14	78.72	73.58	59.88	51.88	103.83	71.21	59.93	52.47	PRMT1
865	268.66	38.54	27.65	39.74	17.08	89.52	86.22	37.38	64.43	2.98	250.74	87.91	9.61	246.89	48.54	58.84	5.5	89.25	9.77	95.5	126.89	20.6	41.49	25.32	33.91	91.32	120.27	85.3	29.75	38.06	22.1	85.05	108.08	132.92	PRODH
866	146.86	278.66	114.51	95.97	99.52	30.85	104.1	101.22	303.86	52.14	33.75	55.8	2.13	113.96	110.48	102.64	24.12	1.96	12.7	31.55	346.54	162.23	239.79	61.09	64.96	103.6	46.37	45.12	149.63	124.64	93.2	73.9	149.15	74.58	NA
867	29.34	28.67	13.04	35.8	19.4	61.31	21.21	7.03	30.32	22.23	38.93	12.26	8	13.59	14.85	31.56	8.14	0.95	4.46	32.45	20.02	25.17	42.62	53.06	69.82	44.41	25.08	29.01	53.25	22.14	49.37	26.79	23.51	8.22	APOL3
868	74.87	58.03	97.41	91.07	99.97	72.29	55.06	78.63	54.94	79.28	73.41	65.42	67.1	79.79	80.01	71.46	117.08	62.92	58.12	91.02	79.64	77.42	74.79	76.18	73.39	76.46	82.3	77.24	78.28	80.74	86.17	65.91	76.89	80.45	WDR1
869	76.01	83.29	210.7	85.2	108.25	115.92	28.34	93.24	81.77	82.84	79	74.07	56.89	40.79	31.19	60.05	433.05	1677.72	704.79	105.24	35.55	182.7	67.36	46.25	107.34	60.39	130.66	69.75	136.23	271.59	48.79	127.74	49	97.16	IGFBP2
870	73.31	65.97	74.61	82.5	80.53	66.45	48.72	77.84	45.43	55.25	68.6	52.97	60.27	79.65	79.18	72.72	53.43	49.28	48.56	90.42	43.95	115.37	93.08	63.22	119.05	79.5	89.29	112.39	93.2	92.47	107.93	86.82	68.43	57.15	SNX3
871	57.92	62.03	117.55	39.95	41.3	50.17	43.44	31.42	69.23	74.33	73.92	56.05	84.6	100.59	33.28	28.23	46.95	60.06	26.37	49.62	44.1	49.73	41.85	68.38	63.54	43.48	70.25	32.14	59.65	42.31	72.29	48.02	48.06	150.3	ADAM15
872	53.62	0.11	0	10.34	0	26.91	7.43	6.97	7.95	0	0	0	4.62	23.1	13.8	18.21	13.24	0	4.8	21.63	0	0.11	0	156.77	106.74	86.12	0	0	40.48	24.02	16.5	14.57	23	0	NA
873	61.05	57.95	49.29	56.35	52.47	49.44	60.17	43.23	43.69	69.71	76.47	42.49	105.85	81.78	57.53	54.48	159.46	340.88	225.51	76.53	59.39	100.62	66.33	73.91	84.7	76.1	87.79	72.82	97.7	53.08	90.44	66.1	59.92	46.67	PLP2
874	206.8	331.5	58.79	43.7	688.03	136.56	3965.5	19.27	142.55	1445.52	971.98	387.35	620.8	653.13	989.7	744	1954.07	0	16.79	121.91	505.47	208.15	184.38	1954.91	180.14	486.18	57.19	227.7	754.14	263.12	167.58	202.11	137.59	780.12	NA
875	109.32	142.94	133.11	112.59	152.34	88.48	120.69	88.86	74.61	169.57	99.59	88.89	73.99	131.06	128.59	116.23	108.05	88.93	51.59	106.08	126.89	140.85	116.72	149.96	110.69	117.53	149.88	150.1	113.92	154	144.75	118.16	110.22	115.25	ARF4
876	272.64	6.44	10.86	45.56	3.1	30.48	38.7	5.92	18.7	1.65	127.11	76.29	0.11	101.3	52.7	60.05	0.15	0.31	0.19	171.89	19.17	15.64	69.48	7.18	52.28	43.89	19.69	52.76	23.37	104.91	31.68	89.02	52.7	12.34	WIF1
877	75.18	137.5	101.95	53.16	61.87	99.63	67.47	75.68	78.37	68.3	64.33	65.92	71.84	90.2	79.45	78.58	74.56	31.06	33.21	98.23	86.02	68.28	60.69	49.39	83.69	73.49	84.42	58.22	97.05	83.62	55.03	102.93	75.61	128.75	PBXIP1
878	27.78	20.86	15.58	23.28	11.03	37.71	27.65	20.01	31.49	29.92	12.78	16.18	38.18	25.7	18.06	34.46	34.19	32.31	32.5	30.32	28.37	22.62	52.16	10.09	41.12	17.73	21.99	30.86	20.63	26.76	24.09	23.9	24.22	49.81	PAK4
879	66.53	47.09	19.83	32.76	41.88	83.85	30.44	21.88	43.19	20.1	46.21	26.14	76.07	28.77	37.29	36.22	19.01	7.4	27.45	55.5	36.98	30.85	41.52	43.42	73.38	45.37	56	34.34	40.34	36.88	48.5	40.17	42.71	25.19	PLXND1
880	76.37	40.13	50.71	99.74	85.32	64.13	54.43	87.54	37.75	49.17	86.56	93.74	24.02	58.43	72.03	65.12	37.17	138.08	22.89	79.87	51.88	112.01	95.37	61.67	66.89	84.68	80.04	91.89	57	101.93	108.15	53.89	54.66	33.15	YBX3
881	62.6	43.47	29.35	50.47	10.03	62.78	86.44	37.56	104.82	17.18	31.63	31.9	17.18	52.44	26.58	40.46	25.91	8.83	14.16	46.64	63.01	52.54	71.88	14.81	151.26	49.07	86.06	88.24	47.54	38.64	39.45	32.96	50.46	34.52	SULT1A1
882	83.36	14.5	55.26	59.59	68.46	21.6	81.48	24.23	25.37	40.84	45.59	55.44	4.63	22.2	31.94	88.14	5.58	6.77	2.77	100.79	110.9	26.47	97.81	7.13	50.25	34.04	16.44	67.92	33.52	96.83	34.08	38.92	137.67	16.82	CSRNP1
883	32.14	19.64	11.61	29.05	5.94	63.59	9.97	7.47	19.32	8.89	55.25	9.46	24.49	13	13.7	25.58	5.09	3.64	4.68	38.56	14.62	43.36	48.07	29.49	84.22	31.81	38.97	29.72	18.64	20.28	58.66	27.88	30.86	5.3	ECSCR
884	68.17	66.89	93.49	78.67	74.84	80.47	86.34	74.53	55.8	73.21	68.89	65.34	97.88	82.4	69.65	62.81	132.76	214.81	122.03	74.18	87.08	104.91	81.73	113.01	92.44	86.5	101.52	89.5	81.12	84.59	110.67	80.82	76.36	57.88	CCT7
885	120	83.21	76.15	115.83	94.39	53.43	63.11	134.29	94.59	39.28	50.16	123.14	22.97	149.72	147.42	119.57	13.36	20.8	18.61	125.96	70.1	58.31	94.69	67.91	89.06	98.43	92.96	145.96	124.6	148.78	93.17	89.45	119.05	44.27	LTA4H
886	119.39	125.05	96.32	69.69	88.29	90.96	74.4	162.16	129.52	82.93	53.55	83.28	133.28	71.62	74.13	58.05	237.46	169.54	150.76	77.51	87.03	73.83	83.89	124.87	72.02	103.6	103.06	110.38	81.03	110.9	93.23	60.1	80.28	67.33	ATP6V0B
887	62.56	62.74	78.33	49.52	38.86	64.75	70.83	43.91	54.02	104.06	51.02	71.01	70.87	63.67	51.86	47.98	82.65	107.4	77.5	67.93	66.65	51.01	57.12	43.81	57.5	58.49	58.22	47.7	57.3	57.99	55.07	46.65	50.14	84.35	PFKL
888	67.61	54.84	105.05	78.84	56.31	71.93	53.95	66	63.83	63.02	57.95	58.17	58.21	63.97	55.22	57.56	62.32	141.66	105.47	69.89	60.14	92.36	71.49	64.33	86.09	71.99	89.87	84.37	69.86	76.96	84.48	76.92	66.4	51.07	NGRN
889	74.62	129.32	83.97	76.71	42.17	52.94	62.75	160.33	131.47	47.13	55.77	65.73	89.63	102.74	99.29	95.53	73.21	73.01	78.27	112.22	128.1	98.61	99.7	83.5	98.35	92.17	103.78	111.13	89.78	95.16	81.5	89.13	101.76	149.53	CERS2
890	43.51	71.47	15.45	34.41	0	0	39.27	20.33	60.32	0	121.13	114.52	0.04	2.57	0.05	0	0.14	0	3.94	1.43	35.91	12	27.45	0	0	71.64	0	0	0.42	0	0.08	0	0	13.51	NA
891	133.81	283.9	304.63	175.03	121.7	105.21	281.28	205.13	108.68	240.44	115.92	172.4	133.17	267	217.74	220.13	165.46	80.99	71.24	211.9	334.91	206.01	162.07	300.71	103.17	204.11	160.5	197.61	170.79	350.8	222.9	168.52	311.3	277.6	XBP1
892	81.29	66.58	111.73	66.72	71	80.63	93.79	51.28	80.4	100.68	76.27	64.2	97.11	66.46	64.86	61.43	198.33	110.5	103	68.18	72.36	69.2	61.37	83.31	62	67.51	88.26	59.11	73.67	66.25	71.73	77.72	66.05	49.58	9-Sep
893	65.89	42.5	68.83	88.13	95.75	66.61	52.67	72.75	57.9	45.3	81.07	63.24	135.97	66.09	80.53	79.47	54	98.31	217.97	71.59	34.48	86.18	81.63	80.99	94.56	68.37	62.92	91.73	74.12	75.35	79.38	76.03	57.07	71.54	HMGB1
894	69.29	59.28	110.06	86.09	84.52	76.81	79.71	83.23	88.77	66.8	83.59	81.61	197.11	76.77	79.01	82.69	116.66	130.61	202.85	69.42	60.32	98.38	90.35	133.63	93.65	85.92	90.48	98.63	86.16	87.9	119.79	93.3	87.23	79.95	HNRNPD
895	92.19	65.77	28.51	50.63	20.09	113.88	61.5	48.13	61.32	42.06	67.42	226.47	4.7	161.23	202.08	158.93	17.48	15.14	3.05	110.52	35.18	46.26	43.47	2.61	134.18	410.22	114.48	127.49	59.36	104.27	82.17	68.21	80.12	72.23	TPSB2
896	50.7	80.78	100.27	85.36	222.72	108.8	51.5	59.12	127.92	40.65	36.71	24.65	43.34	24.93	47.01	72.93	158.06	224.69	52.15	28.39	49.91	38.66	57.96	122.2	323.02	158.36	128.58	136.65	90.73	72.54	59.51	39.95	29.35	32.53	ISG15
897	37.77	27.41	27.59	18.81	21.58	75.81	44.46	10.94	82.46	34.85	56.92	41.7	93.96	40.02	22.71	29.74	42.3	8.1	34.15	40.62	27.01	34	35.04	30.81	52.56	29.72	41.57	25.32	28	36.22	28.14	32.35	23.06	59.59	PHLDB1
898	67.04	63.5	61.87	43.47	45.39	62.33	51.71	47.28	54.27	48.52	46.19	44.72	44.4	88.59	53.69	50.45	90.65	45.43	53.77	69.1	58.84	63.79	60.4	46.82	70.93	64.03	81.51	54.51	59.08	59.4	61.06	56.66	50.54	65.95	CDIPT
899	87.24	75.99	144.28	108.66	110.38	59.73	57.87	145.52	72.99	91.57	70.11	65.37	55.74	112.3	111.22	90.98	68.28	75.77	40.25	98.32	67.28	90.54	106.23	86.72	103.35	105.21	105.11	119.17	122.06	150.39	116.08	91.64	102.32	80.21	CAP1
900	65.1	55.04	71.34	47.43	34.38	76.83	81.32	46.9	59.65	63.38	49.54	56.05	29.48	47.16	48.66	49.73	60.43	40.28	47.16	52.1	57.07	53.98	54.5	49.79	64.51	57.34	64.91	52.08	58.42	53.93	65.4	58.59	55.87	49.48	DNAJB2
901	75.71	177.28	223.96	62.02	79.14	78.32	56.96	61.12	70.73	131.11	66.69	69.41	125	122.51	86.63	68.52	146.11	77.25	57.81	85.84	110.61	81.59	82.76	70.23	95.62	68.51	101.12	83.58	78.05	108.54	78.17	89.43	84.75	108.4	SUMF2
902	64.04	52.84	28.26	24.23	68.03	122.67	41.11	15.49	44.69	50.24	77.97	40.74	36.88	66.99	42.1	37.45	50.17	13.04	16.54	65.02	48.8	129.65	65.25	106.45	108.34	107.18	160.43	48.35	58.98	59.4	92.42	80.64	54.44	38.78	PCOLCE
903	78.57	94.37	69.25	48.3	40.4	84.9	139.01	60.18	109.07	97.92	59.9	63.94	123.09	105.89	72.39	65.65	131.57	169.63	156.56	73.45	95.08	100.13	82.37	78.19	78.3	89.11	95.41	84.39	91.82	83.31	86.48	85.95	78.88	110.27	TECR
904	85.76	106.6	65.09	57.39	77.85	82.29	69.03	80.02	75.21	114.98	59.12	74.35	205.32	86.61	84.63	70.75	254.65	104.73	117.31	82.01	111.52	92.3	84.25	76.46	82.42	89.22	97.76	83.58	77.72	58.81	78.64	79.19	65.82	80.83	KDELR1
905	72.7	64.2	55.94	52.09	54.78	68.27	59.21	55.16	72.72	75.06	56.76	55.06	80.93	66.28	59.51	55.15	150.55	146.95	97.42	69.48	76.68	74.32	67.74	82.95	77.91	72.93	77.42	77.04	56.26	60.69	79.82	61.54	61.74	86.05	MLF2
906	59.93	55.36	45.49	34.85	45.17	88.98	53.8	33.11	51.72	60.65	46.51	48.58	110.81	43.84	37.34	41.05	114.68	59.97	199.31	55.94	49.81	57.55	45.09	52.56	57.83	52.04	63.45	41.72	35.23	29.52	55.83	48.34	41.55	40.99	PTOV1
907	74.07	103.57	79.75	49.63	46.37	83.67	68.61	50.38	82.63	82.63	71.15	62.16	49.09	67.8	48.36	42.86	70.96	108.63	124.38	58.53	77.26	58.56	73.83	84.86	69.7	82.16	85.83	74.01	75.66	71.91	103.33	62.41	61.2	88.12	RPS19BP1
908	129.34	158.58	82.53	71.92	57.33	83.14	167.42	143.44	230.88	139.87	27.34	107.39	3.42	153.31	90.89	82.64	49.79	156.71	4.19	84.05	145.36	66.26	78.53	41.31	60.35	110.1	134.56	152.49	93.84	68.81	54.56	98.93	86.5	491.34	S100A14
909	197.66	349.97	263.97	138.51	77	95.71	117.05	86.9	41.41	131.61	125.23	59.19	3.7	353.67	377.23	222.85	10.95	0.78	9.25	255.79	296.57	218.86	169.74	101.22	113.23	366.94	150.29	224.68	197.4	234.3	268.06	202.88	245.46	359.02	C3
910	112.36	51.71	181.09	121.39	99.27	64.81	78.09	60.23	49.58	46.39	31.31	109.1	17.34	38.47	38.29	101.71	38.09	46.37	35.82	145.09	125.4	68.26	109.25	22.56	72.18	51.44	42.25	117.77	102.66	121.54	63.64	74.47	133.1	32.65	PPP1R15A
911	73.08	106.29	103	53.39	68.23	86.85	105.42	73.35	101.72	74.82	58.26	76.13	95.89	75.73	41.72	38.83	102.63	141.76	107.39	51.26	63.78	69.26	57.62	114.82	59.35	84.63	75.81	74.25	95.36	84.76	83.99	61.1	61.59	105.55	AURKAIP1
912	52.63	37.88	97.11	89.25	75.71	59.76	38.57	57.71	35.57	33.32	85.21	58.83	66.08	58.29	70.21	69.65	40.11	21.97	52.53	65.27	33.33	124.53	85.78	63.03	90.78	52.11	62.36	80.49	72.87	54.98	75.44	74.17	48.46	35.57	EID1
913	90.75	123.94	100.37	59.63	86.64	102.21	86.81	80.01	113.41	105.74	67.09	77.02	153.57	94.39	76.72	62.26	233.44	196.92	187.35	71.16	129.62	104.69	80.82	119.36	87.73	112.16	117.07	89.24	99.94	79.61	84.8	102.35	90.7	144.91	CUTA
914	70.77	42.74	145.77	127.53	161.45	67.67	58.07	66.61	48.6	66.98	73.02	86.8	144.88	60.92	98.21	91.77	77.33	104.71	47.12	89.67	40.05	61.09	56.97	62.25	75.71	61.93	76.22	66.48	70.25	75.93	60.59	75.33	78.47	66.7	CTNNB1
915	88.33	106.24	49.03	57.03	49.22	78.31	54.61	70.59	50.15	79.66	54.96	74.41	75.32	59.31	88.78	73.22	60	60.02	46.41	77.13	90.49	66.88	87.48	61.44	88.56	93.89	96.48	112.3	79.18	68.93	81.11	75.53	77.31	71.3	NAPA
916	48.16	42.49	25.62	47.34	23.62	72.73	33.98	22.3	36.21	31.35	43.34	41.43	17.31	41.53	34.07	41.7	10.22	2.13	4.1	57.44	42.9	60.82	59.31	59.8	100.59	77.36	63.87	52.4	59.13	55.48	91.65	55.88	56.93	20.4	GYPC
917	77.19	72.5	123.47	74.53	66.22	75.18	81.83	79.28	57.18	79.35	83.06	70.39	66.3	92.32	84.82	65.47	44.33	110.28	53.71	82.76	72.03	107.59	80.08	77.93	78.08	79.85	90.92	74.27	89.41	73.5	82.41	83.81	71.74	92.49	EIF3D
918	111.91	342.96	6.01	20.07	15.88	90.42	126.42	91.18	330.8	23.95	293.33	311.3	50.29	73.87	104.64	145.52	0.37	0.12	0.1	41.17	172.14	21.04	54.69	171.08	25.36	189.59	49.25	90.82	78.52	98.73	72.65	79.99	117.53	126.42	SLC22A31
919	113.07	191.85	167.17	120.55	142.17	88.93	145.39	201.53	128.54	116.48	96.11	115.97	157.08	245.81	176.57	144.03	258.88	222.65	96.4	123.41	126.49	109.96	100.1	172.74	111.09	181.73	151.57	189.23	143.28	198.29	259.07	136.04	130.19	119.87	HSPA5
920	79.31	94.4	88.66	55.5	59.59	60.74	60.69	68.19	115.41	97.61	49.16	57.93	81.74	110.34	72.18	71.63	115.66	67.73	94.5	91.65	170.17	93.34	82.72	67.89	89.76	84.61	123.41	91.55	72.52	79.49	75.14	82.1	90.81	136.4	YIPF3
921	58.76	66.78	84.15	79.21	71.31	74.99	73.12	57.85	74.66	82.63	54.3	59.6	79.88	64.56	52.1	51.97	96.74	121.03	122.51	52.25	47.91	97.42	59.12	67.88	67.63	63.65	70.78	66.13	64.99	66.14	82.07	70.74	48.91	70.66	NUDC
922	31.41	37.98	9.83	9.39	5.21	67.99	30.47	2.92	70.64	17.06	54.37	45.6	16.44	12.98	16.99	30.42	28.23	2.57	27.75	22.43	12.08	13.81	17.27	17.89	30	23.31	17.55	11.23	18.94	15.82	24.81	23.8	18.32	15.27	MYO15B
923	78.4	54.81	27.76	45.12	52.08	75.06	39.9	21.68	46.84	23.46	35.74	31.57	13.61	47.24	48.37	35.29	26.9	10.12	8.85	49.01	39.07	51.76	62.46	53.44	66.71	70.41	64.05	63.7	64.06	48.46	92.41	36.52	51.53	22.09	EMP3
924	67.58	76.49	81.96	58.36	62.93	77.46	71.2	77.96	83.56	63.36	66.48	59.53	130.09	64.12	52.86	50.11	122.28	185.47	114.34	60.47	58.86	83.23	67.13	148.35	84	75.97	78.37	77.57	79.5	69.79	85.25	74.21	61.71	92.26	PSMD4
925	65	83.25	66.52	44.41	36.16	68.53	63.13	51.12	84.63	56.37	49.44	64.37	110.02	65.9	61.22	61.41	92.05	107.86	91.91	65.67	84.51	47.01	46.62	55.98	53.59	55.96	73.58	48.63	65.04	63.11	58.56	56.87	66.68	64.37	BAG6
926	91.35	47.43	11.53	46.26	4.19	104.25	55.22	52.8	71.2	26.24	28.21	38.49	0.87	29.67	65.25	59.57	0.84	0.01	0.08	87.88	55.46	22.86	52.14	3.89	84.23	82.89	25.8	105.52	38.54	84.53	63.55	112.7	58.43	58.01	SFTA1P
927	94.14	100.44	46.39	39.91	42.43	76.57	87.45	48.34	81.8	101.35	66.24	83.74	36.38	81.05	73.13	71.89	31.41	55.33	32.29	72.79	72.41	46.39	61.56	62.33	48.76	81.56	62.56	97.86	83.15	98.7	76.87	61.04	90.53	81.01	STXBP2
928	103.35	101.84	59.34	55.26	116.73	106.15	92.87	122.98	106.12	105.9	77.72	75.31	79.29	78.31	60.04	58.41	104.69	77.01	140.23	66.06	82.8	72.24	64.55	286.73	103.37	146.56	127.77	117.96	174.01	131.09	105.5	83.33	81.57	101.16	UQCRQ
929	93.45	96.68	80.62	69.91	67.7	73.62	86.05	73.61	65.19	102.11	58.26	66.54	90.54	116.08	79.16	70.29	93.59	143.16	95.06	84.05	114.99	70.85	85.76	124.2	85.59	106.03	97.26	114	90.9	96.29	104.19	83.61	96.49	85.2	PPP1CA
930	59.08	86.5	41.11	40.12	82.85	118.68	43.97	23.71	83.26	42.35	60.86	69.9	23.62	60.56	44.06	42.09	53.21	11.44	16.62	56.45	43.16	110.37	57.9	46.75	81.16	72.73	183.72	37.59	83.88	42.74	65.49	68.75	35.4	31.23	MXRA8
931	116.73	80.64	47.23	68.75	61.54	65.34	40.47	75.23	96.87	57.15	54.86	78.28	83.78	84.07	80.65	65.01	74.34	41.96	32.23	87.11	91.79	64.8	77.46	66.1	68.84	105.33	73.16	112.76	68.61	124.49	90.74	75.93	93.35	116.32	ATP6V0D1
932	65.61	83.62	71.19	63.38	51.2	52.97	63.42	80.05	96.56	74.68	51.07	48.27	46.59	90.49	73.56	56.16	62.8	105.42	34.72	74.38	79.15	73.6	71.92	67.92	83.73	75.82	89.68	88.53	66.78	109.68	87.13	70.18	63.53	79.18	ELOVL1
933	70.4	93.04	132.85	76.99	80.62	79.34	84.04	86.18	98.87	72.39	78.58	85.68	343.45	96.52	87.46	79.49	173.29	198.55	238.14	83.43	90.46	85.34	68.22	106.79	86.13	78.05	97.17	72.72	91.05	89.94	79.01	89.47	87.62	136.35	NONO
934	72.67	66.71	66.69	63.74	54.42	88.59	58.61	52.67	69.44	41.87	90.29	92.3	73.84	54.05	65.02	59.78	75.2	282.13	93.07	73.17	64.79	69.35	102.94	83.21	73.6	82.71	75.21	90.58	97.99	71.39	89.09	65.5	72.3	79.76	SLC3A2
935	86.86	29.23	76.48	39.4	174.04	75.15	89.89	47.1	39.67	275.09	234.9	624.29	37.43	34.95	142.7	102.04	124.51	72.36	120.84	98.2	51.24	457.11	268.27	37.44	127.61	84.72	115.2	68.38	159.15	379.94	253.23	220.15	194.14	115.75	MT1X
936	68.2	42.13	33.21	17.75	15.6	103.34	63.68	12.23	132.89	26.95	120.9	94.92	125.37	69.06	44.89	31.65	60.26	23.33	147.51	40.5	56.65	37.62	45.15	18.79	38.91	48.87	52.86	28.23	32.36	37	29.54	49.92	39.13	76.96	SLC25A29
937	63.27	57.66	121.43	55.77	99.63	80.26	73.9	37.14	87.4	120.67	59.8	45.28	32.85	78.1	40.71	42.84	24.47	339.51	9.96	54.49	57.65	69.78	54.78	170.76	74.67	77.03	117.11	63.24	58.15	45.16	68.51	55.39	41.99	79.15	S100A16
938	61.26	45.16	27.61	56.36	19.5	118.7	42.52	26.68	30.49	33.89	50.11	37.27	11.57	76.9	62.11	54.64	17.1	0.49	2.72	105.29	62.28	119.55	113.98	29.29	138.89	66.79	103.01	70.86	50.4	76.09	85.88	107.99	53.38	32.23	FBLN5
939	62.8	52.07	101.71	23.56	37.07	87.78	77.8	20.88	58.78	52.69	83.51	118.11	35.81	83.4	32.23	38.55	90.22	21.12	49.87	45.75	62.56	59.17	55.57	69.7	52.54	55.3	77.99	37.5	65.53	73.1	60.06	59.56	55.75	56.61	NME3
940	34.07	24.24	20.53	34	13.86	43.47	23.5	14.75	25.48	27.76	26.16	21.93	8.88	30.44	19.45	29.76	12.1	7.02	5.32	42.42	23.57	27.06	48.04	28.96	64.43	47.64	48.17	44.84	25.81	32.75	53.13	33.31	27.46	43.53	PDLIM2
941	50.66	28.21	25.11	26.17	37.3	71.37	44.4	16.68	55.4	27.53	69.05	41.79	100.49	27.56	23.85	21.2	53.41	32.92	70.89	33.16	18.59	72.53	20.29	74.48	46.55	33	77.04	17.11	24.61	16.22	31.21	31.08	25.39	15.15	COL18A1
942	79.85	70.54	65.31	57.6	65.46	92.12	76.14	56.32	72.68	70.71	61.21	53.92	69.66	54.25	46.92	49.15	101.56	64.97	82.04	52.89	62.98	65.65	71.19	148.16	88.39	107.41	91.54	88.14	85.7	96.11	91.69	82.41	74.9	75.78	COPS9
943	66.8	64.44	65.49	53.98	84.95	87.74	64.99	49.14	60.13	66.73	47.54	41.35	40.91	45.97	44.75	37.86	62.62	58.73	79.55	40.77	49.37	61.48	66.81	150.32	74.36	94.67	96.83	69.94	86.84	56.1	86.16	49.16	53.23	60.75	ATOX1
944	88.69	123.35	109.17	97	106.78	60.19	75.64	176.11	92.89	105.55	76.2	63.21	101.72	130.02	123.41	99.2	243.28	246.98	83.22	104.27	132.3	114.2	109.59	108.95	119.91	116.47	126.12	125.2	107.3	176.31	126.76	116.89	127.09	134.66	DDOST
945	70.55	99.3	88.45	64.51	68.07	87.68	72.7	43.15	65.79	56.74	92.66	81.74	120.54	54.85	69.49	74.23	88.48	131.65	188.73	60.12	41.02	74.61	72.22	144.16	101.51	96.35	89.88	99.25	89.78	88.41	105.54	118.01	81.07	62.01	TAF15
946	82.18	79.15	64.9	77.03	87.63	92.64	92.7	108.22	86.22	73.01	67.1	63.38	97.73	77.09	70.69	68.76	78.43	98.75	118.85	71.63	78.78	101.28	83	161.14	96.81	97.09	99.99	108.25	95.46	111.33	95.67	94.53	102.14	112.9	ATP5L
947	27.76	23.17	7	20.89	1.71	47.48	16.12	4.06	12.29	19.43	73.93	19.31	4.97	28.77	21.76	19.64	2.97	1.12	1.34	36.29	19.03	140.53	50.33	20.79	67.54	31.94	73.06	36.5	14.43	27.67	59.1	37.64	14.99	4.47	HSPB6
948	61.05	65.69	62.43	62.5	62.93	65.33	74.01	69.4	87.19	74.28	60.13	56.89	115.07	65.97	63.22	64.42	80.69	177.1	110.81	74.69	73.92	51.46	53.42	95.47	64.12	53.6	72.79	55.55	62.5	67.47	68.67	60.37	69.06	83.11	PTBP1
949	58.85	63.31	85.34	47.99	72.69	63.07	83.75	142.92	145.74	63.19	64.15	41.39	73.34	67.83	48.41	49.31	133.4	126.47	119.69	56.69	86.62	65.75	65.6	249.1	70.47	67.83	87.69	66.52	78.02	72.41	80.7	53.92	68.1	86.68	CYC1
950	64.56	57.07	21.84	54.13	36.52	43.48	68.86	44.25	61.62	40.18	40.07	50.26	5.57	48.11	62.81	70.27	8.28	2.07	7.67	87.74	53.69	39.08	62.55	43.91	51.73	60.35	69.15	56.62	76.63	82.08	47.49	71.27	70.84	56.62	ADGRE5
951	18.46	18.08	38.04	253.27	6.44	56.34	37.67	18.67	41.74	34.38	29.22	36.55	20.43	10.38	11.92	78.16	12.95	9.94	159.4	14.6	18.78	314.81	10.1	15.13	28.87	13.96	26.05	7.09	11.37	11.06	67.22	66.2	10.57	12.23	CAPS
952	20.8	13.91	12.99	30.6	42.94	94.24	7.41	2.3	14.24	41.54	158.42	25.24	20.04	17.89	8.47	19.23	29.34	5.17	17.4	21.29	12.29	163.16	27.49	13.49	155.58	26.61	38.15	21.69	11.62	19.7	63	38	14.09	8.45	ACTG2
953	109.74	112.75	250.71	138.19	428.07	66.01	116.05	158.16	72.43	132.66	139.59	149.04	116.48	154.54	137.96	86.72	327.66	833.18	248.98	101.33	115.74	146.51	115.93	271.2	97.53	162.74	160.83	174.52	137.27	142.5	217.02	96.21	135.28	83.77	LDHA
954	77.99	62.76	104.74	104.61	105.75	67.07	86.27	98.59	73.47	102.45	75.8	78.24	55.76	131.94	99.45	95.27	36.7	78.31	66.51	81.36	70.55	99.76	116.07	169.93	82.79	111.82	82.45	182.08	121.39	92.65	132.29	100.36	76.72	50.33	PPA1
955	77.03	227.39	32.89	24.89	20.7	57.33	84.66	28.09	101.01	113.73	111.69	84.46	19.62	83.4	60.4	54.39	42.78	30.95	37.92	50.03	93.12	34.61	57.42	43.15	48.49	60.98	68.02	63.01	40.06	55.27	38.42	56.94	54.99	48.35	RASSF7
956	76.17	67.91	43.35	43.41	77.44	85.15	82.34	41.58	74.56	88.46	52.43	61.52	46.99	74.17	37.02	38.95	57.25	121.15	59.01	53.97	78.67	62.21	64.52	106.59	60.45	92.69	84.44	69.98	77.2	79.76	82.57	73.65	58.83	125.98	TRAPPC5
957	66.7	51.58	56.04	59.13	62.46	77.17	68.49	50.65	58.19	55.04	68.49	83.45	107.38	73.64	66.29	61.61	78.22	126.31	148.37	66.18	58.34	96.55	88.55	112.2	79.93	81	75.18	83.57	78.15	67.41	87.08	88.57	64.05	52.77	ANP32B
958	80.59	123.46	111.35	66.26	72.14	84.45	78.92	86.36	177.73	138.69	64.68	95.82	106.6	101.81	85.58	72.9	164.47	224.98	100.28	73.79	200.62	99.22	74.27	128.15	84.83	102.86	153.53	85.99	76.86	88.46	106.16	83.75	107.92	117.23	SLC39A7
959	72.99	81.57	87.12	49.05	72.53	85.78	103.6	66.97	69.6	60.94	49.37	73.77	33.72	80.06	63.51	58.62	82.33	104.72	52.91	63.46	68.93	68.45	65.59	75.15	84.81	111.74	92.8	89.91	106.01	82.9	87.05	78.78	75.45	80.57	RNF181
960	108.15	63.55	30.48	80.83	34.35	30.22	13.15	69.21	57.24	6.22	19.4	86.75	1.58	75.87	67.8	64.22	3.71	0.39	0.56	108.32	45.82	43.79	68.55	22.62	97.03	61.09	63.3	101.51	140.82	121.14	66.61	52.1	135.78	36.14	VSIG4
961	48.43	69.79	59.52	74.43	94.38	60.97	58.48	43.45	78.39	70.71	60.99	50.9	35.51	51.55	48.04	53.33	66.99	14.82	41.31	58.46	91.59	68.46	86.96	142	124.25	110.98	82.87	93.36	134.99	71.18	103.12	66.22	87.86	45.24	PSMB8
962	245.27	162.13	129.03	28.53	171.88	124.01	695.43	110.07	433.43	20.59	360.61	595.4	1.49	252.99	190.87	134.4	10.57	0.1	5.17	115.39	124.81	160.87	135.87	12.36	56.55	80.1	141.24	207.71	183.47	117.62	23.77	173.64	300.06	268.15	CYP2B7P
963	47.11	39.65	62.71	65.37	48.71	55.77	31.86	53.97	40.34	47.96	53.48	47.97	35.58	55.27	57	53.3	29.05	45.06	27.31	64.38	37.32	66.06	74.03	38.85	89.74	53.81	66.95	69.27	77.86	53.8	59.08	52.68	46.25	52.48	VAMP3
964	205.95	128.71	1945.7	188.4	92.51	39.58	12.42	89.82	67.65	8.69	24.04	46.55	6.41	116.12	93.71	138.96	69.09	1772.64	8.09	173.92	159.63	56.88	193.54	378.28	164.44	401.07	62.34	266.19	108.9	276.87	522.45	126.26	192.91	85.32	S100A9
965	71.09	66.87	98.68	218.98	45.96	61.68	28.14	102.83	31.36	121.73	31.7	76.84	7.46	57.68	87.91	105.04	7.35	108.24	17.41	85.58	24.72	193.6	102.82	17.51	112.23	62.35	86.74	80.68	92.41	140.54	89.86	115.44	60.94	14.58	ALDH1A1
966	104.01	159.58	78.91	97.8	163.92	136.15	102.33	51.92	44.57	92.88	136.68	113.01	22.9	126.36	211.57	141.12	57.74	9.34	9.27	158.07	151.43	278.69	184.88	214.33	172.36	236.65	328.8	101.13	249.81	166	216.02	240.35	175.45	74.52	C1S
967	65.82	68.87	64.47	61.75	63.25	72.27	73.86	54.71	50.34	81.44	52.32	52.23	139.33	62.06	58.44	53.5	64.15	152.26	69.2	62.22	48.8	73.81	68.22	121.15	67.07	74.05	80.64	70.26	62.98	60.4	70.11	61.07	60.02	50.03	UQCRC1
968	68.99	91.38	136.37	66.44	43.95	79.54	97.63	54.14	134.66	80.92	110.75	82.23	88.37	88.88	73.62	73.68	66.39	51.11	29.04	68.72	83.24	56.44	61.1	38.61	56.23	76.88	108.51	57.9	68.05	66.63	48.5	88.95	74.75	69.35	PLXNB2
969	82.04	41.47	123.16	87.85	89.9	58.24	39.35	28.78	43.49	65.75	74.68	66.85	80.56	100	113.3	96.8	125.85	101.19	74.19	84.41	63.86	117.28	109.33	100.88	113	88.28	104.81	136.32	87.21	91.5	114.34	110.77	92.89	58.45	15-Sep
970	47.26	56.31	124.65	47.03	46.07	62.92	50.82	40.29	60.09	81.11	29.59	49.25	35.42	66.93	42.75	49.88	87.23	470.8	70.3	61.91	42.96	37.49	38.17	64.36	49.37	42.87	74.62	37.54	40.25	35.64	33.86	51.28	35.9	50.47	JUP
971	64.82	28.9	45.71	87.07	12.73	71.11	26.61	31.12	19.78	24.11	41.55	28.54	13.65	46.75	78.57	84.51	8.62	24.49	4.53	93.4	27.25	126.47	81.1	75.23	123.57	67.64	107.65	98.08	51.76	94.67	78.13	86.32	60.28	18.31	EFEMP1
972	90.46	108.37	98.59	109.64	133.38	62.5	74.33	220.88	79.09	113.77	68.82	67.83	116.73	142.62	141.84	123.03	143.07	167.35	149.41	108.46	120.7	113.88	120.02	128.6	112.45	88.69	122	128.88	92.98	128.23	127.15	112.6	106.74	102.78	TMED2
973	75.91	12.85	0	0	16.26	91.66	23.12	0	34.03	2.42	16.85	14.17	0	0	0	0	5.09	0	34.88	0	0	0	0	1.46	0	2.25	0	0	0	0	0	0	0	0	NA
974	151.47	132.94	142.81	205.19	226.22	81.54	66.17	181.99	141.36	65.68	62.08	130.32	32.26	226.84	166.98	156.47	96.64	169.48	16.2	174.93	153.15	156.24	228.86	194.67	196.76	150.62	193.52	247.83	363.36	307.46	167.56	120.82	182.44	116.07	CTSC
975	47.92	40.49	24.1	34.81	26.13	47.43	28.36	27.21	36.2	28.21	37.93	28.85	14.26	41.4	34.43	36.39	14.04	2.89	2.88	45.62	41.27	55.8	54.96	25.89	70.99	53.22	56.25	55.93	48.3	48.78	55.82	42.51	41.99	26.04	TNFSF12
976	9.2	4	5.23	22.85	3.07	31.82	0.96	2.13	16.51	5.84	3.41	3.78	0.62	1.76	1.54	19.49	0.78	0.09	0.4	18.62	3.11	2.25	25.75	0.2	47.27	9.17	2.62	14.01	7.86	11.08	16.08	5.66	7.29	2.62	FENDRR
977	81.69	88.39	158.18	60.57	89.86	80.31	69.99	93.41	73.16	90.19	57.81	66.55	57.98	88.48	66.56	68.15	108.8	91.74	84.92	72.47	101.11	73.12	76.96	109.75	88.31	111.91	102.16	99.03	102.1	105.76	116.64	97.54	103.42	149.52	LMAN2
978	38.66	50.64	28.86	21.36	9.25	93.01	34.13	13.73	40.24	18.41	74.28	83.05	12.83	36.76	32.64	44.23	23.58	188.19	29.92	27.39	26.01	50.43	41.54	16.24	58.65	35.73	27.47	21.15	27.39	21.94	37.43	44.23	23.59	26.32	GSTM2
979	76.42	109.23	104.65	61.98	77.55	61.75	59.06	93.42	65.93	72.75	58.45	66.26	94.91	87.65	58.66	58.64	120.38	160.08	94.03	76.95	74.35	87.99	71.3	87.69	66.88	76.45	73.02	73.36	95.75	107.76	71.52	69.91	73.56	99.99	SSU72
980	68.67	58.31	73.34	56.16	58.07	57.86	67.46	55.21	71.93	73.49	62.33	53.89	148.07	80.22	56.64	52.33	205.24	291.68	164.37	51.2	78.44	79.06	79.45	201.04	83.4	93.17	94.23	96.59	86.79	87.48	101.8	69.48	77.23	79.58	SNRPB
981	34.79	37.86	25.35	89.7	14.43	37.63	40.2	21.8	29.88	69.2	18.02	33.79	1.65	53.86	39.65	54.4	8.21	0.64	22.62	43.32	48.28	59.3	41.44	47.34	39.88	36.3	35.8	53.55	46.47	34.27	29.99	41.86	36.8	23.13	ALDH3B1
982	80.85	60.73	41.7	28.66	30.39	75.12	58.2	51.22	102.84	56.51	68.95	62.26	88.44	67.03	40.4	44.47	139.42	26.83	65.87	54.48	62.19	52.11	51.03	55.04	53.66	62.46	73.51	51.04	46.59	58.32	47.02	71.43	51.09	67.5	MFSD10
983	74.43	64.12	88.67	71.12	66.41	61.48	45.49	69.96	61.23	75.87	75.75	63.45	113.08	84.95	75.93	71.19	99.74	85.5	68.53	73.23	66.73	104.54	89.2	85.73	100.99	73.5	79.34	87.02	75.83	91.5	87.35	86.6	76.82	83.44	TMEM230
984	70.85	71.43	75.6	52.94	54.67	82.69	96.65	52.95	60.4	56.89	62.22	61.38	65.37	84.39	58.06	56.89	94.89	108.85	64.5	56.95	72.68	74.26	68.82	117.52	87.12	87.1	90.15	98.76	72.35	79.15	100.31	87.38	85.31	76.04	TRMT112
985	74.56	67.91	58.83	57.56	75.49	90.2	76.79	47.19	66.98	66.28	65.81	52.17	90.14	70.66	52.95	51.09	103.46	81.23	96.63	51.63	63.17	67.66	66.96	116.96	86.98	93.77	88.67	100.76	80.49	76.67	104.68	65.07	66.45	72.75	DRAP1
986	71.02	68.17	57.57	63.8	72.2	63.73	64.32	80.84	63.33	87.38	53.61	50.8	83.25	75.51	63.65	64.88	82.37	180.23	139.78	77.08	97.1	73.65	80.97	109.56	84.53	83.3	82.11	85.79	72.05	78.43	100.65	69.69	72.79	67.04	SRSF9
987	71.69	71.68	34.55	24.27	41.89	98.46	68.19	27.21	52.39	57.4	80.75	67.29	67.09	38.06	45.94	54.31	67.22	49.06	56.73	46.99	52.56	41.08	47.18	78.06	48.78	68.33	57.78	39.91	71.64	45.34	58.27	63.48	56.65	42.95	IRF3
988	71.93	67.77	22.13	18.8	23.22	90.3	43.1	18.48	87.48	57.55	92.19	81.35	66.8	26.42	31.91	37.18	36.56	18.82	41.18	31.74	38.62	26.56	31.02	44.81	40.52	44.71	31.09	31.65	36.81	38.33	42.73	48.35	38.65	63.18	CDK10
989	68.7	44.9	37.78	88.36	90.71	59.9	31.24	83.27	43.33	33.23	82.17	61.62	81.53	56.63	78.07	79.35	36.11	16.97	8.39	62.15	28.8	115.64	89.71	47.7	88.68	47.57	54.15	71.53	70.62	64.02	75.84	73.34	40.66	49.3	SH3BGRL
990	63.76	51.52	55.78	46.3	47.78	64.2	56.6	45.55	50.7	53.8	52.31	47.13	105.13	65.34	42.99	38.73	77.04	119.7	121.29	51.67	55.14	64.83	58.34	72.52	67.69	66.78	68.75	69.24	52.48	54.06	74.68	55.84	51.47	47.13	PSMC3
991	59.36	54.7	108.56	94.97	83.87	56.74	67.94	100.99	61.47	68.73	69.22	85.31	74.6	85.29	88.54	88.5	73.86	67.01	125.52	109.2	75.59	101.96	98.99	61.43	81.57	49.11	75.62	59.01	72.22	84.15	71.49	88.16	73.45	79.11	CCNI
992	56.27	48.4	51.25	52.98	45.94	82.05	37.17	51.86	36.52	24.9	86.91	64.42	87.87	45.39	54.82	47.71	43.38	22.87	49.3	47.18	24.87	83.22	67.69	47.65	101.96	68.97	60.35	87.82	62	64.24	73.79	80.96	44.5	63.02	TCEAL4
993	56.33	60.2	39.59	40.28	46.15	66.03	92.31	41.51	67.94	59.3	67.4	52.41	54.33	68.14	51.4	49.14	71.38	160.9	92.34	54.84	60.67	76.32	65.6	71.49	66.67	57.98	65.01	69.63	61.56	66.75	73.16	56.94	56.9	68.85	RAD23A
994	66.1	30.88	50.98	35.24	22.49	68.29	65.65	54.56	26.56	34.29	96.18	83.81	15.31	76.91	67.21	48.55	21.7	3.98	8.76	59.47	32.96	67.24	65.24	27.22	60.1	80.1	63.68	75.39	41.32	49.94	52.58	65.38	40.06	49.65	RBPMS
995	66.14	66.72	52.53	45.71	43.93	67.09	66.79	41.8	69.87	60.95	58.21	49.46	95.8	51.78	41.34	41.47	111.12	131.11	57.17	43.7	52.28	57.21	55.04	95.49	55.97	62.46	59.24	60.12	49.32	53.51	77.14	49.18	51.71	46.75	ADRM1
996	77.42	62.74	96.96	72.98	93.68	70.02	55.87	89.25	62.66	72.62	59.99	55.6	69.78	71.32	76.96	71.69	129.89	123.94	117.15	76.38	68.31	95.61	82.14	154.72	101.87	95.26	79.29	111.44	103.12	90.58	101.79	81.25	85.57	65.23	ATP5C1
997	63.35	40.42	43.03	34.82	47.77	55.07	50.1	46.08	42.9	47.06	45.75	37.42	45.76	63.95	42.41	37.09	75.54	37.68	66.3	54.05	58.68	66.95	56.41	49.87	70.71	57.32	69.6	64.49	48.38	53	66.87	60.97	61.6	39.12	GRHPR
998	68.94	82.09	62.12	35.19	130.15	104.96	76.75	47.48	75.09	45.48	74.15	75.91	123.48	57.09	45.92	39.9	84.6	137.06	96.21	43.45	58.61	64.27	51.86	56.11	50.53	61.63	63.27	64.68	59.38	49.88	52.24	46.39	43.02	49.24	FAM50A
999	32.47	11.71	37.35	56.72	56.97	53.15	22.47	13.6	24.69	13.75	35.83	13.48	10.47	20.2	24.49	41.96	27.51	6.8	8.63	32.71	31.85	19.76	57.04	9.68	55.06	38.16	22.29	34.7	19.57	23.11	21.88	23.23	23.1	6.99	CX3CL1
1000	45.18	26.83	80.36	70.98	30.97	48.03	30.56	57.84	25.65	47.13	45.33	47.4	39.54	66.53	61.32	60.2	32.91	22.56	31.18	70.34	33.44	67.16	85.79	23.56	87.81	44.12	63.41	77.71	49.69	81.51	63.19	55.93	44.16	92.96	PPP2CB
1001	74	28.21	84.33	98.02	137.17	58.07	35.55	49.77	43.62	135.27	49.4	64.01	33.1	35.26	68.46	79.61	12.62	84.62	5.62	74.24	57.07	40.83	141.48	23.55	55.68	46.9	36.76	63.5	82.08	90.24	54.26	47.75	90.93	41.4	SGK1
1002	21.61	15.3	22.22	49.93	23.16	45.73	31.46	18.57	23.69	10.36	31.15	18.82	23.73	20.16	26.2	38.72	6.54	1.17	6.55	44.54	13.33	27.93	46.45	17.46	71.52	23.58	29.2	28.79	37.68	37.71	45.07	25.99	27.21	19.23	SH3BP5
1003	21.41	13.44	5.16	17.82	2.09	39.94	10.82	3.76	21.8	8.25	12.74	13.64	11.58	1.55	3.84	20.36	1.02	0.13	1.23	22.34	5.2	7.11	50.9	5.2	40.69	13.14	13.36	39.53	14.51	13.78	19.19	10.91	19.03	9.05	BTNL9
1004	59.1	41.62	61.92	57.09	60.36	52.11	48.37	44.28	64.13	57.52	59.42	71.83	35.05	57.8	56.56	66.97	47.38	31.12	51.56	66.86	56.71	67.24	85.59	83.67	58.87	75.61	78.72	67.06	51.69	54.32	49.35	65.55	77.65	61.71	BCL2L1
1005	130.19	21.9	169.87	100.86	164.64	51.91	54.26	34.85	48.29	42.38	63.53	173.98	4.57	27.59	78.68	100.32	10.51	6.34	5.6	99.15	229.25	71.86	80.79	31.32	68.32	73.82	78.03	219.71	86.82	301.65	107.13	88.89	310.39	24.99	GADD45B
1006	77.37	106.46	135.16	42.27	87.28	79.63	60.31	69.78	64.97	68.15	61.07	62.44	61.03	137.29	63.11	49.47	164.66	57.57	89.46	69.44	76.77	90.41	71.29	70.86	81.92	82.87	129.83	71.6	86.75	80.78	70.71	77.44	77.35	87.15	VKORC1
1007	88.96	84.57	30	59.52	52.78	41.2	25.95	39.98	57.65	15.98	23.76	39.57	3.88	72.33	64.24	61.46	8.91	1.75	2.9	69.28	57.52	44.4	76.31	53.8	66.67	88.18	65.31	108.11	91.51	93.03	100.57	40.14	80.32	28.16	SPI1
1008	60.29	54.22	43.55	35.7	45.56	69.88	59.23	36.43	72.8	68.38	70.81	48.85	63.61	64.89	46.33	46.73	42.88	74.24	79.55	49.53	59.39	58.83	47.16	48.54	56.85	55.4	72.94	44.84	53.39	54.61	56.48	51.51	50.54	71.54	HMG20B
1009	61.86	53.59	43.97	37.05	48.9	68.85	72.59	43.85	57.45	69.4	59.16	43.95	44.18	55.8	40.71	37.66	58.64	123.46	63.79	43.44	52.8	60.41	51.73	77.79	57.48	62.48	65.87	64.75	59.68	62.01	79.98	52.28	45.88	51.2	CCDC124
1010	56.76	52.69	55.23	53.83	36.09	51.92	34.78	38.52	46.21	31.34	53.14	39.35	76.72	64.63	46.86	43.85	49.78	30.25	68.16	61.93	62.82	69.12	53.18	67.22	89.88	57.27	90.74	56.58	57.43	70.01	58.93	60.09	60.78	40.8	OAZ2
1011	55.05	49.01	41.5	33.77	37.59	73.38	70.99	37.42	44.65	51.88	52.35	55.89	35.24	62.03	46.8	45.35	45.84	41.22	65.05	53.86	61.92	59.11	56.06	67.6	68.44	62.8	64.75	54.74	46.28	47.16	63.32	59.85	59.92	47.53	AIP
1012	65.1	85.7	14.63	44.93	61.94	84.39	46.09	24.44	52.52	48.93	54.4	30.66	32.16	36.15	31.12	53.11	88.5	23.66	98.95	28.47	41.95	56.51	67.16	78.67	92.22	121.37	60.17	55.81	130.87	80.69	108.8	78.83	68.46	51.09	IFI27L2
1013	60.19	80.19	85.32	36.93	34.95	85.89	77.87	34.2	67.06	53.36	57.17	62.17	80.64	55.74	38.5	37.83	76.19	42.47	73.2	44.72	46.83	55.66	46.57	61.91	50.28	54.83	54.7	45.49	48.02	41.61	53.7	47.83	42.52	63.28	PRPF6
1014	64.8	71.23	84.9	73.27	63.95	61.12	67.37	103.05	62.35	63.63	53.1	52.3	158.63	86.11	80.37	76.83	126.07	132.58	129	77.31	79.84	64.95	59.07	91.71	84.56	73.84	85.14	63.28	73.77	86.53	79.29	72.09	85.56	87.4	GANAB
1015	73.92	60.84	90.87	78	70.94	63.15	56.95	87.03	77.99	64.75	65.43	62.86	71.79	82.4	86.86	73.56	69.6	111.45	74.28	82.3	75.01	112.81	90.97	100.81	96.67	85.34	91.29	105.07	93.35	93.81	89.64	89.42	87.1	57.24	SEC11A
1016	91.27	130.04	39.3	32.28	26.67	70.4	120.95	63.28	60.83	58.35	52.68	176.42	44.64	73.42	60.74	42.84	63.12	136.17	77.67	72.49	100.59	40.56	82.87	48.43	57.53	101.81	88.64	93.76	69.66	97.68	75.02	94.02	118.74	99.38	DCXR
1017	64.06	63.69	49.99	29.44	50.09	90.06	94.47	42.53	84.1	49.31	80.86	62	147.29	54.41	45.42	56.16	77.21	46.43	140.2	42.23	36.02	41.32	38.74	68.29	56.98	54.89	61.62	46.14	48.1	45.49	59.2	56.42	45.61	64.33	ACIN1
1018	86.3	100.83	100.04	68.2	117.03	65.25	72.63	126.9	74.01	96.63	67.46	64.97	61.84	103.96	78.15	68.45	133.57	141.31	96.39	67.24	106.52	86.55	81.4	109.77	80.94	97.22	112.4	93.63	101.21	93.67	111.62	81.67	102.17	133.86	TMED9
1019	66.53	53.51	47	133.88	126.8	31.93	12.24	90.15	66.14	5	10.12	42.42	12.47	49.25	79.7	105.43	15.51	1.98	4.82	34.75	33.22	27.54	72.77	93.58	83.66	79.44	53.62	147.83	174.48	93.29	87.52	26.78	57.79	20.24	FCGR3A
1020	56.83	38.99	38.23	46.77	36.04	47.84	37.79	36.56	83.76	37.25	35.1	34.54	36.42	30.18	33.21	51.3	45.09	34.58	17.49	62.64	31.24	23.78	23.99	24.91	40.76	35.05	40.26	25.66	34.83	47.77	16.54	35.45	23.31	29.4	AGRN
1021	60.1	59.52	69.2	43.36	63.78	88.82	82.5	47.52	67.56	78.99	55.03	66.82	74.48	53.95	37.25	44.07	113.78	113.02	158.5	47.31	69.52	61.3	59.52	109.5	45.19	82.3	77.04	68.23	67.76	64.55	73.54	63.2	57.56	47.17	MZT2B
1022	41.72	39.37	32.27	31.97	17.76	60.14	31.32	19.67	34.84	36.34	38.77	25.66	41.89	31.65	27.57	30.15	33.59	24.5	24.07	35.11	31.99	23.62	33.25	37.29	43.17	32.59	39.86	30.04	26.4	26.5	41.71	26.06	27.72	22.47	MAP3K11
1023	54.75	62.75	80.24	69.21	54.15	73.62	73.78	66.94	48.37	66.12	55.7	65.03	105.65	75.22	66.39	66.12	75.39	83.93	98.32	66.86	64.61	68.25	63.73	77.36	69.61	73	77.8	70.75	66.19	65.68	73.67	70.25	66.51	66.36	SF3B2
1024	102.82	117.04	71.4	108.79	65.32	52.94	40.77	121.17	96.13	58.28	31.39	80.32	5.77	133.18	89.61	87.17	15.8	13.42	2.76	109.7	94.39	66.72	91.69	44.44	106.23	67.73	101.75	137.71	107.35	141.38	73.29	52.73	92.88	115.61	CXCL16
1025	29.01	23.07	9.9	11.89	11.61	63.88	18.43	4.99	24.41	26.04	52.36	23.09	92.99	14.14	10.89	18.3	33.9	20.34	73.8	23.45	13.29	32.98	20.41	19.32	46.42	23.79	30.11	15.45	16.11	17.31	27.27	25.57	14.84	11.4	DMPK
1026	57.8	52.36	59.26	57.93	58.12	85.52	70.06	70.77	53.57	110.33	192.96	153.26	28.48	49.07	93.32	73.14	43.46	101.16	107.98	70.84	99.95	78.66	74.89	122.23	80.61	251.21	75.58	90.35	99.31	93.32	98.46	112.89	83.5	107.85	SNHG8
1027	74.23	77.59	90.86	77.08	70.45	66.11	69.71	125.14	61.38	97.86	54.32	61.04	92.83	71.54	68.27	58.99	72.38	138.71	122.41	58.67	74.67	71.3	76.9	203.47	72.89	102.69	92.08	105.72	95.71	72.17	93.58	62.33	79.02	56.57	COX5A
1028	49.9	101.49	290.79	48.2	196.55	126.02	55.85	41.36	203.45	141.48	31.6	45.05	692.59	77.84	38.62	58.23	687.21	110.54	860.82	47.19	86.23	82.73	67.1	67.2	188.79	89.56	119.11	37.03	109.6	92.78	67.93	92.36	48.83	259.89	MDK
1029	61.95	51.98	52.98	56.61	57.87	69.77	80.1	70.58	52.53	55.91	53.36	54.56	79.53	60.96	57.69	55.07	80.98	138.21	109.26	55.92	60.08	80.4	68.21	115.35	84.97	77.06	73.38	82.49	69.53	70.04	75.06	61.94	64.66	63.28	PSMB7
1030	49.46	46.47	33.77	23	35.02	61.29	56.98	30.46	104.39	32.93	37.77	23.39	34.23	32.84	30.24	45.12	67.2	6.31	43.69	31.99	41.66	22.7	29.41	79.67	54.64	42.23	48.62	30.75	52.04	30.39	39.61	33.01	32.53	33.65	PARP10
1031	84.55	157.94	61.22	71.45	142.86	76.35	128.88	78	46.59	153.63	74.63	83.42	28.74	108.62	155.96	155.12	60.77	29.81	44.16	95.77	217.68	145.61	176.62	87.41	99.07	114.58	81.4	125.33	130.49	101.51	118.56	123.6	165.31	90.29	HERPUD1
1032	65.99	40.39	33.21	30.63	30.63	48.1	34.98	42.76	55.8	59.18	38.44	37.19	29.31	35.72	45.13	40.57	68.51	80.66	21.49	49.35	38.41	45.09	50.13	63.22	50.9	65.02	59.95	53.68	34.49	42.35	62.91	50.36	45.14	46.47	LTBR
1033	42.07	36.02	19.74	66.16	27.81	58.96	37.23	35.24	31.78	52.67	28.28	37.94	32.8	29.44	56.15	75.47	14.74	0.73	25.76	81.73	41.44	75.43	76.05	28.4	93.12	40.78	54.57	40.56	51.83	47.87	46.04	61.57	50.44	29.93	METTL7A
1034	66.95	80.32	72.88	43.48	43.64	67.84	88.73	61.43	87.89	91.04	46.28	74.04	44.29	86.82	70.85	61.4	76.38	36.57	53.32	51.21	69.85	58.54	56.97	133.39	82.33	76.21	71.11	70.93	75.41	70.75	63.73	73.8	72.62	81.61	PNKD
1035	56.62	54.79	88.65	58.51	54.41	49.26	42.33	121.69	60.82	57.88	48.16	48.99	66.42	78.77	58.94	50.52	103.11	87.44	39.42	68.16	63.66	74	72.46	87.4	81.7	71.46	77.98	65.64	68.42	65.73	86.2	61.97	57.35	69.1	SLC39A1
1036	63.88	81.06	151.44	55.88	262.42	103.76	63.79	57.11	51.38	66.5	71.57	111.85	45.6	112.72	108.28	85.87	77.05	10.77	10.97	117.07	102.86	277.46	112.96	61.86	216.25	156.81	332.78	61.9	122.06	107.5	71.48	137.83	86.45	61.81	MMP2
1037	57.88	72.72	49.88	60.95	53.73	55.92	85.56	43.76	102.62	50.73	30.97	51.26	30.79	53.96	44.99	57.47	64.37	70.29	56.38	58.52	103.97	50.7	54.96	92.34	61.89	79.6	71.98	96.47	66.68	89.89	79.6	72.99	79.85	48.16	MRPL14
1038	60.81	57.75	54.01	49.16	42.27	60.23	74.23	31.74	52.2	67.76	52.7	66.59	159.46	66.94	46.36	40.02	140.08	88.67	240.62	59.39	72.49	56.99	57.83	80.55	59.13	73.61	70.41	62.29	56.95	68.47	71.17	61	55.32	63.98	SIVA1
1039	39.47	34.53	26.41	23.76	18.4	52.63	37.85	13.79	62.15	26.86	46.09	28.98	25.67	28.38	24.01	34.56	14.44	11.22	24.28	40.03	27.38	25.69	30.64	40.45	40	32.3	33.81	21.13	22.94	23.63	32.17	32.07	26.84	21.55	HDAC7
1040	91.33	84.4	72.83	68.07	77.84	63.92	41.16	90.77	55.57	79.95	41.88	64.66	100.5	72.06	80.18	80.14	293.09	77.68	100.51	83.49	113.25	67.56	73.63	73.11	76.65	86.97	111.72	85.5	80.87	77.2	70.94	100.46	78.32	47.2	EMC10
1041	62.89	47.48	45.09	17.93	35.53	131.95	96.74	14.09	64.12	29.83	108.65	159.67	83.7	62.39	33.71	38.93	59.95	19.94	93.95	34.73	24.12	42.15	37	44.04	55.26	49.73	87.29	36.6	56.1	35.83	49.29	47.42	37.44	54.31	LUC7L
1042	87.76	96.21	132.69	91.52	79	68.04	67.08	139.13	84.7	89.09	70.3	64.42	129.51	111.18	109.14	95.47	195.86	157.62	82.38	96.22	95.01	81.81	95.82	155.86	98.53	120.58	101.04	113.79	105.55	128.65	124.26	105.92	111.45	135.82	RPN2
1043	58.89	59.83	55.78	27.97	50.05	90.09	86.27	48.09	109.41	32.85	123.69	84.59	133.52	37.13	42.8	50.76	55.18	48.76	74.46	35.22	32.1	44.37	36.08	57.54	41.36	50.13	45.88	32.76	54.36	41.9	40.65	49.72	36.98	51.16	CCNL2
1044	331.38	2997.42	22.37	198.15	331.48	3329.89	2566.06	131.89	224.36	2132.59	1856.76	481.95	93.95	1084	1573.17	1992.67	291.39	0	47.94	286.52	5109.27	2636.14	3092.37	641.42	218.54	3710.83	61.34	479.29	739.66	250.85	1758.03	2131.33	2211.31	352.64	NA
1045	67.31	46.28	91.22	111.88	96.74	55.86	43.86	70.6	53.95	51.19	45.45	44.92	65.3	65.99	59.88	75.05	107.81	31.9	71.58	65.64	37.7	71.95	62.84	64.23	73.22	62	62.18	78.11	66.54	79.55	93.31	52.35	49.28	35.37	DNAJA1
1046	80.11	74.18	157.7	101.41	99.45	72.32	98.35	89.01	73.85	89.78	59.98	75.77	106.87	80.29	78.53	67.5	186.79	67.57	175.1	78.69	39.34	118.98	75.88	108.79	96.62	87.89	95.18	112.29	128.88	111.36	91.14	95.72	67.26	98.47	DYNLT1
1047	48.5	36.33	15.31	26.74	33.67	75.07	62.92	47.5	40.6	37.2	88.89	55.56	41.32	36.58	43.53	36.99	25.14	63.05	56.99	45.13	53.98	58.58	60.89	74.54	78.5	60.11	64.66	43.65	40.92	33.93	56.67	67.76	46.75	60.8	SNHG7
1048	59.2	62.77	58.17	22.55	28.2	79.8	80.9	21.18	74.87	53.15	82.17	106.76	64.79	69.19	38.72	43.83	69.5	32.29	83.83	42.47	40.38	45.87	36.53	56.66	42.2	50.45	76.79	38.7	54.46	44.26	48	46.39	43.58	52	RHOT2
1049	56.06	71.06	69.67	53.09	42.6	52.22	53.62	50.6	54.3	52.04	46.35	39.14	38.63	58.92	56.74	58.06	86.16	112.55	79.74	70.57	57.94	45.86	57.58	62.3	66.97	73.86	58.06	56.14	54.83	64.99	75.47	62.9	58.02	46.73	FLOT2
1050	51.48	35.22	50.94	31.7	32.46	70.62	60.95	43.26	68.96	41.9	50.71	28.31	21.98	50.09	34.31	39.85	67.24	18.44	36.05	38.92	37.76	39.11	41.93	54.66	54.31	54.02	65.4	48.64	51.09	36.07	49.14	35.47	36.4	37.66	GSDMD
1051	51.68	42.21	54.28	54.7	47.39	61.3	42.32	42.05	41.15	47.22	46.02	39.22	28.46	44.3	42.39	45.16	35.32	48.74	29.32	53.36	38.44	53.86	62.79	35.99	70.46	45.45	51.39	55.02	58.63	51.75	49.96	43.9	41.62	41.04	FBXO7
1052	104.43	0.62	253.74	687.61	261.5	409.43	189.51	170.69	451.84	73.35	73.68	140.91	3.3	159.16	34.61	37.76	0.19	1.23	6.34	78.41	175.54	66.54	114.65	0.26	55.17	9.98	60.22	65.93	0.95	1.2	1470.35	1230.89	2357.03	983.25	HLA-DRB5
1053	56.48	41.28	50.13	86.06	66.1	53.25	37.62	60.89	50.94	54.35	52.68	52.47	53.96	60.26	77.31	75.89	32.84	76.52	62.19	68.51	40.24	80.19	90.55	69.05	88.42	58.56	63.47	89.82	77.4	77.27	86.45	62.28	61.66	37.25	RAP1B
1054	54.41	60.12	55.12	33.5	44.05	73.6	63.49	33.86	71.02	49.47	62.99	58.69	65.95	46.83	38.16	40.13	95.34	110.89	98.98	43.63	51.98	47.11	48.71	52.71	52.92	49.71	66.19	42.02	45.75	41.39	51.64	55.63	47.98	48.48	GPS1
1055	44.82	107.66	15.16	37.04	49.65	67.03	71.74	49.8	53.42	110.97	50.49	47.31	109.22	62.94	70.42	67.74	205.33	17.45	60.58	37.73	111.94	95.46	60.94	95.92	58.74	73.9	51.25	41.5	54.14	52.98	44.29	65.62	59.01	38.46	ITM2C
1056	17.87	11.75	11.63	28.76	15.52	65.17	8.18	2.29	11.2	28.93	160.54	41.17	13.23	12.28	8.22	14.06	15.37	5.25	9.69	20.52	10.5	162.59	25.69	7.9	105.39	19.09	39.95	15.74	6.94	14.66	48.49	33.8	10.59	9.37	CNN1
1057	74.39	75.19	63.12	79.81	72.64	63.76	74.95	129.44	66.02	81.15	58.5	57.33	51.2	68.8	68.46	75.95	76.57	106.68	80.01	68.95	69.11	83.01	82.81	167.8	87.81	85.11	84.23	109.61	123.57	98.41	101.04	74.18	73.17	99.84	NDUFV2
1058	54.84	77.87	89.69	58.62	73.86	55.73	44.05	41.2	69.77	91.97	34.59	37.1	38.79	58.2	58.19	55.19	68.66	77.79	49.19	67.26	49.77	39.63	44.35	67.01	63.13	49.23	73.95	44.71	67.95	44.45	48.79	47.92	47.7	43.76	LASP1
1059	45.22	59.7	105.19	85.97	148.12	65	36.75	58.43	59.9	33.14	80.46	40.57	47.47	54.1	63.93	65.52	42.53	66.74	14.92	67.35	38	76.11	59.65	36.98	81.71	54.34	79.46	63.18	83.83	60.88	61.13	62.77	38.73	36.4	PLS3
1060	30.66	30.14	27.94	17.37	20.18	50.4	30.06	16.29	33.87	25.99	33.31	29.01	22.54	21.11	19.89	27.51	53.46	39.93	39.08	32.55	24.36	26.05	57.16	28	45.68	27.06	30.29	24.62	27.87	26.59	28.24	30.01	27.99	18.99	STARD3
1061	54.01	110.55	23.51	22.8	13.77	75.26	79.36	29.83	65.56	57.91	65.1	55.98	35.32	43.64	23.81	33.73	54.46	8.35	18.81	35.36	40.47	35.54	33.05	51.47	41.96	47.1	38.37	31.03	43.08	59.01	46.16	40.04	37.85	42.08	SIGIRR
1062	20.94	12.2	8.59	25.48	7.19	47.52	12.61	6.7	16.34	8.57	45.15	9.96	19.66	12.15	15.55	23.21	3.55	0.85	3.41	35.29	10.05	24.17	44.36	10.29	66.22	19.89	21.86	24.64	15.76	18.95	37.2	23.13	24.12	4.94	LDB2
1063	51.99	27.79	83.14	57.62	70.54	50.37	28.71	64.96	48.7	94.15	51.15	36.44	55.18	65.46	46.72	42.23	63.6	139.71	72.47	55.8	56.01	68.91	57.04	74.18	66.02	54.17	60.69	64.56	40.42	54.68	57.21	53.99	51.9	42.35	ARPC1A
1064	41.79	55.05	58.77	51.6	45.24	67.36	82.97	47.73	64.45	58.93	41.37	37.96	37.88	39.64	43.72	76.87	107.99	19.03	48.38	39.99	49.54	52.97	56.14	72.01	130.24	70.9	73.07	68.17	64.67	49.79	62.16	49.24	40.29	57.96	IRF9
1065	52.85	46.74	24.32	17.29	30.16	83.42	56.36	26.69	49.7	48.38	68.15	48.57	93.01	48.2	28.08	30.97	61.4	60.63	83.31	27.41	45.33	38.85	43.09	81.43	37.93	55.12	44.82	35.86	48.99	38.06	67.95	44.54	35.51	30.84	C9orf142
1066	60.27	63.92	82.94	58.14	47.83	49.72	58.81	57.35	69.37	73.97	44.17	49.49	52.16	78.93	65.54	59.91	69.84	95.15	40.06	67.49	57.22	49.2	48.4	50.53	55.94	60.63	81.02	59.49	54.9	68.21	53.32	59.02	61.29	71.03	CAPN1
1067	76.03	34.9	56.83	53.26	33.93	62.54	113.74	102.34	72.86	107.19	60.62	82.37	33.78	73.17	64.09	64.71	49.5	38.32	21.38	54.76	64.95	120.09	71.43	19.13	73.56	96.63	77.8	81.72	63.51	61.36	38.39	86.22	69.12	61.75	DHRS3
1068	64.04	52.78	133.84	65.2	106.11	54.45	63.38	126.53	58.76	109.58	54.45	79.93	26.52	97.96	81.59	64.5	60.51	42.67	34.09	91.25	78.49	56.87	64.89	96.51	69.58	59.94	79.1	62.02	85.78	97.91	54.95	73.6	94.44	127.99	ERGIC1
1069	0.38	0.22	821.45	906.35	0.04	15.69	6.64	0.68	0.19	3513.95	0.2	9.16	12.56	0.42	0.28	36.88	49.76	1.02	669.11	0.41	1.8	405.28	0.14	1.84	3.79	1.05	0.2	0	0.13	0	18.7	6.45	0.16	0	BPIFB1
1070	62.68	44.82	68.79	46.52	78.76	56.94	44.04	79.7	66.16	58.87	67.93	85.82	94.82	67.29	68.95	49.2	90.41	28.23	111.22	71.26	53.78	70.89	80.18	39.89	64.01	64.72	89.08	60.97	65.9	91.73	51.06	62.03	69.04	68.74	PHC2
1071	57.02	59.56	119.37	96.74	71.64	34	25.55	138.54	48.86	132.81	45.42	48.06	53.31	92.53	97.75	83.8	71.75	40.99	40.56	91.6	86.53	97.35	102.01	43.67	107.05	62.72	93.94	80.88	72.98	129.12	78.6	100.73	85.78	93.19	TMEM59
1072	64.94	57.77	55.64	35.22	39.02	96.87	62.55	26.14	73.16	75.92	54.69	64.29	60.74	47.2	28.62	33.76	109	54.77	86.35	41.07	55.17	46.37	47.91	98.04	42	66.86	58.98	52.16	45.79	41.73	62.3	55.24	49.25	57.57	SCAND1
1073	46.76	20.79	11.14	28.41	11.12	56.3	32.76	14.47	26.75	14.98	53.48	31.76	25.36	19.13	24.85	35.17	10.21	1.41	20.27	42.21	22.23	28.24	45.99	32.26	62.54	30.24	33.01	32.96	29.52	33.86	35.48	33.06	30.05	28.94	PTPRM
1074	51.09	29.36	56.59	57.42	64.04	65.75	44.63	44.34	47.78	30.15	72.55	62.96	133.58	40.19	52.15	64.56	50.72	30.41	118.22	46.08	23.65	62.19	61.46	64.45	68.69	47.43	40.65	53.21	51.57	53.79	65.37	60.17	45.12	38.09	HNRNPH3
1075	23.84	20.57	17.58	36.5	11.94	42.52	19.45	14.6	23.42	29.19	25.43	20.09	13.65	18.46	19.28	33.56	48.4	10.5	11.46	44.4	21.16	25.24	34.63	12.46	47.94	27.09	31.77	24.94	22.63	20.19	28.54	22.75	22.63	12.2	WFS1
1076	65.08	79.84	42.79	31.36	72.97	90.7	65.19	27.97	60.47	28.67	116.65	84.32	70.18	42.83	65.17	74.4	49.9	27.59	57.68	43.56	28.3	42.93	45.13	70.12	57.09	57.89	49.66	33.67	60.38	52.76	60.23	60.64	45.02	65.38	RSRP1
1077	78.84	87.03	85.7	57.71	69.11	66.21	48.27	50.33	52.63	91.78	56.88	64.34	60.61	80.56	71.12	64.81	97.53	113.5	95.56	67.22	77.28	70.67	71.77	108.77	102.27	103.73	100.72	150.12	90.6	85.91	105.92	94.15	100.75	71.64	LAMTOR5
1078	59.96	44.95	38.91	33.62	35.75	97.27	72.41	20.68	53.85	71.76	52.63	50.41	58.34	49.51	41.52	43.29	35.02	35.99	43.99	41.1	28.38	42.83	48.45	72.53	60.59	67.18	59.39	72.67	53.23	51.95	69.23	66.27	50.97	42.65	CCDC12
1079	54.86	37.92	50.28	58.21	53.37	56.03	47.01	68.32	40.93	46.93	51.4	50.96	61.04	50.04	53.86	48.8	42.57	97.12	95.59	68.1	47.74	85.99	77.94	120.39	92.15	60.48	59.76	73.42	64.9	61.87	76.98	66.03	61.96	49.8	VDAC2
1080	55.91	114.27	83.91	58.78	33.4	47.5	59.79	71.98	141.18	55.27	36.62	61.45	34.85	82.03	49.01	58.2	80.58	75.38	31.28	59.99	71.78	64.99	49.61	42.85	54.92	68.7	71.34	80.76	40.8	58.92	62.15	57.6	50.46	61.43	POR
1081	61.81	75.82	46.31	49.86	98.13	79.48	85.68	88.36	74.92	77.62	53.01	52.77	55.62	56.72	49.92	49.26	53.93	57.16	108.38	53.37	71.3	53.27	61.53	108.63	82.91	88.52	81.64	87.27	100.55	82.52	70.4	72.79	74.92	108.11	NDUFA2
1082	70.85	109.92	98.68	57.11	42.08	81.75	75.07	101.99	91.98	109.9	53.68	61.17	33.53	112.21	73.45	74.46	73.05	63.78	18	67.81	78.81	56.11	56.67	95.78	53.59	91.6	61.64	46.92	72.38	75.75	64.68	57.56	61.41	92.01	RRBP1
1083	38.38	27.45	13.06	22.83	15.35	47.98	27.79	12.02	43.36	70.43	25.31	22.02	84.42	19.13	18.25	24.16	52.58	14.5	59.01	41.98	18.46	16.51	23.39	35.63	32.22	27.99	22.88	21.33	28.61	21.02	26.05	19.02	23.43	22.27	INF2
1084	127.32	62.34	25.37	73.98	77.46	41.76	53.97	50	52.64	17.24	27.97	54.74	16.39	61.85	74.97	45.95	28.6	0.9	11.2	56.39	49.63	58.75	77.01	9.51	50.35	57.97	86.64	61.98	51.43	53.93	70.69	34.75	44.45	103.62	CYP27A1
1085	64.36	93.21	85.84	62.17	88.63	54.82	53.9	60.32	73.35	86.26	53.96	54.6	101.36	76.12	91.01	74.53	96.15	95.21	70.88	81.22	131.34	94.53	89.91	79.89	90.69	71.35	105.73	92.33	82.02	85.75	74.85	74.72	88.13	97.8	TMEM14C
1086	64.25	76.25	33.57	38.23	39.33	61.72	77.59	44.29	66.09	54.5	63.7	61.54	56.86	59.77	56.69	46.36	58.52	106.39	92.35	59.11	65.81	75.74	65.81	65.4	64.07	63.47	54.42	57.42	56.33	62.75	57.42	39.31	52	43.8	CTDNEP1
1087	92.88	218.87	581.39	192.7	464.01	45.17	144.62	265.65	405.42	34.2	68.91	245.05	75.35	354.54	127.62	148.03	325.34	30.47	101.99	131.28	260.19	216.18	83.93	144.67	50.45	127.59	353.33	148.97	159.49	154.11	66.02	141.54	140.84	168.22	CLDN4
1088	30.08	22.66	8.79	12.98	8.23	46.93	47.47	3.52	40.29	19.84	63.71	35.71	18.71	19.55	17.76	29.06	5.21	7.48	4.49	19.81	8.17	11.82	19.31	22.25	27.71	26.66	20.44	18.24	20.25	18.31	19.28	21.41	20.11	11.76	ALS2CL
1089	47.38	35.59	23.27	65.17	45.62	59.18	28.32	44.37	27.47	41.5	32.82	46.46	8.81	23.02	48.08	52.67	27.83	35.38	7.16	67.73	36.07	52.03	72.38	70.46	91.34	40.9	44.92	64.36	50.82	72.38	54.45	35.36	48.05	36.07	GABARAPL1
1090	44.7	41.7	43.73	40.26	41.58	50.45	44.24	34.18	46.13	35.44	39.15	38.82	47.39	47.34	37.97	39.24	48.2	39.82	44.84	48.59	29.39	39.08	44.25	33.59	54.9	42.1	50.28	44.87	46.88	42.2	55.07	32.42	33.57	31.37	MAP7D1
1091	44.85	23.31	26.22	21.64	27.36	72.52	29.35	8.92	23.72	27.68	41.04	31.66	16.04	40.16	29.73	29.34	44.47	4.89	10.36	39.62	25.11	57.26	46.68	31.75	73.89	43.84	61.48	32.44	29.38	32.7	44.83	45.43	28.66	25.72	EFEMP2
1092	41.68	31.11	31.2	38.04	15.53	54.11	21.45	39.22	45.17	46.19	44.8	25.35	19.11	32.53	36.16	34.19	12.42	3.54	8.31	58.45	29.75	45.49	38.33	28.84	51.89	28.5	44.06	33.46	27.18	30.17	41.18	31.84	28.26	28.99	SYNPO
1093	20.43	16.21	5.81	17.09	0.69	36.08	17.8	4.31	14.12	15.42	9.44	6.72	0.3	20.37	12.23	24.92	2.17	2.79	2.96	27.1	18.62	18.97	35.87	1.07	68.49	20.37	17.75	15.93	11.15	14.62	49.71	26.67	17.17	4.85	FGFR4
1094	132.63	92.27	47.37	33.37	29.6	63.54	187.93	62.3	141.61	35.13	175.94	277.7	23.99	131.17	106.85	80.18	18.37	33.02	39.33	116.84	88.86	80.63	85.1	23.97	67.19	71	81.39	87.19	117.91	126.43	37.68	100.75	86.5	206.7	PMM1
1095	75.07	79.63	63.71	68.69	100.32	56.83	59.84	72.77	58.49	57.83	74.5	60.82	91.94	67.09	67.48	60.49	86.26	186.08	83.06	58.57	53.45	83.49	76.22	110.59	81.75	76.17	78.52	91.26	75.68	73.67	92.85	75.27	65.28	65.92	PSMA1
1096	152.71	115.14	98.69	290.87	196.47	136.64	196.75	36.46	56.54	35.42	38.3	66.21	21.94	101.07	23.36	212.77	57.83	38.29	46.74	234.94	271.75	102.49	425.52	28.18	93.84	199.51	66.7	131.12	66.23	130.15	220.1	226.81	335.02	34.56	CYR61
1097	47.71	49.25	42.85	34.07	25.76	49.51	46.1	36.28	45.5	54.59	45.29	66.39	26.73	49.07	41.31	45.92	39.41	34.73	25.22	55.9	52.99	36.83	43.14	25.59	50.65	42.58	52.63	38.25	36.96	50.71	41.53	43.59	61.41	63.02	TNKS1BP1
1098	25.86	40.75	25.28	28.03	29.5	31.24	27.22	35.35	55.16	36.48	21.48	17.59	26.63	19.51	17.39	28.08	34.59	25.39	18.9	33.83	20.4	20.06	18.14	38.36	20.95	15.84	30.39	14.02	24.52	17.26	22.92	19.91	21.14	16.49	PLEC
1099	27.14	21.13	31.87	48.19	22.63	36.48	26.1	34.77	33.57	22.82	23.73	18.63	20.05	27.68	22.14	35.48	25.72	13.03	18.63	41.06	23.55	25.7	34.29	15.73	42.69	26.69	26.53	24.81	18.64	25.6	23.63	21.59	24.6	32.13	C1orf198
1100	69.08	99.44	56.5	63.16	38.18	66.77	81.26	68.69	44.19	78.89	71.27	62.1	50.29	64.66	68.77	69.78	36.54	39.18	79.23	72.98	92.83	94.52	78.53	52.93	71.64	97.96	80.29	98.68	80.47	90.35	87.3	90.57	85.24	81.01	NA
1101	66.52	72.02	88.26	52.22	72.95	70.22	52.34	58.14	54.34	48.36	47.86	55.95	182.13	50.4	39.52	43.76	62.64	114.25	50.23	50.57	64.08	49.7	53.06	57.09	51.14	73.24	66.41	72.58	45.27	59.33	66.03	50.82	57.75	63.69	C7orf50
1102	54.38	44.82	31.04	34.95	30.16	57.63	30.57	36.83	31.61	109.35	34.23	35.76	51.54	40.85	40.16	42.5	70.69	61.93	57.71	46.87	56.23	48.77	46.67	50.52	51.17	54.17	61.22	45.77	35.39	45.9	51.65	42.88	39.29	32.65	EPN1
1103	36.56	36.06	45.7	61.48	37.93	50.81	29.16	43.37	29.76	35.19	44.34	29.18	29.24	37.34	38.24	41.34	31.8	17.58	26.29	51.94	32.69	49.69	45.57	30.39	64.12	42.02	50.25	38.39	40.92	40.49	51.09	40.98	40.31	26.42	TLN1
1104	44.95	50.44	30.5	30.16	28.82	55.05	62.38	31.48	38.78	51.07	39.64	38.03	29.93	49.83	42.5	37.32	22.5	21.65	31.69	54.39	48.92	41.39	50.16	27.23	53.82	56.56	39.72	47.1	30.34	47.15	41.64	41.67	39.53	37.12	FBXW4
1105	62.01	91.39	76.87	59.09	59.46	69.55	83.1	50.23	57.04	96.82	65.73	61.74	65.58	93.46	61.45	50.69	72.89	99.41	89.66	57.41	82.44	90.74	66.12	105.71	73.7	103.83	83.09	94.9	82.58	96.85	99.2	79.23	89.76	101.64	UXT
1106	36.1	32.4	83.66	100.62	78.38	48.41	18.85	77.74	22.57	57.75	24.35	29.19	29.29	58.96	67.77	91.21	11.97	3.09	7.18	71.66	35.21	44.48	59.2	75.24	80.06	67.57	77.68	38.67	98.08	53.35	61.63	49.68	48.02	19.05	SLC40A1
1107	40.87	32.78	24.86	26.62	24.83	76.59	47.14	34.51	64.01	63.91	35.83	27.47	68.87	34.01	29.42	33.03	39.8	86.73	78	33.54	42.63	29.03	41.16	67.16	48	43.7	38.76	38.84	32.33	30.67	45.37	35.68	39.58	33.62	PLEKHJ1
1108	87.53	77.72	152.58	94.66	120.63	55.45	76.18	101.45	87.43	112.1	88.96	110.92	50.6	112.26	138.81	111.59	87.37	29	72.71	88.87	87.98	122.8	111.28	45.11	92.46	113.52	184.94	147.28	127.48	117.64	79.74	119.21	133.36	46.53	TSPAN3
1109	58.51	70.6	100.69	55.05	44.93	62.52	50.51	36.87	41.35	61.39	56.87	75.86	53.25	100.48	75.78	65.37	60.79	112.64	99.26	74.18	74.73	72.28	73.54	46.73	81.62	75.39	88.05	80.61	67.91	65.11	83.46	75.69	76.85	62.34	SARS
1110	41.83	26.18	53.51	59.82	43.76	48.24	21.68	36.2	27.7	36.51	46.23	41.47	26.99	42.44	45.77	47.65	44.03	41.06	25.4	51.54	34.1	73.03	66.02	45.4	76.83	50.07	49.09	60.54	50.17	53.44	55.89	48.17	43.67	38.42	C4orf3
1111	65.91	60.8	80.86	32.97	49.35	60.05	61.18	108.62	101.55	49.12	51.93	34.17	86.11	72.64	45.78	48.74	218.11	58.69	108.19	52.32	75.25	58.82	53.6	109.9	51.17	61.05	85.18	51.94	63.49	53.4	56.04	54.26	50.1	59.61	GPAA1
1112	57.97	48	66.01	69.91	68.6	65.72	71.44	66.65	56.58	40.88	81.71	88.94	133.6	56.05	72.56	77.93	69.59	162.55	98.28	49.71	32.29	70.93	69.8	90.24	72.45	60	61.73	67.23	71.28	68.12	78.59	74.76	56.74	80.49	HNRNPA3
1113	86.64	36.03	5.8	7.31	4.35	39.82	50.13	4.42	16.61	15.99	54.89	39.89	18.29	77.44	61.2	49.51	17.38	3.06	22.97	51.83	44.32	23.86	24.71	5.5	40.3	81.99	29.2	105.66	23.6	46.27	48.09	17.76	31.92	13.9	NRGN
1114	88.29	94.12	34.62	43.89	38.4	54.57	31.26	47.5	80.95	62.32	33.93	54.21	4.19	66.91	58.09	60.14	8.79	0.68	1.94	71.12	84.45	44.02	65.54	15.99	68.86	76.87	54.52	95.82	72.51	99.01	68.46	43.32	87.51	53.97	TNFSF13
1115	58	60.73	94.91	53.32	60.1	64.5	94.48	72.55	45.42	80.96	72.32	55.87	53.23	54.46	57.93	52.28	42.03	48.22	53.66	42.2	35.48	44.23	39.55	85.41	46.98	56.18	65.5	48.67	51.7	36.7	41.39	50.48	35.4	44.73	CTTN
1116	47.09	37.8	51.27	96.84	48.38	51.57	37.13	48.87	29.67	55.34	67.49	44.13	26.78	42.35	75.79	75.13	7.02	3.19	5.08	84.87	37.38	68.98	77.77	37.94	92.79	52.79	58.22	66.07	59.61	61.99	65.46	72.73	61.06	38.06	TGFBR2
1117	62.86	61.63	28.24	46.38	65.82	73.12	41.42	35.35	41.45	31.8	41.97	42.81	8.66	66.36	58	58.74	9.1	1.05	3.35	76	62.7	69.61	73.53	57.87	86.32	74.72	87.87	55.35	100.62	77.17	65.45	65.79	86.77	40.4	CD4
1118	56.71	65.29	65.45	51.49	41.74	52.45	67.78	55.31	53.84	96.75	46.1	60.39	45.11	67.93	58.6	54.8	66.76	78.79	53.28	53.43	79.52	62.27	60.55	62.24	65.28	56.64	66.64	61.13	57.2	67.83	64.06	57.63	59.12	56.29	AAMP
1119	49.68	57.05	39.17	40.49	50.5	68.32	87.41	40.47	60.61	55.98	57.19	58.78	60.7	54.91	50.46	51.77	82.22	34.86	89.66	47.88	59.85	48.99	53.68	62.15	51.02	48.15	60.62	47.01	52.5	49.58	51.15	52.71	53.12	47.49	CTBP1
1120	76.53	103.37	77.09	53.28	69.67	68.12	79.73	103.14	71.68	138.01	61.53	64.66	108.66	84.49	62.97	55.35	110.83	136.48	92.48	60.56	83.57	70.13	69.08	130.16	63.49	86.39	82.53	71.52	68.31	79.09	79.06	65.66	68.97	142.35	JTB
1121	86.74	112.57	124.18	98.93	109.52	60.52	75.8	189.82	104.89	108.2	67.78	60.25	103.28	125.35	119.83	98.19	249.2	225.7	98.57	98.23	99.1	94.58	96.55	130.9	109.88	121.72	105.36	128.85	108.13	149.19	160.56	115.38	108.89	73.8	PDIA6
1122	138.55	116.15	88.09	148.99	83.64	75.74	127.6	73.29	214.43	24.73	79.28	141.17	3.64	151.55	81.32	117.17	16.72	6.82	2.44	122.7	199.4	85.4	99.44	36.51	67.67	148.72	139.17	102.11	76.02	164.9	120.03	167.31	129.75	105.38	ICAM1
1123	50.12	44.91	46.23	45.91	53.11	53.79	36.15	51.4	49.93	36.61	35.96	34.8	32.14	51.66	45.58	43.69	28.33	29.79	33.57	58.43	42.81	40.95	50.37	48.29	61.49	48.87	48.28	47.34	68.06	58.7	53.12	44.04	49.65	38.33	NECAP2
1124	51.29	57.35	34.01	31.28	25.24	56.33	38.43	21.6	65.36	39.54	48.23	53.48	81.36	43.79	35.45	36.13	79.5	68.37	77.03	42.91	58.06	56.9	47.37	47.51	58.2	44.59	64.07	58.02	53.6	52.9	54.33	44.56	45.96	34.78	RING1
1125	14.1	14.47	11.95	21.15	7.82	34.64	18.35	7.07	14.91	17.33	15.57	10.69	65.05	22.57	17.34	22.51	36.14	0.66	28.2	32.45	26.69	37.09	47.21	7.37	88.88	29.34	34.5	25.42	18.32	20.1	42.42	35.55	36.64	8.83	FXYD6
1126	74.62	54.34	53.71	56.18	48.53	42.05	65.43	62.6	57.06	63.59	57.48	66.86	8.84	40.78	77.62	64.06	5.53	5.95	7.58	59.56	71.6	36.04	48.25	16.16	50.51	59.53	66.48	53.04	35.74	51.42	32.68	41.46	65.28	65.83	MGLL
1127	43.83	47.21	28.61	49.25	23.33	51.99	43.2	34.61	39.71	31.37	42.86	40.47	25.39	37.76	49.01	65.38	16.32	9.1	27.49	69.39	43.82	42.99	41.02	25.59	63.1	41.26	40.73	36.36	51.05	44.34	35.9	45.44	47.19	44.4	CALCOCO1
1128	57.18	78.52	119.18	76.62	82.49	62.63	69.31	76.21	54.63	64.6	72.8	84.17	109.17	80.69	82.35	70.05	89.01	102.53	101.16	65.26	67.31	104.51	74.05	99.22	87.93	59.56	83.83	89.09	78.82	83.98	87.75	80.45	60.26	81.62	MORF4L2
1129	32.47	18.7	34.08	60.48	33.46	34.21	20.99	53.21	17.24	14.58	29.15	31.6	31.47	28.17	73.17	57.55	32.21	4.79	7.85	42.19	20.16	57.71	45.75	18.35	82.04	24.19	39.73	33.88	23.93	29.2	56.49	43.32	32.39	9.79	PLPP3
1130	46.23	38.57	28.85	38.5	40.26	55.23	44.47	35.62	36.68	38.03	41.04	34.67	59.83	43.86	36.06	40.04	70.21	48.9	114.7	44.97	46.08	59.77	51.77	41.85	71.18	56.21	57.59	62.43	42.31	50.11	63.81	51.32	50.92	40.98	DCTN3
1131	58.37	54.04	46.57	53.37	47.67	66	55.45	50.87	49.39	62.81	47.31	38.66	42.89	51.4	45.73	45.33	50.95	47.39	82.87	49.42	66.63	56.35	54.2	80.13	66.57	65.6	54.89	67.74	54.6	52.11	64.67	59.09	51.45	48.17	MRPL43
1132	69.57	72.67	64.3	48.58	52.13	53.37	53.81	55.86	41.97	89.97	49.86	53.75	42.14	77.37	57.25	50.45	51.77	75.86	34.41	56.85	77.37	60.68	57.19	60.89	53.77	70.9	70.83	64.83	62.72	60.28	65.01	54.63	55.62	57.08	CORO1B
1133	52.15	27.61	13.68	16.17	15.93	76.13	39.35	6.56	10.58	19.34	247.7	79.27	3.65	25.77	29.58	22.61	1.05	0.07	11.34	49.53	28.88	82.94	60.37	46.36	95.61	93.03	56.03	24.94	26.64	50.51	211.81	88.22	93.3	5.51	ACKR1
1134	49.62	54.06	48.36	26.33	26.01	76.69	68.65	32.72	82.23	43.07	72.62	79.82	66.8	44.77	33.59	34.66	59.89	64	78.71	38.48	36.25	48.48	36.14	39.68	40.67	42.38	44.21	30.25	43.58	42.43	41.92	40.22	33.15	45.21	CPSF3L
1135	52.64	77.24	44.22	37.12	22.31	58.57	57.28	43.47	57.73	57.71	44.4	40.12	58.34	56.14	48.75	44.81	60.79	97.93	86.87	50.36	63.45	59.19	49.67	51.66	66.25	53.01	47.28	48.46	48.55	55.12	66.78	48.77	58.02	53.6	RNF167
1136	56.34	51.72	56.02	48.2	48.31	66.47	57.25	56.81	58.92	48.89	51.12	49.71	116.73	57.01	57.31	48.02	77.07	77.23	103.37	54.65	51.15	56.62	52.11	63.99	66.97	60	66.51	58.15	52.72	61.69	58.47	58	54.33	49.74	RBM4
1137	64.74	50.52	80.21	118.06	83.71	73.93	75.72	157.85	69.03	98.87	71.15	78.24	49.95	87.19	110.29	102.47	33.88	88.63	79.91	106.85	86.25	104.9	86.32	92.51	76.7	65.56	73.19	53.77	79.41	71.66	69.4	99.87	89.34	103.58	EIF4B
1138	64.77	46.75	67.58	67.94	115.23	69.69	75.5	48.51	58.03	71.47	64.93	59.97	127.63	62.19	64.66	44.68	88.26	62.73	155.65	52.37	46.38	91.77	70.05	95.47	70.29	78.49	78.81	78	76.47	62.21	91.91	69.52	50.97	71.78	C14orf166
1139	45.14	30.53	80.78	52.86	106.78	86.58	24.92	28.61	27.25	39.65	48.34	39.31	92.45	43.24	42.98	48.59	68.35	15.2	32.8	64.07	27.06	115.63	55.04	86.28	94.45	48.63	94.84	29.11	40.28	53.02	42.6	57.77	41.08	52.06	FSTL1
1140	23.16	19.76	5.97	12.34	9.75	43.24	13.89	12.49	17.35	11.55	39.93	19.04	11.88	10	11.45	15.56	10.79	12.95	17.22	25.32	8.86	18.66	26.21	21.55	38.85	25.27	22.11	20.51	19.08	17.56	29.5	16.11	13.83	5.41	FADS3
1141	60.11	69.25	39.15	32.81	41.1	68.77	74.02	46.98	75.42	50.91	51.99	44.39	35.04	60.3	43.52	47.02	55.22	132.34	76.25	45.84	52.94	47.94	50.01	59.96	50.02	65.27	47.52	64.09	55.49	59.59	62.46	42.53	56.23	63.65	C17orf49
1142	54.1	50.5	45.31	43.62	41.5	49.02	38.75	33.7	36.17	47.87	41.76	38.2	32.59	49.11	45.13	43.85	57.85	66.44	38.89	52.1	57.82	53.65	57.35	50.31	57.7	54.7	59.06	48.32	48.6	54.62	57.2	49	52.34	35.01	SNX17
1143	31.41	28.52	67.38	31.55	67.07	63.12	30.87	17.09	92.46	180.77	39.36	8.52	288.79	27.35	15.96	20.82	296.55	112.22	362.24	28.74	56.47	51.76	24.62	75.33	60.58	33.65	51.56	19.62	26.56	44.69	53.49	20.58	27.6	60.78	MARCKSL1
1144	37.15	52.87	17.55	27.52	13.72	50.33	33.69	24.83	55.37	34.94	35.25	31.16	29.26	26.6	29.49	43.46	21.63	39.67	31.47	39.88	26.25	20.83	22.89	22.52	37.12	27.88	23.93	27.81	32.25	27.78	27.18	23.04	29.25	19.73	MINK1
1145	97.06	131.74	73.99	69.87	126.98	77.35	77.93	95.72	87.04	119.35	72.58	85.49	34.45	96.68	71.59	63.93	51.67	129.48	42.97	78.23	101.32	83.42	83.22	172.91	79.31	160.85	100.1	128.27	96.45	101.3	142.35	104.07	109.74	161.81	APRT
1146	65.34	53.88	46.95	55.61	52.97	39.93	61.28	65.13	47.1	64.71	42.86	46.02	29.97	52.27	62.1	50.57	67.6	111.27	59.07	62.65	61.66	73.52	64.37	71.08	74.77	64.3	71.32	81.88	65.84	83.11	57.58	62.7	57.48	43.7	COX7A2L
1147	81.84	54.71	89.3	78.66	121.99	59.29	64.54	91	74.84	70.05	50.12	66.55	170.45	79.55	71.62	58.46	103.75	103.14	269.58	63.86	64.06	77.14	77.07	103.99	64.42	75.1	98.4	89.73	99.33	73.89	66.6	65.82	71.92	52.76	H2AFY
1148	55.87	54.15	61.59	66.17	49.93	60.23	45.16	67.79	40.53	55.35	45.06	45.51	51.49	56.12	65.15	56.14	51.7	62.12	42.46	74.85	56.61	57.37	60.59	60.8	67.84	60.89	63.65	56.65	59.99	55.47	60.44	57.56	56.02	38.94	HADHA
1149	74.45	89.92	87.52	53.19	43.07	71	77.92	72.8	52.73	81.49	67.15	70.68	72.53	81.06	60.87	52.58	133.71	158.34	72.97	54.7	90.7	63.96	62.88	86.25	58.49	94.71	71.71	100.88	79.17	89.86	71.9	68.05	62	115.11	DDT
1150	69.59	82.88	92.18	63.93	94.72	65.61	60.34	85.05	59.83	54.71	60.95	45.76	96.35	65.71	60.93	60.38	66.11	115.63	52.78	63.13	63.36	84.81	69.63	106.18	99.41	93.99	106.33	117.22	77.14	96.4	94.52	82.02	69.59	75.24	NDUFA4
1151	63.06	98.39	85.49	51.1	58.99	58.67	50.81	42.8	46.7	66.95	43.63	40.36	60.04	67.22	48.31	53.47	38.23	53.69	33.64	52.54	66.07	51.03	56.3	51.22	54.97	65.58	62.86	68.3	50.35	52.45	65.56	49.42	54.95	39.04	DBNL
1152	42.18	34.78	30.32	34.91	27.27	84.96	40.09	16.33	31.92	40.61	73.36	27.12	43.21	29.34	17.64	19.66	32.25	42.78	38.23	27.26	36.24	43.32	41.69	58.6	39.73	56.44	69.67	43.88	30.5	24.28	70.06	26.33	29.73	18.51	CCDC85B
1153	59.29	60.33	34.7	30.8	31.98	61.91	63.29	35.64	50.5	74.1	64.49	53.81	50.82	66.84	44	40.4	51.71	54.67	46.58	49.85	55.4	47.6	47.73	86.34	40.33	53.12	53.98	37.77	46.67	42.87	53.8	46.37	45.25	27.69	FBXW5
1154	27.78	18.22	21.32	41.1	42.1	67.25	13.71	9.86	18.07	30.57	73.87	27.29	18.87	26.92	31.46	38.27	14.16	6.08	8.52	39.03	18.76	100.35	58.88	17.75	81.29	27.8	43.75	27.4	22.69	25.06	49.88	44.58	22.53	24.04	MYLK
1155	54.37	29.25	16.72	44.38	11.67	88.49	21.67	10.23	31.14	21.73	90.95	17.9	84.58	34.89	29.6	26.91	11.02	5.26	16.67	40.73	19.48	56.16	17.55	37.15	78.99	49.67	57.99	23	17.68	19.18	36.42	40.65	40.29	16.43	CD34
1156	64.45	49.95	34.79	29.76	32.5	80.01	75.08	27.72	67.18	53.58	58.78	39.88	30.53	30.37	22.37	36	41.96	46.95	45.06	40.03	49.04	42.18	49.47	63.37	50.33	64.89	63.13	47.22	61.77	52.59	69.17	45.97	47.93	49.25	C19orf60
1157	43	41.37	30.15	27.04	21.38	57.1	45.27	23.4	53.21	27.18	46.95	42.04	33.19	37.26	30.03	36.99	18.3	30.5	31.93	39.78	39.85	27.56	30.75	25.34	37.58	30.83	31.97	31.04	27.46	36.35	33.75	34.26	31.68	28.61	AGAP3
1158	60.45	125.29	141.39	90.77	100.98	88.28	94.38	79.66	68.87	83.72	83.71	103.38	64.51	177.98	103.55	85.44	110.51	98.31	104.52	112.5	78.02	73.99	63.04	106.64	57.6	107.39	166.04	92.76	97.27	68.6	111.43	113.59	110.44	159.68	EIF3C
1159	47.81	46.12	45.95	58.51	46.31	45.8	68.64	56.22	49.96	51.1	45.65	50.87	132.92	66.98	68.31	64.24	95.49	68.16	113.26	65.01	51.35	57.12	48.51	55.05	60.22	50.04	59.45	54.54	64.22	60.31	53.19	57.37	53.05	76.92	HNRNPUL1
1160	41.42	31.3	39.05	32.2	18.21	48.78	21.93	17.79	31.14	44.41	60.9	37.62	32.87	52.39	35.12	28.76	38.09	20.39	46.34	44.43	35.9	69.65	53.79	26.37	57.71	38.36	58.26	46.72	33.95	42.67	41.83	49.56	33.62	36.42	ZFYVE21
1161	25.53	11.2	13.35	68.27	3.01	22.25	5.24	8.7	16.89	2.72	4.68	10.37	4.33	7.67	13.46	29.14	1.06	2.82	0.58	58.76	8.45	24.87	46.05	12.42	67.52	18.54	18.08	31.23	14.3	17.29	25.87	12.91	14.03	25.3	CD36
1162	71.23	69.11	53.87	60.84	62.43	58.4	61.82	77.8	72.26	93.75	43.07	46.91	47.83	86.76	72.22	63.1	46.08	87.85	74.08	68.29	87.71	73.24	72.87	94.39	81.6	79.53	85.6	93.33	62.25	81.79	85.97	76.93	84.03	100.68	COPZ1
1163	76.98	72.56	82.51	56.45	90.39	57.65	39	56.29	75.38	63.06	34.59	50.02	20.85	37.5	70.13	61.02	44.58	19.23	11.06	43.61	38.96	52.65	53.5	80.47	87.78	98.06	102.34	97.25	76.73	47.41	78.51	47.85	60.15	22.21	LGALS9
1164	51.23	67.95	4.55	39.55	10.34	72.78	0	0	0	5.91	28.9	133.24	12.45	6.96	4.14	7.01	99.69	158.58	15.38	4.6	9.26	5.38	6.08	78.43	0.06	16.98	0	3.77	9.79	11.06	11.22	3.84	4.48	0.12	NA
1165	89.71	107.83	242.05	102.34	160.94	49.19	107.94	161.36	109.89	105.62	29.57	95.37	163.43	99.86	86.91	87.91	406.28	142.1	172.95	75.74	66.63	89.58	102.53	116.85	69.55	80.41	89.6	108.85	89.88	103.7	54.82	104.07	61.17	85.84	EPCAM
1166	24.64	13.97	4.6	10.64	3.35	39.66	15.08	3.78	22.22	9.73	48.07	11.56	31.92	4.84	8.74	17.17	6.8	4.11	5.96	20.76	6.36	13.83	19.73	13.02	30.24	11.9	13.75	9.71	7.91	7.31	24.78	13.67	15.75	5.24	SHANK3
1167	62.16	62.25	79.02	46.46	53.03	67.36	66.64	48.32	52.1	66.91	52.66	50.06	43.24	81.6	51.19	46.94	34.2	99.07	106.95	55.96	57.67	72.22	59.91	62.71	65.08	72.91	65.48	74.54	67.43	63.55	77.08	61.8	57.74	63.21	SNU13
1168	54.5	45.89	67.83	54.92	44.1	50.11	42.64	45.16	40.11	46.05	48.3	40.97	47.26	57.64	49.78	47.25	65.88	60.03	44.69	59.95	49.94	63.13	63.28	56.84	79.19	57.09	67.2	70.44	49.97	58.21	67.11	59.98	57.69	66.23	RTFDC1
1169	45.8	36.9	40.76	36.89	38.45	50.38	43.67	59.27	42.75	44.24	57.29	36.8	23.1	56.88	38.99	37.8	36.97	37.3	41.23	49.02	40.1	60.57	45.17	30.39	60.34	49.25	49.91	55.23	51.09	47.72	45.77	40.88	43.32	60.18	DBNDD2
1170	41.56	44.85	36.06	25.77	70.89	59.06	30.04	20.02	34.91	41.66	49.4	46.44	83.82	40.52	29.06	30.64	78.57	123.48	59.78	35.51	45.44	48.85	38.21	37.84	56.26	41.89	46.06	45.23	38.59	34.24	43.39	43.54	33.44	38.39	FAM127B
1171	50.54	56.78	40.08	45.27	38.41	57.7	213.43	67.95	74.29	127.47	56.37	125.4	33.68	58.3	65.89	73.26	26.54	42.99	36.2	58.01	44.13	38.67	50.78	45.93	47.15	58.79	61.96	60.36	70.15	65.73	50.64	53.12	79.47	68.12	DNM2
1172	12.21	5.12	1.35	6.5	0.99	30.52	3.74	0.93	1.67	3.61	32.09	5.83	0.65	4.59	7.66	3.91	0.05	0.83	1.34	10.03	3.15	17.1	8.13	25.85	44.25	9.15	12.83	3.94	10.77	22.2	24.38	22.3	15.33	0.84	DNASE1L3
1173	36.76	24.64	118.7	72.33	14.74	36.25	25.03	61.77	28.18	39.99	17.78	75.92	2.37	40.15	37.1	49.82	8.13	19.22	7.33	69.64	18.37	30.48	70.3	12.72	56.04	31.51	38.88	43.31	41.43	51.3	28.98	42.25	39.3	37.65	RAB11FIP1
1174	44.28	53.66	32.48	28.72	34.91	67.6	53.53	32.56	66.78	35.7	43.2	47.28	55.86	39.55	39.65	43.45	31.49	39.91	78.59	44.85	43.63	33.79	30.7	37.27	48.6	45.35	45.59	29.84	38.08	29.96	36.83	42.97	34.48	57.2	LDB1
1175	51.91	62.08	46.44	61.86	55.93	45.06	35.87	58.22	55.01	53.88	33.04	35.32	39.99	60.12	63.91	61.29	39.51	51.25	42.72	66.45	67.24	46.27	51.92	50.27	61.17	54.54	63.65	52.17	57.57	64.83	54.48	49.47	61.41	62.87	ARF3
1176	44.27	34.04	70.23	33.27	33.82	48.58	47.07	15.76	35.32	33.44	63.95	69.65	28.54	35.95	23.57	28.33	15.7	29.03	13.33	50.63	30.28	26.87	36.82	66.61	30.56	23.23	39.27	20.86	21.31	36.61	29.35	30.9	29.41	26.59	MAFK
1177	63.83	67.79	73.02	52.87	42.66	42.65	58.75	52.2	70.09	44.12	44.46	64.93	12.63	78.37	49.83	51.55	33.73	50.91	16.59	61.53	52.28	62.76	60.76	30.03	67.17	61.56	79.62	73.76	72.93	74.97	49.24	52.84	54.46	77.43	COMT
1178	56.9	72.95	39.02	17.64	50.42	77.57	44.32	27.33	121.27	39.16	59.97	54.73	93.64	81.82	42.38	41.01	67.3	53.31	95.03	44.03	38.88	77.64	50.4	47.58	69.46	60.31	85.99	61.16	54.62	51.75	61.29	55.67	43.43	57.53	GTF2IP1
1179	56.58	106.83	45.21	48.07	47.09	60.46	56.3	39.06	45.59	48.72	51.17	48.04	45.7	55.92	42.64	42.6	67.63	93.6	72.13	46.09	51.36	54.49	54.68	66.91	60.28	60.1	64.32	55.81	50.45	102.3	67.19	49.01	49.45	54.1	PSMD13
1180	46.76	43.1	40.39	25.97	21.84	55.95	43.4	19.85	46.82	39.76	65.07	44.57	27.59	32.12	31.79	34.67	38.49	40.7	26.73	36.85	31.7	32.23	35.7	34.98	37.15	41.42	45.37	33.01	42.61	31.43	38.75	34.74	33.11	37.63	MED15
1181	45	52.65	30.34	34.68	31.83	61.52	66.51	27.59	44.86	54.68	41.92	34.31	59.88	49.57	34.54	35.91	55.86	74.67	48.41	40.04	49.36	50.32	48	45.18	52.78	50.09	55.39	51.93	41.22	43.62	60.31	42.68	35.48	56.42	RBM42
1182	44.08	55.82	60.77	41.89	27.79	47.07	72.03	53.65	83.17	102.43	40.63	81.03	62.75	45.74	70.58	65.74	124.54	2.99	283.06	54.64	64.46	39.31	43.19	40.13	41.56	59.09	72.05	59.56	51.9	55.62	30.92	49.93	58.36	66.71	SCNN1A
1183	52.05	50.95	15.16	31.8	14.33	48.79	20.88	31.96	47.48	16.97	24.44	26.98	19.86	29.64	28.79	39.63	18.55	30.47	20.44	47.01	23.45	16.02	25.15	20	34.56	27.82	26.51	41.28	33.08	38.21	37.46	23.4	36.98	21.23	PNPLA6
1184	58.94	62.79	49.72	58.74	59.75	53.62	78.68	58.09	53.03	56.09	41.67	41.12	69.02	69.52	54.5	52.25	86.12	159.09	70.48	58.81	62.71	73.11	62.24	78.04	68.34	75.94	78.25	86.85	69.9	70.3	82.69	62.55	59.53	96.15	PSMD8
1185	22.84	13.73	14.65	29.43	25.87	47.3	12.19	13.03	19.62	14.16	27.89	17.15	13.62	15.72	18.36	29.49	11.95	12.57	3.83	33.96	12.8	36.72	47.21	23.15	66.97	28.41	30.47	25.26	30.21	25.47	36.23	25.32	24.37	9.85	EPB41L2
1186	64.52	80.36	52.03	52.65	57.68	67.23	104.17	101.12	83.27	67.86	53.74	49.75	99.37	97.88	57.44	48.33	146.27	130.91	65.99	57.52	72.86	76.49	72.06	83.27	69.83	87.22	84.48	76.9	75.76	70.78	91.64	72.34	65.9	107.24	TMEM147
1187	60.55	54.87	100.82	73.46	63.87	75.88	94.22	69.73	108.48	74.77	54.05	68.56	39.61	80.73	67.86	61.32	32.16	146.28	116.2	68.74	60.84	100.78	75.99	118.29	80.21	89.41	74.52	89.35	80.38	106.09	83.83	114.85	75.15	125.83	ZFAS1
1188	51.28	40.43	38.84	30.85	40.76	73.51	47.11	20.13	38.16	48.33	51.66	55.9	100.28	47.09	41.59	43.41	73.97	26.01	65.55	52.67	31.39	55.93	53.36	53.24	72.67	46.67	62.21	38.22	49.19	44.77	45.38	66.34	45.51	51.55	IP6K2
1189	63.02	55.73	38.91	35.88	33.54	58.18	70.45	50.44	54.61	64.37	50.03	48.07	54.57	78.49	44.33	43.45	82.55	93.74	72.68	45.11	55.9	53.65	43.62	84.51	57.09	68.48	65.84	62.94	56.07	58.67	68.36	55.05	55.01	44.92	SSNA1
1190	44.12	37.73	61.17	28.68	40.12	63.52	48.22	18.14	45.83	36.81	51.43	52.88	38.07	64.81	23.97	21.48	65.11	30.99	48.82	35.37	34.42	66.88	38.07	37.95	46.94	44.25	70.05	42.63	55.64	36.2	38.43	34.72	30.65	43.67	HCFC1R1
1191	41.99	32.41	63.4	110.16	39.87	40.56	44.52	64.63	21.63	29.15	43.51	49.2	10.23	53.66	74.02	73.13	9.83	5.22	2.81	83.83	36.5	94.7	84.11	25.04	72.82	50.35	59.12	58.44	53.48	66.81	61.94	76.27	50.59	41.78	CYBRD1
1192	15.53	6.33	2.1	6.41	1.14	32.18	6.48	2.45	13.84	4.05	13.04	7.15	8.7	5.76	4.15	10.5	3.41	3.12	4.56	14.95	4.79	7.49	14.87	6.63	22.5	8.58	4.77	5.61	6.05	7.46	15.84	8.54	10.93	2.85	TMEM74B
1193	56.16	61.18	48.99	34.09	44.91	57.73	63.07	36.43	74.21	45.42	51.4	41.52	120.04	77.99	37.92	38.57	174.1	91.96	207.23	47.71	73.89	64.7	44.23	91.2	59.73	52.83	85	44.37	49.14	50.14	60.36	45.69	57.24	54.57	MAZ
1194	49	34.75	92.28	60.17	55.54	47.39	23.57	51.32	29.08	41.43	53.78	39.81	40.34	47.25	55.71	56.99	79.04	36.36	48.89	60.12	41.86	80.72	66.58	37.88	80.7	42.2	65.24	66.06	51.67	52.92	49.4	52.51	49.72	30.25	NPTN
1195	43.99	62.59	10.6	6.76	15.94	78.28	16.39	0.73	25.57	1.36	0	3.9	2.34	1.29	0.49	0	5.69	5.9	7.67	0.59	2.97	2.32	1.65	3.18	0.62	28.3	4.78	6.76	3.78	4.4	1.72	0	0.64	1.34	NA
1196	79.5	114.42	66.75	68.48	81.48	76.88	63.06	83.76	56.48	104.09	72.17	62.27	75.71	78.48	99.27	85.86	103.71	170.94	113.82	79.48	112.27	53.86	63.1	95.48	58.1	110.19	88.15	75.55	64.41	82.85	100.77	71.01	87.23	73.17	SEC61A1
1197	57.64	44.6	60.77	71.46	77.94	61.56	56.99	78	50.37	54.97	60.11	55.4	127.91	69.44	65.11	61.65	98.84	134.17	161.73	59.28	44.4	82.66	74.39	116.72	75.11	66.53	68.12	77.11	73.86	69.26	88.23	71.64	54.92	50.4	SET
1198	53.86	57.24	51.38	36.1	36	62.83	61.75	71.8	59.58	40.26	44.53	54.17	35	60.99	51.3	40.61	59.37	62.32	41.77	49.63	55.58	52.92	55.47	37.26	58.72	49.72	61.88	54.31	33.07	104.04	52.19	50.21	47.27	64.25	PEF1
1199	52.67	49.45	44.88	36.49	46.96	67.8	93.84	46.62	56.94	61.04	43.69	36.48	48.27	52.77	27.38	32.88	51.93	121.76	86.28	38.69	45.97	53.76	45.78	85.55	48.19	71.1	65.63	55.3	51.34	60.1	75.16	52.17	43.01	75.73	GADD45GIP1
1200	42.49	52.11	30.38	31.3	40.54	62.91	45.81	31.74	45.67	35.18	49.2	31.45	57.8	38.48	28.99	30.17	105.05	80	102.7	35.61	27.74	47.55	40.46	46.73	55.04	52.57	49.82	44.62	40.27	37.17	52.78	40.52	32.53	45.39	TBCB
1201	52.36	56.12	131.95	115.58	108.55	49.03	54.25	155.15	90.7	43.17	66.6	75.46	73.51	74.76	86.24	88.81	82.85	33.31	42.83	65.47	35.55	55.7	60.08	92.1	66.11	58.76	87.78	66.36	76.86	62.78	55.14	63.96	57.78	94.75	CD46
1202	74.6	77.52	60.41	53.65	48.84	65.98	55.64	86.05	62.4	85.88	41.27	69.7	26.22	66.24	68.67	58.37	32.35	118.98	72.69	85.15	92.7	59.85	78.47	60.2	72.87	66.13	79.85	73.84	73.5	99.96	53.83	62.03	74.58	91.55	ADI1
1203	59.14	25.43	99.5	82.39	65.55	69.6	89.12	94.84	54.32	43.82	60.15	106.3	16.97	45.64	46.67	64.95	26.96	74.24	61.15	79	42.73	54.39	57.09	32.05	66.47	64.37	47.19	66.27	40.62	106.88	68.87	63.28	75.94	120.14	ETS2
1204	51.78	57.36	72.68	33.07	61.22	60.28	66.11	36.3	45.62	45.26	62.85	46.39	47.73	72.98	35.12	29.4	162.72	82.8	50.55	38.3	60.46	74.01	42.27	91.89	53.96	58.12	88.47	52.3	64.35	59.85	57.35	44.55	40.79	57.34	NME4
1205	45.15	36.22	30.92	21.82	17.97	56.73	38.06	19.03	36.57	28.8	53.51	51.97	27.26	21.32	29.75	35.65	13.82	8.8	29.77	30.39	27.26	23.94	28.75	39.92	31.67	33.44	26.62	22.14	30.88	24.87	29.81	27.95	28.82	16.04	MAN2C1
1206	53.7	47.8	19.49	18.83	22.28	87.16	115.26	20.22	113.8	37.45	69.86	80.52	59.26	36.21	32.41	47.55	36.43	25.96	68.08	42.34	36.74	31.96	29.29	37.77	34.89	44.71	43.94	29.28	39.17	41.01	33.41	40.59	37.89	55.52	AKAP8L
1207	56.4	44.96	62.7	55.34	50.49	52.66	31.11	33.62	52.2	40.4	49.93	50.06	104.58	57.43	46.96	35.88	91.21	80.92	104.86	46.14	38.68	67.85	63.34	64.89	65.37	58.48	60.93	66.32	67.66	58.13	70.35	54.7	41.14	57.77	PSMC1
1208	47	41.53	45.11	39.18	24.08	53.39	64.11	44.59	37.62	50.19	40.2	34.49	18.83	59.4	39.03	36.83	66.34	31.07	19.31	56.29	42.4	44.08	48.24	37.92	50.32	50	59.95	44.52	37.7	56.47	46.64	43.04	40.49	29.2	NECTIN2
1209	69.15	80.72	84.56	40.34	56.85	76.58	79.04	56.89	49.64	81.41	59.55	52.72	82.3	66.55	49.96	45.81	142.07	285.44	153.76	41.91	59.34	58.23	62.99	162.09	63.7	85.77	85.26	91.58	71.82	74.12	112.1	84.57	66.19	87.55	ATP5G1
1210	63.17	57.05	43.56	39.29	42.06	75.95	58.92	43.27	61.57	75.32	45.68	39.95	42.61	55.24	33.86	40.82	60.97	66.82	77.34	48.58	63.75	56.08	51.64	49.42	58.52	65.2	69.73	53.49	42.14	48.09	53.57	51.84	49.89	54.43	BAD
1211	47.71	54.42	37.47	37.87	36.63	48.2	46.07	34.64	41.54	54.42	43.71	37.88	107.59	40.09	45.37	48.52	88.41	88.3	101.78	44.99	47.46	48.24	41.99	70.1	52.3	44.78	56.89	53.98	43.93	46.34	58.07	51.27	44.42	42.16	U2AF2
1212	50.43	56	16.59	27.27	36.85	72.43	46.28	44.47	42.9	38.59	43.98	38.53	41.09	46.36	45.43	42.58	63.5	22.3	58.32	67.45	71.25	63.14	57.76	22.88	63.37	55.43	60.01	33.88	36.42	45.12	38.72	59.49	46.91	57.25	CTSF
1213	36.08	20.33	24.62	21.62	15.53	50.08	17.12	23.08	13.46	22.79	38.95	40.66	7.11	35.06	52.09	30.58	9.2	0.8	1.58	66.1	23.59	59.58	62.79	11.79	82.04	41.63	56.86	23.02	30.82	36.53	51.45	57.93	31.77	14.36	PRELP
1214	70.35	51.34	59.2	79	96.57	51.6	33.16	82.09	46.33	40.61	54.36	56.77	99.71	72.08	87.57	63.03	111.45	53.34	42.05	68.85	41.88	94.11	89.87	53.81	87.15	59.36	75.58	73.11	86.56	82.47	71.85	69.22	57.03	56.06	ATP6AP2
1215	30.99	70.62	10.34	23.24	3.71	37.99	42.52	17.94	47.56	55.34	37.48	35.55	2.56	28.85	29.06	35.33	2.51	1.05	1.48	49.07	58.31	22.36	44.9	2.06	49.55	36.83	51.71	62.11	36.68	52.7	29.11	61.45	57.6	36.93	MMP28
1216	61.03	72.3	79.37	92.43	63.04	57.95	64.77	133.37	69.93	81.68	58.25	54.7	57.73	64	65.1	57.78	61.48	65.93	67.95	55.54	50.45	121.64	59.22	97.88	64.51	64.14	77.78	72.93	70.43	73.52	77.23	78.47	57.32	123.98	UFC1
1217	59.05	51.19	39.14	46.57	44.22	42.15	36.6	38.34	44.74	160.84	30.65	35.17	131.2	47.27	37.86	41.09	40.61	55.56	44.13	48.24	41.82	37.6	43.51	63.05	41.18	60.3	48.32	57.19	60.72	65.24	77.1	37.95	43.14	34.72	EFHD2
1218	58.12	68.3	77.93	54.66	68.86	58.49	60.24	67.67	54.83	73.4	48	41.41	42.43	67.4	46.38	45.28	49.47	126.91	79.83	54.52	70.3	58.04	65.06	128.51	61.55	85.8	84.34	86.35	86.32	80.16	104.15	63.36	63.32	107.01	PRELID1
1219	50.26	44.07	42.99	32.53	28.03	60.94	65.1	40.55	44.5	57.96	56.54	55.61	45.01	62.53	42.09	42.03	38.62	44.28	51.77	50.05	54.83	46.36	46.97	39.33	38.86	41.64	51.42	36.3	37.78	40.09	43.38	42.15	45.17	51.36	VPS51
1220	33.43	44.66	21.03	26.12	27.16	62.37	54.92	11.26	40.25	40.6	44.42	32.12	28.19	25.35	32.06	47.36	21.2	1.58	8.2	36.21	35.32	20.34	31.9	36.9	41.54	42.18	32.4	25.56	44.57	28.31	29.66	29.45	34.52	19.48	UBA7
1221	100.02	102.54	41.26	81.01	96.13	73.85	81.77	56.99	119.32	109.88	81.74	56.82	291.47	102.5	66.95	75.49	308.91	18.83	126.75	76.9	103.2	69.05	100.52	130.37	65.05	100.14	65.38	106.75	124.58	105.68	135.64	62.42	102.76	41.72	COTL1
1222	66.34	75.28	62.24	37.09	67.57	61.33	52.18	63.6	66.05	45.48	35.54	41.77	104.18	63.42	35.09	29.48	198	84.62	116.28	61.04	66.22	64.19	57.33	52.6	51.31	55.41	58.41	41.2	50.75	54.28	58.38	44.45	37.96	113.75	NENF
1223	44.69	60.96	45.63	25.72	27.68	64.85	50.41	30.49	55.61	43.85	69.5	50.84	109.39	49.38	38.07	40.63	46.63	50.73	33.19	37.56	51.83	43.41	43.86	42.78	42.44	45.6	47.19	33.94	56.95	42.79	42.42	39.71	39.46	45.3	LMF2
1224	47.68	43	86.69	89.13	89.44	70.93	56.29	100.25	39.36	38.39	70.07	80.04	52.47	35.06	61.96	73.25	37.33	18.8	43.65	42.15	24.45	51.15	51.57	63.03	52.42	48.88	47.31	44.14	52.32	47.1	47.09	57.59	44.12	50.55	SF3B1
1225	48.77	40.4	60.45	59.76	60.95	39.72	37.5	79.36	37.48	50.36	47.49	44.88	45.1	58.12	60.4	51.7	36.3	51.22	32.61	56.91	40.44	79.3	70.15	75.59	73.91	53.49	58.29	75.09	62.25	66.3	65.51	59.11	55.1	43.94	SDHD
1226	57.29	58.43	77.95	44.81	64.24	54.05	52.77	52.91	48.24	55.21	40.72	43.06	48.4	57.11	48.14	40.94	115.45	132.96	81.24	49.83	57.13	55.88	62.66	73.54	63.11	64.72	68.18	70.41	57.38	53.61	71.86	65.62	50.99	52.1	PHB
1227	47.97	43.36	67.32	42.77	62.81	58.32	49.02	65.67	44.57	59.49	40.79	39.7	17.81	52.45	51.31	51.99	34.75	30.27	43.55	57.59	49.02	37.76	48.22	50.7	57.59	55.94	52.7	38.65	59.27	37.63	60.37	52.24	46.25	38.26	TNIP1
1228	50.56	44.89	24.71	24.19	27.45	61.4	51.35	20.9	67.26	42.08	46.29	37.95	75.66	40.9	27.41	26.92	50.65	127.3	116.91	33.74	44.38	38.36	35.25	52.09	33.64	44.39	46.35	35.81	29.68	36.27	50.04	31.71	32.1	32.89	MBD3
1229	48.04	55.64	62.1	37.8	46.16	67.69	47.44	38.81	47.71	43.01	43.89	39.33	88.31	50.56	41.87	39.04	81.69	117.36	71.55	46.28	44.77	59.33	56.8	77	71.88	66.58	67.95	58.46	54.11	56.3	62.85	59.57	50.9	58.77	POLR2G
1230	63.81	59.06	34.41	23.8	23.37	67.84	105.88	28.32	57.84	83.43	68.8	89.36	30.55	70.77	43.57	49.33	31.38	26.38	23.87	39.83	51.96	42.84	48.25	54.96	39.87	57.82	62.9	53.6	54.12	52.96	36.16	47.83	54.26	32.64	ARRDC1
1231	59.96	77.11	120.08	66.06	69.25	60.62	67.67	92.72	73.56	65.03	57.08	48.52	159.05	77.57	61.32	53.14	167.2	164.96	148.91	60.98	68.23	87.14	63.47	159.95	67.8	75.23	84.22	70.38	73.29	70.58	94.03	69.63	68.56	129.04	CCT3
1232	18.12	15.49	10.9	25.47	14.85	48.84	10.32	3.73	17.7	15.38	38.68	11.07	30.19	8.21	6.89	12.34	7.08	2.77	6.83	16.99	8.63	21.56	23.53	12.42	33.48	17.91	20.82	18.7	15.17	11.51	29.57	14.57	15.21	8.84	NES
1233	46.17	60.67	58.66	35.1	39.38	58.74	41.64	40.96	39.67	51.36	48.35	52.11	44.87	44.34	47.44	44.72	61.69	109.15	96.2	43.91	49.53	58.03	57.67	51.34	72.4	54.54	70.51	49.44	47.88	48.62	60.96	64.33	54.63	62.47	SMARCD2
1234	334.78	132.88	555.53	233.88	204.95	129.16	178.14	333.64	25.94	95.55	216.59	249.94	23.07	167.88	94.73	258.49	21.71	1.23	4.81	176.58	97.88	93.31	183.48	31.68	96.22	229.59	111.43	79.86	94.36	227.93	107.9	280.6	116.81	162.35	C8orf4
1235	50.1	44.03	40.57	53.13	51.17	76.18	46.12	40.57	59.15	25.34	115.13	69.05	77.41	31.37	43.79	67.33	26.11	30.86	98.87	37.52	19.27	40.87	45.79	44.91	56.06	43.36	36.85	43.28	49.6	46.54	50.44	51.86	38.7	89.88	ARGLU1
1236	22.32	15.29	9.34	19.41	5.92	36.22	12.14	4.55	23.03	8.52	30.21	11.91	24.2	7.24	10.18	20.91	2.97	1.22	4.49	28.96	11.57	16.94	19.3	21.72	38.94	26.94	21.45	14.62	9.19	8.92	22.92	17.58	18.11	5.62	TIE1
1237	66.32	86.24	162.36	134.01	166.58	58.07	61.78	390.91	90.9	70.51	59.44	67.4	119.72	77.59	111.64	97.34	96.88	96.83	121.84	84.81	65.35	76.69	82.26	94.44	75.57	74.73	76.82	95.37	105.15	102.69	95.23	77.18	77.92	172.52	CANX
1238	27.54	7.57	33.13	30.03	125.28	28.62	7.25	25.98	8.7	4.3	128.8	33.15	63.79	10.67	31.64	25.9	35.2	5.13	16.52	38.43	2.54	76.72	15.59	43.19	102.94	30.67	46.45	8.56	20.05	14.34	18.51	22.76	16.61	20.2	POSTN
1239	54.27	15.49	9.7	10.58	7.9	42.29	20.09	8.49	24.35	21.84	59.27	48.91	37.6	17.56	15.24	19.26	12.96	10.82	37.16	6.63	20.39	17.63	18.12	10.35	16.21	11.01	9.29	7.64	19.22	20.12	10.38	11.72	12.05	20.24	WASH1
1240	74.52	59.93	40.46	41.39	58.9	67.62	33.56	44.54	49.64	40.92	38.93	48.61	89.73	46.13	44.44	37.93	91.4	126.52	68.62	45.81	52.94	50.04	52.54	92.25	58.97	84.9	76.06	70.19	69.1	49.64	71	47.41	54.25	34.46	AP2S1
1241	54.64	51.3	38.12	42.25	32.99	44.1	41.83	39.31	33.66	46.59	35.82	53.44	23.19	42.64	41.62	44.99	36.93	38.1	29.35	57.3	58.28	46.75	55.21	32.92	56.74	49.29	62.17	59.87	46.99	48.58	53.52	54.97	54.79	28.47	NR1H2
1242	51.57	46.82	62.17	32.82	27.34	67.14	71.15	29	49.54	49.26	62.18	65.19	76.19	80.82	31.61	30.27	85.64	56.7	43	51.96	40.68	59.95	50.9	56.06	65.34	50.77	65.33	44.26	38.95	36.33	53.33	57.22	56.45	70.93	CPNE1
1243	18.19	12.43	7.13	8.21	4.83	37.97	21.29	3.66	32.13	9.58	20.87	19.56	29.33	13.62	7.54	18.7	27.37	3.9	36.11	20.09	10.34	15.27	16.85	9.3	41.31	17.53	18.36	14.91	8.61	9.28	29.25	15	9.2	9.71	GPSM1
1244	36.96	32.99	48.71	89.79	55.62	47.76	37.08	68.95	36.48	30.79	43.25	45.3	58.35	37.48	43.08	56.31	27.79	18.59	47.78	32.7	23.52	74.64	43.36	52.38	51.14	44.06	41.13	47.34	53.44	42.37	57	54.09	37.81	34.51	IK
1245	59.91	85.37	85.72	74.29	59.05	41.09	47.87	115.41	58.38	55.45	37.46	53.69	73.59	91.21	78.01	72.36	92.67	89.39	72.79	82.6	98.07	72.84	77.95	75.6	72.7	58.36	97.75	80.04	85.69	95.04	56.74	70.68	76.73	143.84	ADIPOR1
1246	61.38	39.1	24.49	60.66	58.45	37.12	19.79	31.03	33.91	18.83	18.31	29.32	7.34	43.95	42.38	39.24	11.23	2.05	6.53	42.38	35.59	32.98	54.32	29.89	63.21	55.88	67.06	73.33	56.37	38.42	55.19	24.19	32.77	15.78	SLC15A3
1247	24.8	10.99	9.76	13.87	12.27	66.58	11.13	5.36	13.82	16.02	34.78	14.49	9.48	9.83	8.8	11.49	9.05	2.32	6.08	21.79	12.08	35.58	27.77	18.08	60.49	33.15	40.85	27.08	10.31	18.12	40.48	27.62	17.83	9.98	COX7A1
1248	27.98	26.72	32.66	36.86	16.86	36.54	28.06	19.12	26.07	53.71	22.44	19.57	19.84	41.17	23.57	29.4	38.91	13.16	20.7	39.99	28.38	41.82	40.69	24.61	53.56	27.64	38.52	30.93	29.18	28.17	37.13	26.97	26.61	25.29	MAPK3
1249	56.99	55.31	29.58	36.21	41.54	65.97	77.7	54.82	75.54	60.26	48.25	40.03	41.75	56.45	44.38	40.78	44.07	113.98	56.33	42.53	57.97	56.41	45.34	62.27	48.88	60.77	54.95	49.85	48.15	48.38	53.18	48.41	43.07	66.67	MAP2K2
1250	27.49	30.64	23.45	21.64	18.43	40.9	27.76	15.34	26.22	25.27	25.33	18.48	23.44	22.7	15.54	24.05	22.9	8.94	19.19	23.94	23.84	17.14	29.97	37.66	29.72	31.91	28.52	19.68	31.19	20.2	32.53	17.79	24.22	12.81	SIPA1
1251	50.39	52.75	92.45	38.51	49.03	59.44	59.01	35.01	54.87	56.92	55.01	98.58	78.3	91.26	42.52	41.46	106.72	83.01	99.26	43.69	55.91	59.32	50.71	60.93	50.91	49.18	79.87	51.74	58.71	46.86	60.68	48.22	48.13	61.73	RNPS1
1252	68.85	60.27	43.31	36.79	63.61	76.32	76.02	47.4	70.24	77.69	57.7	41.29	91.1	61.81	37.73	42.17	105.69	220.1	137.11	42.7	52.47	57.64	40.56	103.78	53.61	80.8	69.2	67.72	63.67	60.35	85.58	61.31	60.13	70.45	LSM7
1253	42.06	41.01	79.4	73.37	81.36	52.13	39.74	47.33	41.96	39.57	45.92	47.07	44.5	56.17	47.04	48.18	36.35	76.67	56.07	55.09	33.32	71.8	61.37	47.6	67.25	41.17	56.97	53.41	55.24	61.42	62.51	52.64	44.26	46.91	DNAJB6
1254	55.7	37.68	60.98	60.41	71.08	52	47.85	65.26	46.35	48.67	44.88	51.64	58.31	44.73	46.72	51.96	62.17	35.11	68.58	43.7	32.22	74.51	57.67	69.55	69.89	57.35	52.42	61.36	65.51	58.98	63.61	53.43	39.03	56.62	SUMO1
1255	65.1	46.22	55.76	45.57	60.14	60.41	78.99	29.02	43.77	79.9	76.67	53.86	71.85	76.81	56.39	44.78	43.96	93.77	66.18	65.06	104.13	84.94	62.62	84.5	61.52	81.3	79.36	74.21	57.37	72.58	94.6	76.63	68.7	96.62	IMPDH2
1256	44.23	49.25	28.52	25.59	27.18	66.75	57.07	33.41	49.46	50.49	55.21	57.61	26.08	34.09	35.19	40.9	36.91	30.75	57.16	39.33	29.61	29.01	31.7	32.5	34.66	40.75	30.41	31.11	36.11	26.73	34.16	37.72	31.89	26.41	SH3GLB2
1257	42.83	46.16	69.51	31.85	48.23	46.74	44.93	32.12	43.04	44.09	34.43	47.07	28.28	65.79	24.5	28.14	54.56	52.6	40.03	38.83	45.02	43.08	42.74	53.05	35.82	43.08	62.5	33.95	48.42	37.27	44.75	32.01	37.53	42.99	TSR3
1258	83.6	69.03	38.74	42.23	44.41	87.99	45.85	40.81	53.05	74.97	64.61	79.59	73	50.98	48.54	54.44	109.12	77.54	83.55	43.58	65	54.67	57.71	82.93	64.93	115.55	89.85	101.58	73.95	69.77	82.33	75.38	74	50.42	BAX
1259	69.28	70.56	178.79	122.29	89.13	42.12	43.36	133.24	90.33	23.96	43.31	73.13	179.1	112.08	156.42	101.27	496.59	207.03	101.2	78.89	127.36	144.88	98.28	52.5	88.22	77.65	119.65	76.26	93.66	128.07	65.88	171.21	167.89	35.96	SCPEP1
1260	45.11	39.89	30.62	23.67	24.92	62.35	43.87	28.19	43.11	35.29	46.33	40.5	52.2	32.83	31.64	33.71	49.41	31.66	56.47	37.71	36.89	34.94	33.56	41.71	44.4	35.37	42.89	31.37	31.99	31.73	33.52	35.83	28.89	28.99	STK25
1261	34.13	45.67	25.27	42.84	30.33	44.37	26.49	24.62	30.62	70.81	24.34	20.49	12.78	25.96	37.66	44.91	37.51	19.63	6.82	48.99	40.49	23.91	38.9	57.88	58.53	52.63	37.9	42.31	66.35	38.63	49.37	29.24	36.95	17.67	APOL1
1262	24.7	13.36	10.35	14.41	16.84	65.72	16.31	5.29	22.15	28.12	66.32	27.71	23.71	24.33	12.3	15.25	22.15	7.43	14.08	25.49	16.93	58.25	37.24	17.16	51.83	25.19	38.48	20.67	14.81	17.57	34.84	24.52	16.57	17.79	TGFB1I1
1263	24.33	12.02	12.84	22.38	25.22	197.61	206.07	79.4	47.46	7.4	19.96	161.53	0.06	117.07	54.44	121.89	6.79	0.08	83.13	17.42	44.54	34.66	46.1	0.04	43.74	56.8	46.85	51.79	22.13	15.79	29.53	70.81	82.75	12.63	MS4A15
1264	59.34	30.67	0.05	1.1	0.06	59.73	2.53	1.21	6.25	11.93	0.61	0	0	0	0.05	0.04	340.79	0.04	0.83	0.11	9.19	1.94	3.14	345.27	106.73	61.55	6.08	11.94	17.41	7.76	5.64	5.25	2.61	1.99	NA
1265	56.41	64.74	182.38	59.3	55.65	56.82	58.69	74.22	58.74	102.16	50.34	89.89	109.38	180.94	71.14	68.09	178.05	40.7	201.4	83.74	65.31	84.8	56.16	36.56	91.18	62.07	78.92	89.88	66.91	68.81	48.64	74.02	63.9	125.73	H1F0
1266	51.19	49.69	62.32	49.96	54.44	53.26	67.44	70.9	73.69	49.96	46.72	42.07	96.29	42.29	39.66	36.44	117.47	159.38	98.51	39.27	41.13	50.35	49.45	104.13	55.01	59.56	55.18	73.64	54.22	60.76	77.64	56.8	47.08	88.22	PFDN2
1267	72.34	60	111.28	87.38	107.44	28.48	30.42	118.61	51.71	28.04	31.56	52.4	52.77	119.49	140.64	97.66	94.22	146.88	38.69	82.79	77.43	67.98	92.71	43.28	75.42	78.49	91.47	94.09	117.17	139.67	78.65	72.63	99.1	42.21	PPT1
1268	32.64	26.42	53.89	61.8	103.12	111.2	14.75	26.12	36.73	28.01	61	33.69	187.68	25.43	22.93	30.27	41.75	29.4	69.06	54.48	15.45	52	37.68	85.54	104.08	32.79	70.41	21.65	35.2	35.16	34.98	26.48	33.34	59.99	COL4A1
1269	64.76	43.4	67.19	47.93	102.09	70.5	57.25	64.81	31.83	38.51	45.5	65.67	21.17	39.8	69.5	65.37	21.05	19.01	4.94	39.23	37.07	40.81	52.25	38.94	52.14	77.34	76.25	117.95	48.16	57.18	58.06	89.61	93.1	23.52	PLA2G16
1270	55.82	79.99	64.19	75.12	67.07	51.9	60.5	68.28	54.94	65.99	42.58	40.09	66.17	65.01	64.28	62.51	93.25	94.38	84.52	62.71	70.34	55	54.91	69.82	64.02	65.8	69.1	66.59	64.06	70.31	74.29	56.92	64.44	48.76	VCP
1271	59.76	44.93	71.57	71.71	73.47	59.31	47.33	90.39	65.02	45.97	58.96	50.75	102.15	45.27	53.81	54.66	56.47	78.97	76.74	44.03	37.34	64.53	61.08	123.39	70	77.38	59.3	95.58	89.48	74.96	88.65	69.21	58.73	47.69	PSMA4
1272	59.11	50.09	94.36	54.01	70.82	59.79	91.2	91.32	79.37	53.52	77.51	63.18	175.57	90.75	61.84	62.33	93.49	63.02	208.62	61.53	72.58	89.74	66.83	87	71.82	65.82	87.73	71.66	66.76	68.36	82.13	68.45	65.37	110.79	APEX1
1273	56.61	53.23	4.99	33.58	7.09	62.92	30.49	20.05	61.38	433.15	20.75	32.58	1.57	53.76	40.3	40.39	29.52	0.68	2.14	55.29	65.49	21.91	36.51	3.88	47.73	34.33	33.41	45.43	20.62	54.62	26.32	34.94	39.32	99.1	VSIG2
1274	52.92	64.71	79.56	51.53	66.64	60.58	70.67	44.89	56.21	67.75	47.58	43.52	58.36	89.57	43.96	41.68	95.79	70.04	61.54	48.42	57.58	58.1	51.23	79.58	58.38	63.35	93.8	68.12	69.19	50.45	60.84	48.74	51.33	60.98	PPP4C
1275	32.8	47.88	28.62	83.27	27.83	49.24	53.08	8.41	8.87	70.67	64.21	7.54	4.59	56.08	30.12	57.1	9.33	1.21	9.17	35.67	69.34	255.17	37.82	774.05	145.15	92.78	107.47	42.46	31.02	22.69	198.42	53.48	42.02	17.86	CCL21
1276	35.83	25.66	26.14	35.83	19.28	34.08	18.13	25.7	28.28	11.88	31.39	25.63	30.51	28.8	24.08	25.02	22.71	19.46	21.88	38.93	43.83	25.53	44.89	13.94	47.54	28.72	28.62	35.08	26.24	36.82	30.8	25.45	33.41	30.37	CPNE2
1277	38.85	46.49	30.89	29.28	21.25	39.85	43.91	30.93	50.34	37.41	32.67	37.08	43.06	36.01	38.85	46.46	23.66	27.64	34.26	41.18	39.83	27.22	31.14	25.98	32.83	34.21	36.59	37.66	27.46	30.51	33.78	33.93	32.38	20.03	NCOR2
1278	75.6	74.96	86.92	102.09	89.45	46.52	30.85	112.57	45.26	35.19	39.5	56.4	53.23	71.91	91.52	72.73	42.69	75.19	12.69	77.63	56.18	92.92	106.83	106.45	76.05	73.43	83.11	87.16	99.73	94.63	77.18	58.87	65.23	74.15	CREG1
1279	43.05	40.27	34.09	43.04	39.09	48.35	34.43	37.16	42.59	48.04	46.56	31.33	52.8	48.38	42.14	38.5	44.25	60.93	76.38	50.75	42.87	61.35	51.89	49.66	62.34	49.08	65.37	48.97	41.37	42.68	49.32	45	38.1	51.66	DCTN2
1280	58.48	46.36	54.58	33.72	105.25	86.08	66.46	51.07	81.95	36.76	129.11	99.97	151.18	40.84	55.51	53.95	41.7	35.99	127.53	37.54	23.29	47.06	43.09	57.17	48.29	47.02	72.53	37.81	49.5	43.38	42.1	62.69	43.4	71.97	ANKRD10
1281	49.34	42.92	63.57	45.04	45.42	64.79	57.21	55.13	52.31	48.04	48.11	40.31	118.56	50.67	42.48	40.75	73.21	84.44	99.63	47.17	35.25	65.39	51.65	82.23	74.25	80.05	64.64	76.5	63.91	72.48	81.07	60.84	50.36	70.43	ATP5J
1282	63.11	49.23	148.23	44.21	40.14	49.16	50.73	56.33	70.95	101.56	38.46	58.52	39.33	74.3	54.76	54.54	76.56	109.63	58.98	67.49	75.18	32.29	50.37	51.95	48.01	43.19	68.66	53.21	42.88	53.49	36.27	61.62	62.82	48	SPINT1
1283	258.58	71.66	176.35	255.76	371.01	28.28	44.71	157.3	40	21.56	32.02	107.19	22.67	126.48	259.92	81.23	27.95	240.49	3.98	101.44	64.87	261.35	274.47	75.62	75.96	112.63	394.28	95.82	197.79	82.48	67.47	67.85	75.91	53.41	GPNMB
1284	49.26	39.61	71.51	56.27	41.92	61.52	63.61	52.84	59.71	33.27	102.57	80.19	135.69	45.93	53.21	59.75	51.67	32.03	59.05	41.43	31.86	53.22	56.05	49.87	55.42	48.44	46.07	53.66	49.44	48.27	58.08	54.74	47.52	51.53	SON
1285	46.34	52.96	30.29	44.86	31.22	65.27	50.4	25.27	56.7	27.84	47.25	37.5	55.16	44.11	47.05	43.46	49.57	14.98	133.19	46.28	44.02	41.25	43.13	62.89	54.56	57.92	46.07	36.46	66.26	46.75	52.37	40.96	43.05	44.68	EVL
1286	32.88	15.45	43.53	63.16	87.14	77.96	13.27	21.33	24.3	20.66	102.01	41.79	51.51	20.39	30.56	34.37	32.1	8.04	21.98	31.27	8.42	94.97	48.06	45.59	67.22	29.04	50.21	26.08	26.74	24.03	40.95	38.1	18.93	16.2	CALD1
1287	44.43	37.13	28.26	41.74	40.12	52.46	44.66	35.83	42.2	44.36	41.5	35.1	52.06	38.74	28.96	35.29	41.47	75.04	89.13	36.67	41.75	51.59	41.24	58.06	55.02	54.7	56.38	54.01	49.58	46.92	55.92	49.04	42.83	50.7	PIN1
1288	64.47	73.45	59.14	57.7	72.27	56.98	64.08	52.39	41.65	97.15	53.69	43.44	80.12	61.53	74.49	69.26	91.09	57.92	53.55	57.47	95.07	90.14	87.18	108.89	72.18	85.36	81.59	95.59	73.77	80.85	93.49	84.49	79.76	47.24	SPCS1
1289	62.16	52.59	57.05	43.62	51.21	58.96	42.21	48.57	66.66	41.81	54.13	48.12	51.94	59.14	41.1	42.38	43.48	52.54	79.55	36.91	37.49	60.25	51.28	53.55	73.03	66.87	66.31	80.09	66.06	66.89	66.53	55.18	47.26	64.65	RBX1
1290	69.09	72.76	43.96	45.22	41.12	74.67	80.05	41.94	57.81	61.39	60.24	64.79	33.99	53.43	53.58	46.78	59.65	103.02	134.21	54.31	93.83	73.87	60.77	95.87	66.87	91	68.02	82.73	65.98	76.74	99.13	72.81	82.12	72.73	TMEM256
1291	43.62	24.69	36.04	16.68	21.83	62.58	24.83	18.46	42.14	22.54	53.53	42.01	44.96	33.56	31.27	24.98	86.27	1.16	102.13	37.39	31.6	23.2	25.91	18.56	46.49	31.06	41.07	28.54	21.56	31.5	29.97	36.81	22.91	31.82	TLE2
1292	65.8	68.2	71.02	49	59.83	57.32	50.07	69.92	76.88	56.6	41.06	49.44	73.15	61.7	40.89	41.24	87.19	83.31	70.94	51.79	62.41	54.66	50.83	113.63	65.8	84.09	77.64	73.99	86.72	72.09	74.81	62.32	60.21	111.86	LAMTOR2
1293	42.67	40.98	25.53	35.68	37.5	75.46	41.63	39.43	45.83	31.67	65.79	55.01	68.78	24.56	43.79	52.95	23.15	19.95	70.3	34.75	26.12	39.27	40.73	53.06	54	45.14	36.55	36.59	44.03	32.35	41.68	50.98	43.25	31.07	MGEA5
1294	38.24	28.45	19.82	17.85	26.01	57.35	35.03	23.57	38.78	38.88	39.5	40.93	35.81	32.79	23.84	26.08	38.65	33.25	45.41	35.03	34.51	46.7	42.92	19.11	37.12	30.34	35.3	22.06	21.46	23.36	32.14	32.6	21.79	30.44	ZNF358
1295	58.94	66.56	108.73	27.84	53.99	70.53	91.39	56.11	57.93	58.19	57.46	94.04	30.45	95.31	37.01	44.3	89.84	84.6	69.21	37.25	54.91	56.52	45.94	73.41	41.26	64.03	97.4	58.42	66.18	55.44	59.79	51.88	60.01	62.36	METTL26
1296	56.77	88.68	98.02	48.69	59.6	49.29	36.92	65.31	79.2	60.49	43.11	40.89	49.49	72.75	46.69	41.26	76.52	174.21	55.9	50.37	66.12	64.58	55.5	105.41	60.16	58.66	78.12	65.75	64.97	63.17	64.33	49.8	59.61	55.93	MDH2
1297	171.71	166.95	98.19	97.42	116.72	58.48	157.1	61.97	62.28	145.65	72.16	90.96	31.37	84.1	92.06	154.93	38.77	8.42	40.4	148.79	296.65	92.29	121.6	64.67	66.48	83.55	74.15	80.53	102.36	132.76	111.47	157.12	275.44	175.32	BTG2
1298	38.97	38.85	103.8	95.3	62.26	47.51	39.84	111.3	46.81	51.89	41.29	47.14	51.94	55.38	68.68	64.79	69.66	37.45	40.38	61.48	39.21	65.52	63.34	44.24	72.19	44.37	56.61	57.06	54.35	46.86	49.01	56.28	46.35	55.9	NORAD
1299	45.38	53.62	54.16	52.44	65.85	40.74	40.57	39.79	47.43	51.13	31.55	29.9	70.13	56.91	48.78	46.44	117.83	81.34	97.87	56.46	58.61	38.78	50.95	51.78	63.32	32.41	55.51	49.57	63.71	49.24	49.25	52.5	51.15	71.89	DYNLL2
1300	67.14	27.78	75.01	130.72	129.57	43.2	36.24	42.18	18.31	26.73	49.9	64.72	46.41	54.86	100.31	55.7	29.4	93.57	10.01	80.24	38.91	86.35	78.7	46.22	61.67	39.9	67.57	55.78	48.09	105.65	54.42	47.51	101.75	40.07	EMP1
1301	28.82	21.94	22.58	39.47	18.57	47.44	19.18	19.15	25.73	21.99	32.72	20.19	29.81	25.03	22.05	31.55	13.26	2.96	8.23	41.06	20.57	37.8	33.52	12.07	61.08	28.06	36.86	26.55	19.96	26.8	48.05	40.52	27.34	23.85	KANK2
1302	40.7	37.3	42.9	25.05	39.9	45.31	49.28	53.15	57.92	47.63	43	35.49	27.93	40.58	35.73	35.56	91.88	51.46	51.94	43.42	41.69	41.48	44.76	55.76	42.44	36.61	43.84	33.57	40.96	40.85	42.58	38.62	39.03	34.94	HSF1
1303	32.11	33.02	84.39	73.61	38.34	48.46	41.18	59.97	44.61	51.41	35.65	33.4	29.76	37.78	39.05	50.89	30.59	30.84	27.1	47.34	29.73	31.06	38.06	29.01	53.21	31.43	42.3	34.7	36.23	36.76	32.73	34.59	36.45	45.52	CTNND1
1304	8.45	3.04	6.07	27.72	0.92	14.21	0.76	5.95	10.81	10.62	3.52	2.97	0.05	1.97	2.66	22.19	1.1	0.65	0.52	23.58	1.95	4.56	30.19	3.58	39.65	10.99	4.73	18.23	6.42	10.37	11.36	4.97	7.64	2.37	MYZAP
1305	53.98	66.28	17.6	30.07	36.13	61.59	80.59	30.69	32.52	21.99	39.61	54.22	9.37	49.12	40.65	57.15	28.55	7.16	5.93	60.53	50.27	45.97	42.41	12.74	69.3	46.11	55.67	58.29	30.09	61.69	37.53	54.26	39.59	44.38	MRC2
1306	95.13	112.06	104.07	57.73	59.22	74.99	98.22	144.18	96.49	115.35	70.92	61.25	72.65	109.84	93.35	75.32	133.7	102.35	65.52	66.61	102.93	86.36	84.65	138.17	67.75	120.7	109.88	100.46	93.45	98.62	132.85	86.99	97.62	120.71	HM13
1307	30.51	10.95	19.08	15.56	18.09	21.72	31.85	40.25	31.54	46.43	43.2	69.75	94.01	15.78	24.62	24.74	20.79	1.22	90.12	34.56	27.66	45.74	23.12	20.01	58	36.33	35	40.8	21.06	37.62	38.23	43.1	34.82	11.19	GADD45G
1308	44.79	33.89	61.05	41.5	59.32	54.42	32.07	37.41	35.69	40.93	45.08	38.23	62.12	47.65	41.27	37.44	62.46	92.99	76.04	40.15	46.46	66	47.28	65.16	59.93	50.65	54.07	55.81	40.12	45.71	60.45	48.01	46.78	41.07	COPS6
1309	84.14	44.52	68.23	86.93	113.84	39.86	25.81	101.05	39.63	58.35	43.38	58.46	28.31	63.22	93.33	55.53	52.44	29.94	19.07	55.73	47.46	85.21	99.26	48.58	78.12	72.27	108.07	81.72	91.04	75.41	66.12	57.72	57.99	32.6	HEXB
1310	44.08	54.4	41.94	37.62	36.34	52.93	36.19	39.04	62.67	42.29	33.87	38.36	79.38	49.08	41.16	43.28	81.22	77.51	84.45	49.47	68.16	48.98	46.78	43.18	64.69	48.45	51.34	44.57	45.9	41.3	45.99	45.42	50.1	39.67	KLHDC3
1311	46.12	36.91	40.81	22.45	27.01	61.26	43.01	20.02	66.95	46.03	58.39	46.06	121.6	39.57	33.39	35.33	61.76	71.69	127.81	31.05	30.63	30.37	26.64	52.53	33.7	37.49	35.52	31.28	31.23	29.18	42.99	35.86	28.63	38.01	SRRT
1312	63.91	65.39	32.37	39.14	36.12	64.54	43.43	23.22	40.02	54.41	45.15	44.46	29.82	49.7	47.17	48.36	19.59	25.46	18.56	55.15	81.25	36.72	54.08	58.45	53.73	54.65	51.2	58.98	55.19	58.88	52.45	43.53	52.94	49.41	ACAA1
1313	48.78	42.72	38.93	56.68	69.58	47.59	57.06	59.47	56.7	58.07	45.35	48.87	81.56	55.41	47.79	48.64	57.44	57.85	146.8	54.5	47.97	64.19	56.55	76.95	64.27	47.12	69.22	58.73	61.35	60.4	59.75	55.57	50.21	41.23	HNRNPA0
1314	53.08	57.68	53.57	33.8	37.26	64.22	46.89	35.26	58.95	37.41	46.47	46.44	68.77	36.87	38.36	37.05	43.94	58.34	93.82	36.93	52.17	39.25	41.95	55.91	52.23	66.81	49.54	56.6	47.6	49.5	50.22	44.34	44.3	32.46	COMMD4
1315	67.8	56.58	53.84	89.75	108.82	50.48	58.46	65.4	43.19	43.67	61.49	44.06	42.59	78.21	95.86	85.32	43.26	12.6	16.77	86.11	49.93	84.85	83.37	59.64	91.54	80.57	99.06	95.13	92.8	75.71	85.47	93.88	68.28	40.19	ARL6IP5
1316	53.62	78.33	76.33	50.37	77.56	33.69	52.88	155.87	150.53	67.12	53.11	44.05	74.12	104.14	46.87	46.85	118.96	112.37	150.81	51.2	47.55	63.92	52.22	81.35	64.53	68.39	70.52	66.83	71.09	205.77	64.2	57.38	57.6	96.38	PDCD6
1317	34.89	27.27	9.47	13.72	15.04	68.33	26.09	9	27.29	29.94	35.92	35.93	20.87	18.31	14.49	18.04	37.24	11.95	25.3	26.2	19.78	30.77	33.6	33.03	35.34	37.48	37.65	20.77	26.42	23.75	47.4	26.03	24.56	15.51	INAFM1
1318	56.86	79.26	66.71	34.22	41.95	56.55	51.54	56.4	59.39	63.91	42.46	48.25	111.95	70.05	43.49	36.19	156.13	132.67	84.58	42.47	72.77	64.78	55.61	120.51	45.26	60.67	58.91	54.54	61.64	46.47	51.28	51.45	43.68	97.01	NAXE
1319	55.63	49.03	73.82	60.07	54.2	46.37	40.93	61.03	40.95	35.47	32.37	43.06	198.61	53.33	55.98	54.08	234.48	54.78	227.02	61.79	45.07	56.71	58.24	38.99	64.6	44.32	53.7	54.26	60.34	64.7	51.04	49.09	52.39	47.02	RTN3
1320	37.84	62.83	49.18	56.92	57.35	42.96	41.89	43.97	35.24	47.22	38.18	42.87	32.42	28.92	43.83	50.01	80.8	121.91	52.94	52.14	41.25	37.61	42.56	35.01	57.38	39.13	48.23	37.06	51.56	40.22	36.33	42.3	45.55	32.54	NFE2L1
1321	49.93	53.04	64.41	33.08	65.03	53.89	55.99	37.91	31.96	68.48	44.62	52.85	23.7	72.05	33.83	32.41	78.57	41.48	21.04	38.27	48.73	48.17	45.73	52.33	45.06	60.47	77.59	43.85	51.53	43.26	55.21	47.29	42.86	54.23	MPG
1322	80.71	25.26	9.69	6.34	9.4	35.92	25.19	2.54	30.18	11.02	31.29	59.08	19.58	19.37	27.93	26.27	13.05	11.71	8.5	33.65	20.43	18.27	27.58	14.37	24.71	22.73	44.73	25.33	13.03	41.08	17.4	41.12	14.98	105.19	BMP1
1323	55.6	49.39	35.71	27.12	36.58	56.3	42.49	53.05	37.22	34.31	45.33	49.1	40.04	54.51	44.55	34.92	56.32	37.17	49.43	44.62	48.76	65.51	50.46	41.6	47.05	56.65	62.07	56.57	36.12	36.45	47.75	39.78	37	36.06	VEGFB
1324	42.23	35.84	60.09	34.02	25.79	51.25	37.45	39.84	44.33	35.65	48.6	42.72	55.21	42.91	35.09	36.2	46.6	57.73	44.74	37.64	45.72	49.26	49.11	57.83	52.17	37.24	46.75	41.71	41.12	42.61	48.52	38.65	43.94	55.64	IDH3B
1325	12.44	3.55	7.36	7.6	3.27	24.05	2.84	5.67	16.44	6.84	10.52	7.3	24.89	4.82	3.76	13.06	6.37	6.8	14.33	22.93	5.55	9.31	24.96	5.66	50.75	14.4	7.27	11.92	8.03	6.4	15.28	7.5	5.82	3.73	HEY1
1326	63.4	63.88	111.64	38.24	32.22	58.92	54.47	78.5	95.5	63.51	52.59	74.6	44.2	78.72	59.48	56.05	78.67	60	51.05	65.8	76.87	52.1	56.7	68.66	68.27	80.78	71.91	73.19	74.09	73.19	69.79	63.67	70.8	99.24	DDRGK1
1327	22.15	10.95	11.5	42.17	9.47	33.82	15.27	7.11	12.73	11.05	31.18	24.77	14.07	10.68	16.29	26.97	2.31	0.94	5.15	39.93	12.34	34.7	42.95	14.13	43.22	17.07	19.66	24.41	24.83	25.26	41.4	22.57	24.55	8.71	S1PR1
1328	33.8	30.99	60.94	39.66	33.01	51.09	32.46	37.99	67.38	95.44	23.27	21.46	26.32	58.2	25.76	30.86	36.62	10.48	31.67	30.14	55.71	40.17	37.58	29.01	44.05	40.87	41.39	47.39	33.82	26.32	33.42	26.31	28.55	39.89	TSPAN15
1329	56.95	58.44	50.54	70.18	60.6	40.67	37.13	94.17	37.02	49	44.77	46.2	42.25	58.82	68.93	59.26	38.03	56.3	45.12	62.25	55.64	76.09	72.44	105.93	75.26	57.12	54.2	78.34	87.63	71.69	71.27	62.3	62.79	42.59	GHITM
1330	70.25	79.12	16.21	31.74	17.64	64.46	113.35	32.99	71.74	24.81	40.32	61.33	22.5	82.24	41.29	46.12	27.98	11.52	21.06	60.8	63.38	36.52	43.94	20	46.86	53.31	40.94	62.56	49.51	80.6	36.89	63.78	60.5	69.43	AK1
1331	45.18	52.75	61.7	51.94	74.66	50.12	27.76	76.86	63.57	41.47	43.29	44.48	53.15	38.04	48.84	50.75	57.19	53.04	61.61	46.09	39.53	61.62	47.6	58.8	72.92	50.35	47.66	65.75	51.77	59.76	52.62	56.04	46.62	71.71	HSBP1
1332	64.7	60.42	27.38	43.77	38.39	45	26.84	35.55	37.66	76.31	43.46	30.79	27.45	60.54	44.65	46.76	34.81	28.81	20.34	60.42	52.08	41.29	50.63	43.32	50.56	59.19	48.9	66.21	46.14	60.45	73.65	41.57	60.7	29.56	VASP
1333	37.25	30.05	29.14	26.25	41.4	59.74	55.58	36.55	37.53	30.44	46.15	42.3	101.95	32.9	32.7	37.97	54.56	32.09	125.42	33.99	28.96	25.61	22.23	56.7	35.65	35.02	35.19	23.39	32.26	28.86	27.08	40.17	34.24	43.95	BCL2L2-PABPN1
1334	64.09	76.28	45.2	49.73	40.16	59.87	39.87	66.54	58.46	64.31	40.26	46.06	70.95	58.37	50.83	42.28	48.77	65.55	74.4	55.13	70.71	59.57	59.91	112.21	58.1	58.52	51.53	64.88	61.09	61.25	60.88	55.33	51.52	41.68	ECHS1
1335	51.69	42.99	52.67	45.91	59.22	55.44	89.03	85.07	48.91	57.3	58.65	58.91	62.28	64.65	64.44	61.89	39.9	31.79	46.69	53.35	58.64	76.79	63.54	69.68	63.77	60.71	62.34	53.72	51.2	54.03	55.19	60.28	61	62.27	OXA1L
1336	41.25	86.43	59.66	26.94	32.22	64.24	43.98	29.22	42.29	53.51	45.87	41.53	92.84	53.84	28.38	25.94	158.44	51.27	39.2	33.25	37.91	41.64	32.87	139.58	60.32	72.54	53.51	60.57	76.57	55.31	66.16	63.14	57.47	125.38	DPM3
1337	35.74	30.57	34.35	26.12	17.88	36.75	27.07	18.76	74.53	19.27	36.62	24.61	35.16	22.78	27.25	35.42	30.25	22.3	26.69	34.62	41.77	27.91	25.05	27.98	35.3	29.71	40.11	26.7	23.96	26.41	27.47	30.05	32.37	19.9	RGL2
1338	15.19	5.16	5.37	8.64	4.43	16.47	3.96	1.49	7.1	13.12	10.63	3.57	2.98	3.69	5.54	7.32	3.58	0.21	2.01	18.29	2.98	12.36	16.96	21.54	28.49	12.44	10.9	12.43	5.91	7.87	19.39	6.66	6.73	3.91	PKDCC
1339	46.01	57.91	36.35	30.09	25.44	70.34	55.69	34.79	72.17	39.12	50.44	51.57	78.17	45.72	35.5	40.88	48.38	39.48	40.82	42.03	44.18	39.75	40.86	66.3	52.8	49.24	51.84	39.94	48.45	43.71	48.46	42.65	49.29	60.02	USF1
1340	50.65	83.2	72.12	53.65	38.93	61.21	46.68	72.76	104.78	46.98	37.38	46.79	158.77	73.04	43.52	44.43	252.91	62.43	114.47	53.67	73.99	64.63	48.08	49.83	59.17	53.15	74.05	45.65	53.75	61.18	44.5	46.68	41.56	163.89	TMEM9
1341	57.57	78.09	73.17	45.51	77.3	67.22	77.09	51.68	61.42	51.37	45.86	49.36	69.53	54.58	34.58	37.52	175.22	187.88	156.79	41.56	59.62	47.96	58.03	89.15	58.45	79.17	97.07	78.7	73.6	75.9	65.74	77.38	58.66	72.85	ANAPC11
1342	60.18	58.11	78.55	53.85	64.88	49.56	111.2	143.83	80.95	46.38	63.89	73.61	43.72	73.02	64.6	73.7	56.3	50.08	58.72	85.22	64.93	72.72	64.11	36.03	51.58	43.6	55.1	53.61	53.65	55.96	38.26	47.97	48.35	130.96	IRF2BP2
1343	48.09	81.97	23.06	38.91	17.47	71.17	55.77	22.59	188.57	26.82	66.87	48.28	80.75	56.74	26.7	45.66	31.59	14.42	54.39	47.65	79.71	27.35	33.64	22.66	38.36	32.16	38.54	28.82	37.44	36.13	33.21	49.32	38.08	153.16	ARHGEF2
1344	65.11	68.53	129.26	43.18	66.36	58.01	133.45	86.43	62.76	163	102.59	96.61	21.85	78.09	60.71	54.71	30.18	49.63	18.19	53.25	72.12	47.81	53.17	67.55	30.26	53.57	49.21	54.99	48.16	58.16	58.25	52.51	61.34	78.15	PIM3
1345	43.65	51.59	45.33	31.98	23.89	39.06	42.63	29.82	33.56	45.08	35.9	36.56	28.44	42.52	41.25	39.03	48.13	16.71	32.47	43.18	46.24	42.9	48.95	39.6	53.05	49	43.32	48.69	47.02	39.97	44.57	39.78	38.9	26.92	CNPPD1
1346	78.5	67.41	120.87	94.95	112.46	57.74	36.84	193.94	75.47	73.81	75.15	69.37	50.59	99.21	101.07	86.41	49.74	42.37	30.38	64.98	39.94	98.72	95.92	55.04	65.36	61.5	64.05	90.97	69.26	131.79	73.85	86	55.45	99.35	SCP2
1347	59.33	56.42	79.73	66.44	87.52	58.06	46.52	83.09	48.96	76.28	52.9	48.71	72.06	76.72	79.9	69.6	68.15	81.9	85.22	72.3	60.93	76.65	75.03	100.5	75.52	79.38	72.87	79.43	81.31	76.82	96.58	76.53	70.73	46.25	GDI2
1348	27.08	10.75	23.45	15.49	28.43	46.57	26.84	13.47	19.54	20.01	24.42	14.36	47.75	11.55	7.71	14.81	34.95	47.89	23.01	25.5	8.21	19.33	17.7	22.18	22.43	22.41	21.09	8.11	22.72	16.22	27.15	9.27	13.26	21.59	HES4
1349	38.07	21.71	158.58	68.89	32.39	36.12	18.44	37.55	26.03	38.21	25.88	18.28	15.05	26.24	26.31	33.82	6.63	4.35	5.19	33.88	27.86	18.59	38.43	42.71	35.29	34.6	50.74	47.54	22.73	30.08	17.52	49.94	21.22	32.27	CCND1
1350	45.66	55.85	39.37	42.67	47.57	54.69	39.38	37.41	52.46	50.28	44.2	54.08	31.55	33.79	42.03	43.27	30.14	22.15	29.64	41.64	48.58	44.72	42.63	58.75	47.61	54.09	45.54	44.25	42.72	39.47	48.13	43.48	45.18	58.78	TCF25
1351	48.85	29.45	33.74	52.94	51.58	41.33	30.25	57.56	34.93	28.9	51.63	44.16	36.87	41.28	56.5	48.19	22.85	65.52	18.71	49.64	24.28	79.63	58.1	43.56	66.5	57.11	54.79	66.82	49.03	52.87	68.29	68.34	45.79	82.77	ESD
1352	51.48	51.76	31.48	25.76	25.35	49.6	44	30.05	42.34	68.03	32.73	36.15	22.43	37.17	34.58	34.29	31.5	21.24	25.58	43.69	42.82	26.24	35.48	41.19	35.03	39.52	35.17	34.15	33.81	34.92	36.26	28.22	32.66	20.21	RNPEPL1
1353	61.13	37.07	35.23	45.61	47.19	52.24	45.86	78.63	48.76	36.62	54.38	48.11	22.58	56.73	61.07	54.76	21.59	18.72	20.61	52.46	41.31	63.49	67.36	56.4	57.27	55.88	63.22	59.84	56.94	59.55	54.9	64.7	50.41	32.73	ISCU
1354	54.44	34.22	81.82	75.16	63.35	50.84	36.79	86.84	45.3	46.92	49.04	39.22	66.34	57.2	62.05	63.16	57.55	51.57	48.02	58.6	35.11	52.49	58.89	82.77	68.59	63.12	61.65	65.5	63.39	63.22	68.77	56.24	53.4	58.51	YWHAB
1355	51.51	39.29	41.35	40.89	41.93	55.41	82.66	44.37	80.86	41.55	67.91	49.27	107.86	66.5	49.11	51.28	66.83	54.04	115.2	35.59	42.4	54.49	46.21	96.77	62.41	66.14	75.91	77.14	55.34	55.58	75.08	52.37	53.61	88.05	FUS
1356	17.66	10.36	11.43	12.11	8.67	33.52	13.46	11.31	12.64	8.19	18.53	12.66	8.48	14.76	11.13	15.44	23.04	2.4	19.76	21.44	10.84	33.71	45.76	8.4	40.94	15.69	35.74	17.42	14.78	17.95	26.68	19.46	17.35	6.05	CDKN1C
1357	47.2	53.84	23.87	25.05	21.71	60.2	57.1	24.65	56.46	39.55	58.75	54.82	42.14	35.46	37.42	36.03	41.01	39.67	60.11	40.54	57.91	45.65	38.86	33.33	40.8	37.59	44.02	31.26	38.35	37.88	40.6	41.7	37.25	33.54	PHF1
1358	17.57	10.93	8.89	24.27	13.21	35.44	8.68	6.09	14.87	11.88	17.3	13.14	21.36	10.55	13.12	28.4	6.26	1.68	4.96	36.73	8.18	17.03	36.69	15.29	50.82	19.02	14.74	22.32	17.09	18.44	30.9	16.66	17.7	6.68	PALM2-AKAP2
1359	54.4	40.19	68.52	61.2	77.39	55.62	50.65	65.58	45.25	52.31	45.86	53.02	69.66	50.43	51.23	47.94	82.59	110.42	74.71	47.68	40.17	73.24	57.52	81.15	75.51	75.01	67.84	83.18	68.83	69.24	77.39	70.49	55.8	40.05	SF3B6
1360	62.13	63.99	89.22	66.68	101.94	50.24	63.51	85.26	75.06	102.78	55.58	51.52	126.69	71.98	55.33	50.05	74.34	170.21	224.22	58.67	68.31	81.76	70.08	133.9	59.05	68.02	80.73	87.64	84.11	83.06	98.55	56.52	66.31	136.56	HNRNPAB
1361	60.03	48.51	158.69	84.36	23.11	43.86	31.32	105.6	91.92	12.97	76.88	65.31	11.27	52.08	66.61	74.02	3.14	1.32	3.67	68.98	54.15	42.43	64.44	15.65	52.92	52.62	82.47	62.95	60.08	74	27.43	61.06	81.54	42.21	ADGRF5
1362	46.82	53.25	66.24	40.34	62.21	48.63	36.67	50.89	36.39	40.45	33.8	34	47.1	45.16	47.81	40.55	119.4	98.52	67.65	46.86	35.31	42.58	49.11	49.22	56.42	47.95	63.25	51.55	50.99	47.37	45.37	60.69	39.51	38.56	AP2B1
1363	44.66	61.19	31.67	32.95	38.21	70.56	27.46	27.81	37.25	49.2	35.9	41.07	32.92	24.87	27.89	27.88	34.76	37.99	35.07	31.29	41.12	33.31	38.66	37.88	38.8	34.1	31.25	31.2	33.65	34.81	40.18	36.44	37.27	47.81	CHMP1A
1364	47.44	33.61	50.79	50	56.32	61.94	55.97	39.86	53.24	33.39	90.54	84.27	91.59	41.19	53.01	56.32	42.37	38.47	112.04	35.87	27.19	54.78	52.75	57.58	52.49	46.53	50.69	54.26	48.29	42.75	59.04	50.21	42.43	44.32	HNRNPDL
1365	40.51	48.15	39.96	24.89	19.85	53.2	53.55	28.81	64.73	38.42	37.83	38.94	38.78	34.32	29.66	36.75	44.73	47.39	35.92	39.42	37.61	29.33	32.93	60.83	45.69	38.24	44.03	33.42	39.28	35.79	34.51	34.41	33.06	41.46	RBCK1
1366	62.45	45.11	64.09	78.32	85.24	78.88	62.74	90.13	62.23	43.74	80.89	82.88	67.03	59.2	91.59	71.43	33.58	53.95	84.56	69.64	34.9	104.6	100.57	77.2	71.22	74.78	85.86	68.14	91.43	73	77.31	91.21	57.51	53.56	NAP1L1
1367	74.48	60.8	171.83	84.19	112.03	54.37	78.28	144.11	89.08	79.01	49.6	61.48	84.54	79.11	72.01	66.43	124.35	115.85	85.13	55.57	55.03	93.87	63.28	313.73	79.84	108.86	114.91	152.84	115.74	97.69	157.66	98.6	80.24	114.86	HSPE1
1368	23.78	27.08	19.62	41.38	27.87	56.32	14.9	22.9	32.54	17.24	19.59	17.73	6.28	22.85	19.2	31.92	5.92	6.76	2.6	31.38	13.44	18.45	34.93	46.06	80	41.86	23.26	51.09	49.21	43.36	51.77	27.23	29.46	12.91	CARD16
1369	87.54	77.21	19.1	26	7.66	18.18	54.52	55.13	95.82	18.42	59.91	44.92	2.79	39.57	120.54	42.02	24.04	43.71	26.7	105.67	96.34	19.87	61.4	2.57	41.52	95.38	33.66	73.89	22.83	254.36	70.63	62.6	90.63	111.6	MFSD2A
1370	49.16	52.72	55.21	42.18	40.84	63.73	56.69	40.37	86.4	34.97	70.44	75.59	104.21	50.2	54.13	48.3	59.11	72.83	100.23	43.68	35.31	45.04	47.96	46.95	51.37	43.65	46.78	45.19	39.92	79.56	48.05	47	41.06	60.16	SRSF4
1371	47.87	61.71	10.68	9.63	18.32	0	27.34	23.81	47.54	22.1	0	0	0	1.27	1.29	0.85	2.37	11.8	16.79	0.71	1.68	0.88	1.36	0	41.55	0.84	21.96	19.94	0	0	19.6	11.36	14.65	0	NA
1372	70.47	47.64	71.1	55.31	80.87	47.33	55.48	55.48	46.42	75.24	70.73	67.68	101.73	48.42	78.82	60.68	65.59	111.04	87.42	61.46	71.36	55.02	54.92	79.19	47.62	51.53	60.54	46.14	56.77	58.58	57.23	58.73	76.44	77.38	MAT2A
1373	36.88	27.73	23.74	21.76	33.64	64.12	30.58	13.95	32.49	23.05	31.07	21.84	29.5	17.26	11.89	19.56	39.03	18.11	18.9	27.34	23.66	27.43	29.7	36.61	36.51	39.18	42.82	18.19	27.76	27.53	36.9	21.88	20.15	15.68	EVA1B
1374	52.38	47.72	94.87	94.98	75.66	44.7	52.89	77.57	51.92	72.11	48	53.11	110.58	62.94	63.87	68.87	58.93	106.44	141.24	60.37	62.78	81.57	74.77	108.69	64.43	60.33	65.81	76.6	63.98	79.98	80.88	64.5	66.2	44.99	HNRNPF
1375	46.1	70.33	51.34	30.76	34.43	58.54	73.21	29.75	49.29	46.19	55.5	56.18	92.91	60.65	38.04	36.65	67.47	63.34	84.29	41.82	45.42	59.82	43.63	61.98	55.1	57.76	55.82	55.92	51.94	47.72	64.76	48.9	47.35	55.26	PQBP1
1376	22.59	30.33	14.68	9.84	8.74	41.07	29.96	14.98	52.36	23.75	34.58	41.24	16.93	12.68	18.37	24.64	12.71	25.57	4.49	20.59	11.78	20.32	33.13	7.23	24.1	25.56	18.49	21.58	20.14	17.27	20.37	23.11	23.68	29.95	MAP3K6
1377	59.86	49.07	54.43	57.52	78.31	47.12	48.64	61.59	51.56	53.94	52.58	41.09	107.13	59.26	59.27	46.71	72.85	168.84	181.42	57.67	52.62	68.56	65.26	119.35	61.12	59.15	68.12	79.5	54.85	56.79	83.26	54.67	52.46	43.54	RAN
1378	32.68	39.87	16.09	22.5	15.8	64.21	32.9	16.73	29.9	35.44	40.37	38.56	21.97	24.72	20.9	26.33	25.04	22.27	36.87	28.76	27.21	35.75	35.35	28.27	48.26	35.11	35.65	31.23	27.78	32.47	40.32	32.53	29.36	22.39	MOB2
1379	87.58	81.51	64.66	56.5	79.93	45.98	53.92	44.52	44.46	24.72	21.03	35.41	36.78	90.28	55.59	56.07	35.77	34.68	23.82	64.17	88.63	68.41	103.47	171.42	71.21	135.57	159.71	109.4	137.15	163.77	92.31	90.54	102.91	42.68	NA
1380	37.67	51.87	19	18.08	18.12	80.92	77.98	19.71	50.71	26.17	51.43	73.22	32.74	43.14	31.13	38.19	39.73	7.37	32.52	35.33	23.55	37.48	36.47	38.75	40.28	35.12	52.89	40.4	32.54	38.35	27.2	39.65	29.83	31.2	MAP1LC3A
1381	87.24	236.16	14.23	59.82	29.7	41.01	16.99	25.28	156.34	42.24	12.08	32.4	5.56	70.22	144.78	89.97	4.31	1.39	2.01	137.37	165.5	30.58	72.3	39.48	63	113.02	46.4	107.04	104.97	86.33	59.29	46.97	96.62	122.4	C2
1382	37.68	42.46	37.58	14.03	16.26	56.86	58.4	14.73	62.22	36.45	52.35	83.32	66.34	40.27	21.85	28.46	61.72	16.77	48.79	27.9	24.1	27.84	23.7	24.13	32.14	27.18	41.9	22.11	32.45	25.6	25.5	26.49	25.17	31.86	TSC2
1383	852.7	341.14	911.37	395.28	703.76	53.43	412.65	140.86	121.93	444.54	116.98	241.97	4.87	166.4	49.06	707.95	25.72	35.02	30.11	434.85	1569.58	199.21	519.95	16.46	64.39	361.57	69.6	800.73	907.08	1065.26	423.74	463.39	1115.02	59.62	FOS
1384	46	38.36	42.42	50.32	51.74	46.24	37.17	46.51	36.65	45.13	42.21	41.43	39.89	41.86	45.63	46.4	37.57	81.4	84.65	47.16	35.62	56.8	55.07	47.92	70.54	53.46	47.68	75.18	50.73	56.42	69.49	57.27	48.92	69.25	SAP18
1385	109.34	85.92	58.27	78.01	107.5	66.26	29.88	70.71	59.68	21.11	34.28	59.13	14.34	80.36	64.58	69.62	16.07	2.18	6.3	70.96	63.1	59.79	79.81	150.38	102.49	162.94	116.86	162.34	159.95	131.69	150.35	84.37	111.79	38.87	AIF1
1386	58.61	41.89	167.32	57.23	116.16	48.67	59.04	38.37	54.37	55.66	33.36	66.36	21.43	73.93	48.76	47.92	34.48	114.45	53.03	77.26	63.46	57.4	60.62	41.62	46.36	46.88	64.32	62.32	60.1	70.17	54.79	56.62	77.14	54.11	DNAJB1
1387	52.58	52.48	53.45	48.65	81.03	48.96	72.46	74.46	57.46	54.12	44.76	40.17	75.46	57.7	42.19	49.46	105.25	100.56	106.48	49	64.31	70.78	54.46	96.2	68.99	64.27	74.01	63.49	42.48	59.81	66.99	52.34	55.13	77.51	PSMB5
1388	75.57	40.16	93.48	83.24	42.28	36.04	61.18	99.4	58.39	79.67	60.67	68.8	16.59	109.43	94.18	76.51	18.45	45.1	7.14	78.84	45.38	85.97	79.36	46.25	71.24	57.97	75.78	79.59	59.1	117.43	57.63	112.54	76.22	40.8	ANXA4
1389	53.95	60.49	174.6	111.02	146.91	42.48	48.35	90.5	70.4	81.13	46.12	47.34	49.83	93.41	69.12	73.17	48.71	56.17	34.9	62.71	56.8	129.88	62.13	68.98	61.63	61.28	86	78.03	75.04	64.67	67.83	75.55	62.46	63.67	SRI
1390	172.09	75.57	349.04	175.95	173.96	308.28	10.43	61.61	21.44	13.61	16.38	58.36	48.16	145.45	300.52	534.94	131.75	49.43	93.48	204.82	55.56	104.72	129.16	111.59	283.59	104.32	117.09	92.18	96.61	138.1	312.86	198.18	176.94	43.5	HBB
1391	34.49	25.1	13.2	18.45	15.73	58.37	25.95	11.07	24.79	34.85	36.97	28.79	12.41	22.01	21.47	29.14	15.63	5.91	29.31	38.01	22.52	23.74	29.5	21.46	41.89	30.27	28.99	22.28	25.8	24.07	28.5	31.55	26.18	14.35	ABTB1
1392	81.19	51.22	184.72	111.08	100.9	49.75	58.41	81.99	54.36	57.14	51.71	92.42	30.22	112.09	88.46	69.76	60.9	18.35	27.95	71.48	61.74	95.1	81.69	83.58	74.22	85.5	129.51	84.92	104.35	101.05	129.47	70.15	77.55	48.45	LITAF
1393	42.57	40.07	27.65	19.65	24.88	48.25	55.02	22.06	61.68	40.06	43.29	59.64	33.46	43.61	36.44	47.76	28.09	17.34	30.13	36.63	45.46	25.22	27.4	40.82	29.98	36.68	39.56	32.17	43.4	35.79	33.34	33.91	41.86	44.61	LRCH4
1394	38.27	23.98	12.79	36.18	18.67	35.95	26.33	84.63	33.05	7.12	14.5	49.43	15.71	18.72	49	45.79	2.33	0.04	5.43	51.46	11.41	14.19	49.32	2.59	42.91	17.24	20.39	58.54	27.18	46.1	31.42	17.61	59.61	13.57	LPL
1395	58.19	67.51	53.35	53.24	40.01	41.38	63.91	74.26	54.88	50.84	72.92	57.44	71.74	49.12	62.94	51.2	32.45	52.17	61.22	39.61	50.58	74.13	60.43	48.3	50.59	57.91	63.47	80.22	68.55	56.39	57.19	47.5	43.47	66.36	RBM3
1396	21.75	19.86	13.08	31.42	22.08	38.86	18.28	14.01	19.97	11.73	32.22	18.37	13.73	16.55	25.46	36.83	3.78	0.75	2.81	28.36	14.67	35.5	49.12	47.59	55.77	37.95	25.46	29.6	42.84	25.42	46.84	26.83	21.22	6.87	GIMAP4
1397	53.61	86.89	83.92	47.64	72.72	57.7	78.39	56.34	62.86	56.37	47.52	47.5	83.58	57.65	37.9	40.03	63.16	153.78	75.77	42.44	63.35	61.95	49.66	104.38	56.04	70.85	75.09	52.76	48.34	52.9	64.53	55.51	56.54	65.79	MRPS24
1398	68.06	64.69	45.31	45.13	61.92	65.79	61.98	69.65	69.14	60.2	47.62	44.2	43.31	64.65	43.47	47.54	68.52	123	73.29	53.44	58.26	57.42	54.41	89.72	66.91	80.61	81.66	74.83	69.31	82.81	69.5	62.68	61.74	104.99	UQCR11
1399	59.95	50.41	105.68	79.6	67.63	47.64	46.55	86.74	49.54	42.68	52.1	53.3	54.23	66.26	72.73	58.09	36.32	55.43	47.3	66.02	40.96	83.36	66.73	44.38	65.65	48.04	61.38	64.48	72.42	62.13	61.66	64.23	49.18	86.48	ST13
1400	46.81	44.98	75.36	54.93	43.83	45.86	40.39	50.47	40.79	42.89	33.71	31.03	58.43	46.7	48.16	47.7	53.2	62.86	60.32	44.66	50.1	68.33	58.74	87.2	68.19	52.62	47.43	55.77	50.44	54.97	66.52	59.84	60.39	45.19	EMC4
1401	41.64	41.71	34.83	40.47	37.03	47.62	35.34	31.79	35.76	37.08	32.16	33.09	44.61	40.46	35.53	35.31	33.35	30.43	49.05	47.87	40.85	36.77	42.43	50.23	52.3	42.51	45.47	42.06	37.73	40.18	46.97	37.17	41.28	31.62	ACTR1A
1402	52.57	52.61	39.34	40.77	37.32	53.33	73.44	42.73	55.55	41.87	38.55	40.63	47.57	66.33	45.58	42.24	42.54	63.46	46.22	41.29	54.02	61.9	50.4	55.06	65.09	58.89	62.21	59.21	44.31	54.8	59.34	56.58	52.18	62.02	SMIM7
1403	26.84	24.65	16.37	12.15	10.67	43.92	31.53	6.88	32.24	25.04	36.27	37.86	55.72	24.29	14.24	20.36	55.66	17.58	52.26	23.74	18.28	28.89	21.22	18.56	32.56	21.42	32.62	14.66	17.49	15.95	28.51	24.11	18.03	18.13	PKD1
1404	71.47	77.42	198.62	131.14	239.37	72.59	80.07	59.18	84.31	44.69	72.01	89.89	56.78	116.26	96.14	113.3	76.1	51.39	14.68	75.03	78.26	89.98	58.07	55.02	65.91	71.83	81.78	76.55	97.62	96.78	76.25	108.42	91.82	154.41	ZFP36L1
1405	73.13	90.89	79.89	28.27	35.44	61.6	121.07	76.09	93.65	80.94	61.01	86.08	13.32	93.18	47.8	45.87	21.07	31.96	29.1	58.56	90.67	50.61	55.25	41.46	39.53	61.35	53.73	59.62	47.01	74.71	43.31	57.77	55.28	102.34	MPST
1406	58.17	41.58	44.98	46.81	89.23	67.9	38.52	44.24	51.6	50.03	53.82	46.67	151.31	60.23	46.29	40.67	70.95	77.59	127.18	50.81	47.35	75.55	55.47	54.61	74.17	51.92	78.22	60.19	42.51	50.92	55.21	55.06	44.22	36.82	CDK2AP1
1407	57.99	93.05	62.36	45.22	138.55	62.28	78.73	55.24	128.25	49.24	46.24	102.01	36.78	51.44	47.39	43.07	90.65	74.94	100.6	48.63	59.69	55.45	52.58	58.58	56.2	57.44	61.53	68.36	95	52.95	52.11	58.86	55.86	102.51	COA3
1408	48.04	59.45	68.57	64.67	36.62	42.12	44.91	74.93	67.5	52.42	24.33	44.84	83.78	51.65	46.2	47.26	72.87	121.34	73.21	67.3	64.11	37.2	44.28	38.09	49.2	43.21	47.19	45.7	44.02	62.36	39.75	56.62	61.03	93.11	F11R
1409	134.14	107.84	98.96	132.69	127.19	51.01	72.51	82.77	152.46	86.91	66.64	77.45	57.44	164.55	123.75	73.94	97.55	32.42	43.05	98.35	133.56	109.35	122.13	116.75	82.28	124.62	206.59	90.33	191.26	122.81	66.15	90.02	105.35	135.11	LGMN
1410	44.86	63.93	44.07	21.28	37.57	65.1	62.6	22.66	52.9	49.89	54.24	49.71	50.02	43.44	27.14	32.21	35.53	62.16	42.48	29.24	35.8	34.82	30.85	67.84	35.56	43.95	38.74	32.12	30.65	31.99	46.26	36.01	34.47	31.59	FASTK
1411	61.98	53.61	53.18	98.92	51.34	50.34	78.6	115.19	86.31	25.38	51.01	65.14	42.37	123.87	91.47	82.8	19.35	139.77	7.42	83.47	77.77	81.34	81.92	32.05	59.16	60.55	58.76	78.07	80.35	94.13	91.83	52.9	71.56	99.96	CD44
1412	58.95	57.52	40.03	24.03	25.58	72	40.57	40.34	82.4	35.79	80.55	67.59	30.27	37.22	44.49	46.27	29.79	20.77	29.65	37.24	35.55	34.7	35.81	26.16	40.3	42.59	32.69	32.69	37.37	51.17	40.48	54.47	37.47	39.39	ECHDC2
1413	28.13	25.26	27.93	38.75	36.16	40.37	22.41	19.48	20.28	29.2	29.23	21.59	27.24	22.14	23.74	28.06	19.92	26.77	12.42	34.49	17.4	32.63	33.03	25.83	46.84	24.85	33.53	25.45	27.84	23.45	30.57	26.15	23.03	15.32	MAP4
1414	48.15	39.91	37.95	43.81	39.11	38.77	24.98	66.2	31.04	49.97	32.88	25.63	43.38	42.62	38.6	39.9	71.5	35.58	42.2	50.26	35.97	57.89	50.5	45.65	70.08	49.59	63.7	72.77	47.05	58.78	61.74	42.7	54.48	94.75	MGST3
1415	41.83	54.88	28.27	22.31	21.81	54.97	57.25	28.81	43.67	40.69	52.19	48.2	66.3	37.8	32.35	32.56	41.88	54.55	76.4	31.43	34.39	46.07	42.99	42.28	49.62	39.87	43.15	46.86	40.13	41.76	52.79	35.51	38.54	39.77	GPS2
1416	19.41	29.68	13.26	29.65	17.5	43.53	16.59	9.14	11.93	12.47	11.51	8.8	13.07	32.76	19.71	31.06	12.21	1.42	2.88	39.7	28.74	55.99	47.03	22.87	83.46	38.46	44.77	29.34	28.47	29.66	40.49	39.58	25.89	8.32	OLFML3
1417	43.92	52.65	36.88	35.82	27.03	59.18	53.95	27.4	41.91	56.97	43.21	47.39	48.65	42.07	36.21	45.94	37.78	43.02	63.63	45.98	48.68	28.45	35.79	56.42	34.65	43.58	38.75	31.07	47.69	44.61	45.46	38.37	48.74	27.96	GRK2
1418	59.15	43.91	38.37	51.58	46.49	54.7	62.93	66.93	42.51	52.64	58.09	69.79	41.01	47.27	63.61	54.2	40.36	149.74	132.26	60.89	49.17	64.74	59.03	44.86	57.93	65.5	45.46	72.17	49.47	61.93	55.64	85.79	69.33	66.98	POLR1D
1419	45.05	29.85	48.61	69.24	66.64	41.88	34.11	82.28	35.3	26.18	50.15	45.18	59.84	45.77	53.19	58.78	38.74	41.01	90.55	45.94	26.74	73.17	60.56	54.93	66.27	46.92	51.38	65.39	68.84	56.42	64.39	64.02	45.34	22.73	PAIP2
1420	58.92	66.73	96.52	64.06	68.72	49.98	67.98	81.43	67.15	59.55	54.7	56.53	67.73	73.56	61.67	43.4	70.72	197.51	57.87	59.05	66.78	81.05	64.93	75.01	55.32	62.4	69.5	66.01	51.12	116.32	74.6	58.5	57.09	88.76	EIF3I
1421	33.37	37.02	73.78	60.36	45.26	40.37	29.9	50.1	32.92	34.39	29.53	31.54	24.93	36.81	41.6	46.85	23.25	20.88	39.8	49.1	40.93	32.99	40.41	28.29	56.41	38.25	48.1	37.97	35.72	37.5	40.36	40.63	40.87	38.14	CTDSP2
1422	90.58	84.68	86.93	53.03	59.78	73.31	120.64	65.91	84.19	66.54	75.74	62.31	52.47	92	64.76	66	56.86	71.02	50.09	71.23	76.6	67.58	66.88	76.34	74.59	114.64	110.34	117	93.84	104.09	73.95	94.3	81.98	146.63	UQCR10
1423	36.17	34.27	42.64	29.15	29.97	53.26	57.77	22.73	48.8	33.03	54.42	54.81	10.53	41.9	31.23	32.77	8.49	8.97	7.76	39.47	29.17	26.45	42.18	43.95	37.1	32.52	51.51	24.92	38.97	40.27	36.8	28.05	37.96	37.45	IL4R
1424	47.09	36.44	60.43	29.21	49.51	42.32	38.41	55.26	49.04	59.65	37.76	35.12	56.48	43.46	39.73	34.3	66.14	65.34	81.68	40.28	39.37	31.12	39.45	56.94	42.41	51.08	50.26	40.22	51.87	28.79	32.49	38.27	34.13	42.45	MGAT4B
1425	44.94	81.07	77.64	29.16	47.49	46.59	71.12	43.15	58.75	54.97	50.42	51.77	38.49	90.61	52.13	46.84	61.5	24.91	31.57	48.66	65.92	45.52	36.99	41.04	44.16	43.55	66.09	45.2	58.04	51.69	45.28	50.38	57.42	123.07	C16orf58
1426	70.12	82.86	10.46	107.75	5	17.77	36.04	42.05	49.97	20.42	14	14.16	0.92	41.17	140.62	104.17	2.69	4.56	9.31	116.91	67.81	10.21	78.57	4.66	46.1	117.92	22.44	130.98	50.59	106.98	105.68	57.18	86.39	18.11	LAMP3
1427	46.8	53.1	100.28	50.85	72.55	48.41	55.08	62.57	54.53	47.36	41.25	61.75	60.18	61.14	36.93	39.96	88.55	68.49	79.29	39.22	45.67	62.44	44.67	106.34	57.77	67.36	92.3	69.82	65.38	52.65	64.78	48.5	49.98	75.74	NDUFAB1
1428	43.73	28	23.71	32.36	36.19	38.76	29	29.3	25	28.29	26.19	22.06	19.14	37.4	35.7	31	36.94	19.09	25.7	42.97	30.72	43.4	45.01	28.38	48.06	39.57	40.51	41.98	29.57	34.17	35.61	32.59	27.29	33.2	HEBP1
1429	20.34	17.58	13.88	23.68	14.7	27.99	15.18	9.77	13.32	23.25	21.18	14.48	6.15	20.18	12.3	20.3	9.71	3.2	3.3	26.12	19.17	25.25	39.76	24.41	40.41	25.05	21.35	17.86	27.35	23.14	28.13	20.02	21.88	9.2	C10orf54
1430	49.42	36.05	4.68	60.35	14.15	62.19	170.42	47.78	179.52	11.58	5.19	23.06	6.25	180.51	58.28	56.02	4.35	1.09	6.09	73.4	114.56	36.22	39.41	0.82	40.1	17.61	53.33	76.57	37.17	100.26	33.05	43.8	70.75	295.34	HSD17B6
1431	45.76	50.69	82.46	66.32	38.8	44.87	34.85	27.1	44.22	47.37	35.27	33.14	54.11	66.16	46.21	39	72.78	50.63	70	50.06	47.42	80.29	50.1	67.92	67.95	60.12	68.58	63.07	65.16	59.02	78.83	54.67	49.71	70.92	AHSA1
1432	28.86	29.44	14.85	17.19	18.76	49.38	37.22	14.36	25.65	26.24	38.17	32.39	26.64	21.53	21.4	27.43	14.46	34.72	37.71	27.36	21.51	28.31	36.73	41.33	51.3	34.97	28.62	31.96	33.22	28.69	40.53	33.55	29.75	20.34	SLC25A28
1433	71.2	85.51	65.19	55.4	69.26	53.1	79.01	88.59	73.64	83.46	51.8	70.96	94.68	110.31	84.26	70.61	170.04	114.28	50.84	79.78	90.33	53.63	55.04	93.53	56.9	76.39	99.01	67.58	62.54	75.75	78.74	71	82.93	68.88	SURF4
1434	55.34	37.06	33.87	26.69	28.4	66.44	85.41	28.89	86.3	62.98	72.13	63.44	16.82	55.41	25.96	21.68	22.38	143.78	47.06	15.28	62.19	42.07	32.69	208.57	125.85	183.91	160.4	166.01	104.48	151.24	166.79	207.12	132.8	180.11	NA
1435	46.67	30.29	50.5	30.58	56.3	60.98	32.63	33.84	47.03	60.74	45.46	38.45	28.35	39.09	27.98	29.44	41.15	58.67	39.35	32.99	38.1	41.77	41.31	54.6	45.46	49.43	49.32	46.01	33.79	38.65	45.15	40.72	37.64	44.03	ZNHIT1
1436	54.28	86.44	65.85	43.1	43.13	64.37	80.43	50.78	64.7	51.88	41.38	55.26	125.3	72.13	41.26	37.16	101.32	103.3	123.99	47.9	72.6	47.98	48.52	83.73	50.78	68	57.06	52.69	60.44	61.4	58.57	54.43	53.66	99.71	NDUFB11
1437	39.37	40.8	53.73	51.35	65.3	35.09	47.17	98.48	63.4	30.68	30.81	33.16	65.29	55.45	59.17	55.77	58	94.86	82.59	48.91	53.39	61.64	78.82	44.91	66.01	51.7	65.45	77.7	50.66	48.42	50.3	61.4	46.74	37.88	GLO1
1438	30.78	29.26	34.66	44.19	42.12	48.69	23.48	22.42	30.48	35.45	33.36	23.51	57.11	29.9	29.71	32.79	50.07	56.5	41.46	42.68	29.76	40.22	35.96	24.67	58.44	29.51	45.21	24.6	22.49	28.98	25.91	32.16	29.97	27.32	FKBP9
1439	46.37	59.14	42.04	35.11	96.79	57.86	61.5	32.79	37.37	42.43	48.66	62.41	64.31	45.29	35.37	36.09	64.87	168.56	52.25	44.14	71.18	57.95	52.16	54.51	54.81	53.18	52.36	60.11	50.97	58.83	62.06	49.97	54.82	58.05	EMD
1440	13.08	14.3	9.09	15.41	10.47	23.17	6.76	4.52	14.64	30.46	8.8	7.55	42.12	9.71	6.57	19.47	28.56	40.62	8.42	18.8	10.6	9.94	26.29	7.03	30.94	14.25	13.77	20.67	13.85	11.83	19.61	11.26	11.67	9.25	EFNB1
1441	38.99	34.52	34.29	44.34	29.73	40.08	37.14	34.81	32.27	37.44	42.13	39.91	44.67	47.61	39.26	38.79	51.46	29.75	48.1	49.42	36.16	65.92	52.51	33.16	59.36	44.14	52.08	50.77	37.34	43.63	54.5	46.59	42.51	28.02	RRAGA
1442	53.97	63.81	69.3	38.6	33.13	48.12	42.24	45.19	45.6	55.98	44.68	47.52	30.22	60.43	46.45	36.52	30.37	67.33	35.01	45.55	59.07	56.48	46.76	49.31	51.27	55.03	53.88	50.11	53.46	48.61	57.66	44.77	53.79	72.11	TXN2
1443	32.93	20.14	14.16	18.67	23.22	52.77	21.61	11.22	24.27	29.9	57.63	52.7	5.35	23.46	25.33	22.05	11.76	6.11	3.67	37.98	23.16	45.02	81.8	43.37	46.78	40.06	47.43	31.86	29.67	31.41	44.57	39.17	32.01	30.46	FSTL3
1444	54.81	52.52	88.62	45.37	69.15	49.53	63.5	74.63	53.18	63.06	53.01	39.73	53.08	65.01	43.18	35.62	66.8	143.29	138.54	43.72	59.32	55.98	55.96	91.82	57.28	72.1	69.03	76.05	84.99	66.88	105.42	72.24	60.07	149.79	NHP2
1445	74.98	96.13	24.07	49.76	54.03	51.25	92.34	93.48	111.54	55.01	54.54	68.03	54.25	86.41	67.18	62	49.41	53.35	12.73	64.64	88.97	50.59	59.67	45.21	43.85	100.44	102.44	92.53	53.13	69.53	66.89	55.97	58.46	50.5	AGPAT2
1446	58.15	41.54	62.01	64.2	59.84	42.51	52.13	97.8	47.02	69.73	44.38	64.22	39.87	67.92	76.31	64.71	65.33	55.54	55.28	60.64	59.46	84.69	78.33	72.25	56.52	53.69	66.13	90.4	61.6	67.65	64.57	59.87	63.5	47.07	ATP6V1G1
1447	18.58	10.93	12.31	38.15	34.24	25.5	44.56	23.33	19.23	18.43	22.34	14.7	0.45	10.61	31.35	60.07	0.82	0.42	0.28	37.64	16.1	19.78	53.52	9.67	47.87	26.74	8.86	23.01	56.39	37.87	30.41	23.1	33.39	14.77	IL7R
1448	38.07	41.59	46.71	39.2	25.82	47.08	35.92	41.74	38	48.07	27.54	31.44	29.14	37.7	38.97	39.81	51.13	41.23	44.47	47.28	36.71	31.14	32.74	30.78	43.18	36.04	45.49	32.99	31.17	34.87	35.92	33.54	33.79	30.06	DCTN1
1449	54.26	52.96	76.65	43.28	32.81	37.12	47.74	56.18	41.79	85.09	34.43	42.37	27.88	64.57	50.88	48.66	44.51	31.27	35.97	47.79	64.15	44.77	55.37	45.25	51.22	57.1	66.16	56.91	61.41	52.78	54.23	51.39	63.68	30.4	SCAMP2
1450	56.2	46.02	68.42	57.11	62.19	61.63	59.54	51.93	70.64	56	53.01	56.2	135.81	51.05	54.42	56.18	76.02	110.09	179.53	44.82	48.51	65.17	63.75	82.52	51.44	54.3	59.31	78.54	50.98	61.15	77.7	48.57	49.5	50.67	SRSF3
1451	11.16	7.37	3.48	14.43	1.82	27.44	3.79	1.7	10.79	4.37	10.39	4.39	11.29	2.66	2.39	11.63	2.11	0.61	2.24	13.65	4.43	6.82	15.02	6.44	24.71	8.86	9.04	11.98	7.56	7.75	18.54	6.97	7.54	2.93	HSPA12B
1452	60.96	20.88	33.66	52.37	38.58	25.99	13.64	49.21	25.65	12.93	20.28	48.08	27.11	27.45	49.05	31.26	29.3	4.25	25.56	72.57	20.02	43.28	52.92	21.68	85.54	48.47	34.78	76.86	47.62	55.48	112.55	38.2	48.57	22.64	PLIN2
1453	28.58	20.99	43.21	69.87	78.34	45.19	22.51	44.96	26.7	21.6	58.41	33.04	51.39	28.45	43.09	47.19	27.69	38.6	48.63	43.84	17.45	68.98	57.42	22.54	66.47	27.77	36.3	37.7	32.75	35.56	52.29	36.29	27.48	19.88	CLIC4
1454	25.79	12.65	48.46	60.56	16.72	37.5	22.62	32.14	17.02	10.6	24.55	42.74	15.45	21.73	30.68	47.88	13.5	1.31	1.19	39.2	13.49	32.07	49.36	4.69	74.41	23.91	27.34	31.1	29.71	29.47	40.48	38.9	24.59	20.03	LIMCH1
1455	58.88	35.53	59.7	48.17	50.52	60.24	43.56	38.41	53.57	58.36	50.51	48.18	135.06	52.8	37.93	39.05	116.49	84.02	204.44	40.41	36.25	62.89	50.51	108.08	65.38	83.25	79.3	90.68	63.94	74.25	89.39	73.83	58.25	95.84	SLIRP
1456	38.79	31.24	32.82	57.06	20.13	33.2	15.1	15.54	24.04	11.49	17.65	28.42	8.52	40.26	30.82	30.74	14.48	1.6	9.99	46.59	19.1	31.46	28.69	28.01	46.09	34.47	26.76	41.66	40.57	40.57	47.24	20.06	36.6	15.04	GLIPR2
1457	48.26	60.21	65.24	44.11	39.41	49.05	48.68	58.58	42.23	69.28	45.76	43.21	31.7	45.46	55.68	50.96	45.48	95.46	43.57	52.24	62.24	61.42	67.27	76.37	64.77	64.74	55.89	80.48	53.27	68.98	73.1	59.8	76.01	39.7	VIMP
1458	34.08	87.86	0	69.06	0	73.37	0	0	0	0	0	0.2	0.02	0.21	0	0.1	28.21	0.16	0	0.61	0.01	0	0	60.75	0	19.52	0	0	0	0	0	0	0	0.07	NA
1459	47.14	60.51	63.16	40.45	40.67	51.56	71.57	34.32	71.93	53.9	58.13	62.94	51.08	42.91	44.39	41.05	79.79	75.1	69.83	41.82	47.67	38.54	43.33	39.48	38.4	42.12	61.91	39.67	45.74	44.74	37.24	46.23	39.25	54.27	CSNK1D
1460	18.67	16.53	9.05	25.2	10.08	31.17	23.64	7.28	22.36	16.02	32.54	11.25	21.06	13.84	14.57	23.74	3	0.83	2.91	44.17	20.95	46.08	46	14.96	46.49	21.73	18.36	29.05	20.48	19.48	30.1	20.05	25.02	8.91	ITM2A
1461	55.84	67.47	49.48	41.05	66.13	55.89	57.97	35.33	37.12	89.23	49.07	47.99	52.19	61.57	52.75	47.78	40.95	53.27	34.89	46.23	67.38	56.64	54.15	95.32	61.31	68.53	61.98	71.64	54.9	61.1	71.05	54.99	57.48	52.67	SEC13
1462	18.64	11.53	15.2	58.34	3.2	21.49	15.04	12.43	19.85	13.06	6.69	19.47	2.03	16.22	13.69	40.3	1.3	0.02	0.44	34.88	9.74	14.65	45.44	1.53	39.41	21.69	15.52	36.47	33.5	27.19	24.61	16.45	19.88	2.63	CLIC5
1463	36.5	46.57	33.75	22.75	82.11	60.58	39.85	22.1	33.8	39.65	51.96	42.78	57.16	34.11	26.33	22.65	45.02	139.25	51.91	29.78	42.94	41.81	34.95	61.39	43.24	44.04	45.53	33.77	41.97	33.76	51.91	33.87	35.31	35.04	NAA10
1464	34.41	0.65	0.25	81.25	1061.06	174.65	53.59	62.39	51.61	0.86	0.1	0.56	34.51	128.83	215.49	245.97	95.67	0.04	31.94	139.42	0.75	0.29	0.69	105.11	53.41	55.03	0.73	0.54	238	106.77	96.35	72.48	83.41	0.82	NA
1465	62.53	53.68	65.55	42.73	43.04	70.31	40.49	34.69	62.26	60.59	49.79	55.2	96.02	62.68	39.24	31.57	85.24	75.1	131.43	46.49	47.97	62.02	52.98	127.16	78.42	85.15	73.39	81.47	78.46	76.76	81.02	63.13	65.41	79.91	C14orf2
1466	70.64	58.34	16.73	42.13	65.69	50.43	46.67	29.16	40.1	29.54	31.72	36.07	9.58	49.01	30.85	32.98	11.47	14.41	19.17	45.86	40.65	32.15	43.29	53.43	45.53	69.18	50.47	81.47	82.4	67.44	59.29	41.73	49.5	45.21	PYCARD
1467	31.6	31.6	27.63	30.21	7.65	56.67	53.08	38.8	59.89	20.97	24.26	41.45	21.06	29.52	30.9	35.38	13.48	21.35	12.72	34.09	36.1	28.91	40.55	62.48	35.39	33.15	33.55	45.09	38.8	37.7	22.1	31.36	34.77	22.42	PRKCZ
1468	33.78	33.06	44.36	53.64	32.85	41.04	44.65	63.04	34.15	33.62	24.85	35.14	54.1	41.71	44.27	53.64	70.16	116.06	48.86	48.18	41.04	34.79	49.04	44.98	51.91	41.45	42.13	42.44	55.58	44.47	36.41	43.32	49.6	31.38	STARD7
1469	28.41	16.7	52.32	39.16	36.07	41.45	29.56	10.07	22.14	24.69	29.53	23.95	55.35	11.49	17.97	21.44	83.87	32.52	34.35	30.48	11.75	22.96	25.36	23.64	38.03	28.01	39.53	18.14	15.25	14.6	28.25	25.63	17.95	6.7	ECE1
1470	48.26	34.09	65.66	54.23	59.22	35.2	35.7	57.87	35.7	41.03	45.73	42.82	37.08	53.88	50.48	51.88	41.23	57.48	53.27	50.43	52.19	68.69	62.75	47.88	66.63	51.7	52.68	68.43	54.19	55.54	61.09	54.86	55.54	58.03	PIGY
1471	78.13	86.96	48.2	30.33	28.06	53.94	101.03	68.11	57.27	49.98	56.89	68.56	46.6	97.28	56.41	52.24	47.26	44.79	51.47	66.13	82.92	36.48	45.53	89.3	45.31	80.49	50.09	83.16	42.58	64.1	80.09	51.04	58.62	57.78	CDK2AP2
1472	56.68	54.97	49.47	44.06	43.67	53.58	75.05	51.59	43.87	76.39	53.09	47.34	75.02	67.28	62.77	50.61	41.66	44.39	31.9	53.88	62.36	46.48	45.81	56.33	50.22	55.89	60.34	44.25	52.6	50.9	42.89	57.57	53.93	55.21	QARS
1473	43.5	42.19	41.97	21.8	33.27	51.17	57.02	35.73	64.74	37.06	45.14	36.48	33.44	40.33	31.28	31.6	27.54	39.7	38.18	30.17	39.41	35.2	30.71	53.5	39.11	47.36	52.04	42.75	51.5	29.3	35.96	39.9	35.14	33.33	STX10
1474	112.83	92.42	89.23	83.8	114.03	37.26	56.18	46.94	53.81	32.15	29.93	53.96	4.35	94.16	117	65.23	14.15	1.67	3.63	79.7	81.04	51.12	97.63	83.54	84.74	126.68	119.83	78.01	173.07	138.52	89.23	61.54	89.95	38.14	ITGB2
1475	59.96	66.95	17.03	51.84	34.55	36.09	15.75	45.68	55.27	15.45	23.01	52.21	1.78	56.64	51.83	63.86	11.42	0.38	29.12	68.94	40.09	20.71	48.09	12.87	33.7	46.14	34.58	87.27	68.64	83.29	57.51	33.57	76.13	29.53	ALOX5
1476	46.29	38.88	43.54	38.77	31.49	52.71	50	42.13	41.1	40.01	49.25	45.96	41.19	49.48	41.2	39.5	44.22	47.18	41.93	41.81	31.6	50.18	52.52	61.72	51.7	46.26	52.35	49.6	36.67	45.25	43.69	47.3	42.98	53.9	UBE2V1
1477	45.45	72.2	38.04	42.49	33.62	45.75	62.79	36.08	49.3	28.71	47.53	52.58	32.65	39.03	47.7	57.46	33.8	22.74	27.34	46.14	43.73	27.9	32.15	27.14	34.9	41.79	40.44	32.92	37.83	32.73	38	39.05	42.4	25.72	ARAP1
1478	37.24	33.66	28.74	24.68	18.58	53.22	47.41	18.56	50.41	33.48	39.6	47.12	26.92	33.99	26.79	32.48	31.91	22.52	26.82	33.98	30.28	28.51	36.43	41.02	45.89	38.78	39.15	33.92	34.85	29.03	39.72	28.07	31.67	30.64	OGFR
1479	50.41	66.1	94.69	76.94	62.8	51.64	68.44	97.16	39.99	87.34	42.2	54.61	33.16	61.04	64.93	61.71	59.13	55.15	42.91	52.74	67.46	61.73	49.17	73.6	50.3	51.71	63.22	45.62	44.83	53.04	52.78	50.26	53.35	58.04	HDLBP
1480	68.69	31.4	42.77	68.79	69.29	28.32	19.27	35.07	15.33	18.68	17.6	15.25	10.54	52.83	27.92	31.05	21.89	3.96	6.57	37.16	46.74	54.01	75.23	86.15	72.14	79.07	87.77	40.85	97.25	64.18	136.39	35.11	48.4	18.01	CD14
1481	48.03	58.23	42.1	22.23	20.03	50.29	46.3	25.96	49.08	47.92	45.14	50.95	50.32	54.2	41.71	35.64	49.36	41.18	39.02	49.37	63.76	37.78	40.14	37.89	44.52	42.12	48.25	39.39	37.86	42.79	39.84	43.4	43.93	54.56	ARAF
1482	54.26	50.32	55.48	72.85	78.71	40.77	36.98	102.67	48.85	45.36	46.86	43.4	71.74	55.05	71.86	59.82	69.97	34.1	98.53	56.64	47.57	88.58	69.82	124.22	71.06	47.55	53.62	77.55	70	74.9	68.44	60.2	51.03	49.88	PRDX3
1483	33.45	33.81	55.57	117.73	87.62	35.38	24.67	40.29	37.03	25.17	28.82	23.63	48.17	33.05	32.59	53.69	59.5	86.63	73.93	27.69	29.31	148.16	32.33	33.48	45.14	33.43	45.12	42.4	32.18	36.48	58.71	65.67	23.77	35.23	CETN2
1484	29.79	30.29	18.89	30.51	11.89	34.92	19.62	28.5	26.36	39.59	21.01	19.44	18.05	23.62	28.25	32.38	11.72	22.67	5.1	43.06	29.21	17.44	23.05	13.6	33.41	23.98	20.33	24.28	19.58	24.8	25.94	18.12	27.3	22.18	KIF1C
1485	73.71	103.97	23.15	49.45	21.74	23.37	67.78	39.72	46.22	50.43	28.77	42.04	16.06	63.77	48.29	63.17	13.87	39.58	21.8	87.32	86.94	38.75	48.65	27.68	37.97	59.74	34.07	97.3	55.92	138.12	58.5	79.42	86.94	69.12	MID1IP1
1486	78.41	60.4	36.89	42.45	34.98	50.87	83.1	38.7	47.45	56.59	45.23	66.08	52.43	42.83	42.08	83.11	49.86	56.52	52.3	54.76	66	32.52	34.62	41.04	34.05	49.86	40.42	40.48	61.28	66.76	50.13	54.36	79.64	67.52	SUPT5H
1487	49.06	62.83	54.66	26.82	41.58	56.11	66.02	39.42	55.54	63.29	57.08	59.17	48.85	39.3	36.13	35.56	62.36	132.73	88.52	38.19	49.03	36.23	38.02	65.36	35.23	49.48	57.78	40.41	49.7	41.14	46.91	48.38	40.68	36.89	DUS1L
1488	67.19	62.24	55.81	38.82	35.2	74.6	59.57	33.05	104.24	49.34	66.46	72.65	42.5	59.18	46.68	43.05	56.28	49.59	51.57	42.69	85.12	56.37	51.74	82.22	68.78	71.13	73.35	83.32	64.56	72.51	76.87	71.99	69.06	54.72	TOMM6
1489	62.51	81.94	69.52	39.64	65.59	64.96	65.61	47.48	71.7	68.36	56.2	49.11	86.82	62.65	46.92	46.32	174.63	206.48	95.59	43.46	70.68	50.72	49.33	112.82	49.36	63.7	68.86	55.88	68.72	57.74	66.78	64.21	54.66	56.34	SLC25A39
1490	53.12	46.4	69.89	59.8	87.6	44.77	55.83	57.65	43.11	50.42	48.33	44.91	72.08	64.78	49.82	46.69	42.7	113.21	56.64	40.32	38.71	72.55	49.64	99.71	66.48	69.97	56.11	90.11	59.07	72.03	87.79	66.34	54.61	62.73	SSBP1
1491	23.71	29.09	32.38	47.35	34.36	33.57	18.27	23.4	23.64	23.89	17.94	15.42	12.24	23.6	23.68	29.69	8.94	2.72	5.94	29.59	24.5	20.61	29.49	21.32	45.19	26.12	32.74	20.93	25.79	21.88	22.06	17.25	21.37	15.52	TNS3
1492	49.46	45.04	29.85	28.47	36.4	53.75	59.4	34.07	46.36	43.01	44.13	33.21	44.34	43.97	33.59	32.88	39.04	71.66	49.5	37.22	37.55	43.17	40.06	47.44	47.4	47.97	47.84	41.73	44.36	40.36	44.7	40.51	38.14	48.58	BABAM1
1493	37.21	27.93	20.47	30.34	18	45.33	57.97	20.01	48.38	34	46.26	25.25	45.68	36.15	19.54	28.42	30.41	36.3	51.77	25.87	26.65	49.28	29.04	37.08	33.19	38.29	43.64	24.75	33.55	27.77	51.04	32.87	27.1	31.23	SSBP4
1494	30.24	40.73	38.09	37.55	24.87	30.56	26.84	43.9	42.38	27.1	32.24	27.44	87.38	36.65	40.65	37.59	54.9	45.15	33	44.32	35.24	26.71	27.26	26.55	36.41	27.35	33.57	22.12	26.22	41.86	28.9	27.57	32.56	37.38	SEPN1
1495	39.77	34.44	28.44	19.23	28.27	47.13	52.3	23.9	72.86	45.93	39.72	31.82	35.52	54.23	27.63	29.69	41.36	68.34	38.69	37.56	38.44	39.44	31.92	26.42	34.72	29.3	43.59	28.65	30.82	34.37	34.2	35.5	29.06	32.61	BTBD2
1496	52.23	59.96	43.97	55.46	62.03	50.73	66.19	35.38	27.7	57	52.19	46.73	49.39	57.28	71.86	65.77	64.25	50.4	41.22	58.56	70.32	71.55	70.96	73.13	73.57	71.93	70.13	89.79	70.48	75.96	89.57	67.15	70.66	37.94	SELK
1497	27.86	33.36	13.57	15.41	34.27	45.29	36.8	7.69	30.79	15.87	30.91	19.6	16.66	16.34	17.44	27.43	31.89	2.25	35.6	20.38	22.56	16.49	25.87	60.09	25.69	33.01	20.45	18.1	45.59	24.74	36.59	21.02	26.73	9.32	ARHGAP4
1498	28.77	45.78	33.23	52.14	57.28	50.63	46.46	36.44	61.52	43.49	36.24	30.69	27.58	28.12	30.63	46.32	58.04	25.67	22.61	43.4	64.56	30.76	53.02	92.76	72.23	52.96	36.29	29.96	103.27	39.09	49.66	30.71	43.83	21.57	TAP1
1499	33.34	37.57	43.4	22.72	18.01	44.69	45.85	29.6	52.39	46.42	37.61	42.53	35.93	32.51	23.71	27.63	38.69	64.34	31.68	29.39	29.88	26.95	25.44	38.43	30.75	27.57	32.64	24.96	35.55	32.37	27.74	29.15	24.57	33.39	DVL1
1500	49.67	61.76	58.53	35.32	53.08	49.72	66.28	41.65	43.1	77.74	46.16	51.42	54.93	72.52	38.93	38.45	93.92	74.68	59	39.01	63.38	54.8	47.76	67.47	51.32	61.74	65.34	59.63	54.15	53.13	59.66	57.64	57.42	75.35	YIF1A
1501	37.31	42.17	28.97	34.25	36.2	40.93	32.58	32.06	31.1	37.65	35.65	38.38	36.05	29.77	34.83	35.44	32.52	45.5	31.54	40.61	45.63	37.03	43.8	44.39	43.88	39.13	33.24	40.3	32.74	37.95	43.25	39.03	39.28	50.66	VPS4A
1502	46.49	22.31	14.85	24.13	30.85	45.65	57.29	18.83	24.75	21.47	52.25	26.87	14.74	49.91	44.38	43.39	8.37	2.65	4.93	55.75	34.39	21.89	37.36	34.89	44.88	32.95	37.62	40.17	42.92	37.67	26.83	44.35	43.55	19.84	RFTN1
1503	65.55	56.58	16.26	32.08	21.18	83.6	96.15	45.31	43.77	38.18	51.87	71.55	22.57	44.44	57.11	43.15	26.43	64.81	31.83	52.05	44.21	59.86	42.87	41.66	52.83	62.14	41.66	74.79	34.23	49.02	54.62	43.27	51.12	35.66	SAT2
1504	45.83	42.29	50	54.66	47.47	41.87	25.19	101.7	31.66	34.83	40.15	40.06	38.86	44.04	58.7	48.37	50.18	43.95	21.61	54.04	37.95	59.65	54.11	49.73	61.46	47.89	54.37	61.01	63.39	54.38	55.94	45.31	46.74	33.7	HADHB
1505	36.89	51.85	43.8	21.76	24.07	36.73	69.75	20.66	53.07	34.2	36.72	49.86	65.67	44.94	36.48	44.24	51.2	41.78	74.41	34.17	27.51	24.75	21.25	44.23	27.51	28.26	40.28	21.81	43.22	27.18	28.79	29.26	34.31	45.83	ATXN2L
1506	48.2	39.17	105.5	78.27	82.14	38.95	35.87	79.07	46.38	76.04	41.83	50.43	428.25	72.11	57.41	55.49	315.26	45.19	292.8	58.38	35.69	71.73	61.28	81.7	72.79	44	83.64	48.68	68.1	51.76	49.68	50.14	43.09	51.58	ARL6IP1
1507	39.32	36.25	47.32	44.69	45.49	43.44	38.6	48.77	42.96	28.93	40.93	37.23	62.18	45.59	46.37	38.77	48.62	58.18	49.85	38.57	33.32	50.76	47.29	44.46	53.16	46.36	44.11	59.09	48.77	59.83	58.75	46.36	39.59	45.83	DNAJC8
1508	48.44	40.91	58.77	53.41	39.17	37.88	42.4	43.74	39.31	41.51	39.73	46.77	56.26	77.32	48.7	42.25	61.28	144.33	46.36	53.68	64.05	61.83	64.36	45.15	59.87	50.28	78.75	61.66	56.93	101.7	55.64	49.8	53.3	58.33	SUMO3
1509	16.59	13.34	12.65	18.99	4.33	33.89	11.27	5.04	15.65	11.73	16.77	12.41	18.22	6.4	9.42	19.59	11.67	12.45	13.86	19.69	9.37	11.31	22.04	7.94	19.5	10.46	10.39	11.71	10.65	12.19	18.65	10.03	12.91	7.71	CASKIN2
1510	19.26	14.88	7.77	13.11	7.66	49.28	15.86	6.25	28.32	21.08	22.78	13.24	21.22	8.52	9.49	13.12	8.05	8.55	7.89	17.73	8.56	13.65	18.12	12.84	27.68	16.47	18.76	13.15	11.8	12.3	20.73	14.97	13.66	11.47	DOCK6
1511	60.7	53.09	50.82	37.54	28.58	66.28	66.69	51.1	83.41	43.67	103.01	104.88	114.02	45.2	56.06	56.41	54.47	29.78	108.37	33.4	38.5	37.68	39.88	64.71	42.76	43.84	48.05	45.64	33.91	46.18	45.23	48.93	49.05	60.85	SRSF6
1512	23.49	17.23	81.82	85.7	32.03	29.62	17.76	47.58	22.34	24.33	15.94	27.97	13.38	18.19	27.5	48.97	6.39	7.25	21.68	33.86	22.25	16.25	33.22	8.49	33.63	20.49	19.71	30.14	22.82	30.39	17.66	28.22	22.69	25.29	LMO7
1513	50.02	36.52	41.86	48.91	59.95	45.47	35.61	47.44	48.95	37.3	50.4	35.87	66.56	42.08	44.55	45.3	35.91	43.19	61.15	40.79	29.37	54.46	57.52	72.19	58.26	48.58	47.35	68.29	53.19	48.86	59.89	45.98	44.34	29.97	VPS29
1514	54.17	62.21	46.82	31.23	45	71.19	76.21	46.17	57.96	64.39	44.66	46.93	75.87	65.45	35.54	35.08	76.5	82.81	92.32	41.49	58.67	49.7	44.9	98.52	44.11	66.3	63.55	57.52	45.73	53.79	60.31	50.44	58.21	65.96	NDUFS8
1515	59.93	65.77	38.37	35.85	46.46	48.43	45.2	30.93	51.67	41.08	35.02	36.16	47.55	46.5	45.31	41.61	124.65	45.02	50.66	43.51	51.29	52.54	48.54	59.83	47.81	62.96	58.24	50.14	59.83	52.36	58.51	47.64	44.94	28.12	CNPY3
1516	33.78	13.52	4.89	25.97	5.67	41.83	8.91	5.41	6.92	9.15	33.99	9.73	4.52	18.16	11.25	9.77	7.07	0.31	0.75	42.2	10.11	57.24	50.63	7.91	63.27	28.47	53.25	24.39	18.58	17.77	33.22	28.77	17.53	3.67	WISP2
1517	53.49	43.3	90.25	78.28	62.39	41.77	27.36	156.19	48.1	58.4	42.99	42.78	69.58	64.71	91.02	78.25	54.02	49.84	74.77	63.68	35.66	61.46	61.28	40.7	62.13	56.19	66.14	66.21	57.47	75.8	52.28	73.56	59.69	81.2	TM9SF2
1518	48.8	37.77	69.24	66.94	64.96	42.95	41.54	72.32	39.91	50.37	44.92	52.74	35.05	45.11	67.2	57	45.5	43.42	26.66	42.73	31.41	68.17	65.13	61.54	55.88	53.38	56.73	71.22	54.89	62.19	66.83	57.74	42.8	31.88	RAB1A
1519	29.9	26.47	30.27	37.68	25.2	57.11	27.74	19.69	29.83	73.53	30.05	21.38	27.69	22.86	19.45	26.06	47.58	13.47	38.89	39.41	30.43	39.51	38.49	27.91	85.79	52.27	35.11	35.67	35.2	43.83	41	34.74	30.4	32.69	AAMDC
1520	36.35	92.81	79.29	52.66	19.02	30.74	33.1	27.69	26.44	57.18	30.18	27.7	17.54	70.14	50.66	45.08	28.16	61.62	18.84	44.45	40.2	39.03	47.25	44.44	57.51	61.08	61.73	68.23	73.5	67.93	62.01	45.53	43.89	98.6	FDFT1
1521	69.34	61.39	89.84	126.57	117.12	57.03	52.41	122	55.87	103.79	48.57	76.9	74.38	81.19	107.69	99.63	92.34	31.4	84.41	65.91	27.3	126.89	84.66	51.8	65.41	56.94	61.76	83.78	91.93	73.13	64.47	70.01	52.66	72.02	CD164
1522	81.79	44.29	102.31	61.32	180.15	139.94	138.33	68.96	135.07	63.72	137.67	264.12	17.64	288.88	75.33	71.05	41.63	0.99	1.58	190.95	23.38	13.74	18.94	99.88	129.23	166.26	284.25	240.51	290.89	235.68	120.9	111.75	181.35	145.12	HLA-DMA
1523	181.96	238.34	123.05	183.61	112.69	23.93	766.04	316.56	243.46	45.4	139.78	274.34	10.69	866.43	165.73	102.65	14.89	57.02	34.81	120.83	334.53	241.7	120.3	150.07	63.9	282.48	375.85	199.3	203.18	281.9	103.46	192.03	244.03	270.93	AQP3
1524	22.47	13.98	9.11	29.45	9.3	35.45	15.57	8.4	10.7	5.21	37.45	14.94	9.79	9.93	17.35	24.25	1.97	0.19	1.27	18.32	6.25	36.07	42.3	41.28	50.61	30.47	22.73	18.42	33.03	16.93	55.44	27.67	17.4	5.72	GIMAP7
1525	53.19	15.97	41.79	47.38	38.02	67.33	31.94	21.74	41.73	13.6	47.45	33.85	36.04	37.66	38.49	47.7	22.1	8.62	27.16	46.39	14.26	32.86	49.61	21.52	66.19	37.97	53.95	51.37	38.59	38.19	38.13	51.51	35.77	41.24	MYO1B
1526	47.07	34.24	28.96	78.06	125.57	60.43	34.85	30.17	65.74	20.62	57.08	73.75	3.29	13.87	15.12	28.83	8.41	5.91	21.9	35.41	35.73	64.12	45.04	5.06	34.46	45.33	35.05	22.94	41.05	75.54	38.86	29.04	62.64	45.15	RRAD
1527	42.3	39.13	54.94	45.6	83.55	82.99	46.59	48.06	45.21	13.66	80.84	68.45	75.62	23.31	44.32	62.27	51.08	31.78	110.78	30.11	15.34	36.37	37.33	48.56	44.63	38.29	32.55	24.88	39.79	23.82	42.61	54.26	31.23	46.53	LUC7L3
1528	36.87	39.19	13.94	17.18	11.93	59.11	35.65	14.6	28.68	30.89	36.86	53.69	31.79	24.57	28.34	32.08	30.85	18.58	30.82	34.13	33.19	26.98	27.42	19.82	39.87	30.83	33.17	27.52	29.08	21.83	29.78	34.39	28.01	19.11	TBC1D17
1529	46.91	45.19	33.16	32.73	39.11	53.78	44.44	31.41	45.08	40.33	38.46	29.64	22.18	37.57	25.51	27.72	32.77	68.3	42.69	27.56	39.49	48.71	36.4	61.76	51.84	64.9	64.91	55.4	54.56	52.17	68.87	46.17	43.03	68.24	C19orf70
1530	15.48	7.84	11.79	41.85	9.54	47.41	6.3	11	16.27	8.44	23.3	6.79	11.87	8.99	10.34	19.3	11.64	15.21	18.96	23.32	5.81	17.58	16.69	10.64	48.9	21.67	14.14	12.77	17.09	14.96	31.93	13.45	9.61	4.65	CTNNAL1
1531	79.2	63.42	75.74	45.07	59.28	50	34.38	81.83	56.39	56.53	38.27	53.7	36.84	62.29	65.28	47.81	65.2	31.83	23.72	54.2	55.03	56.96	64.5	70.04	70.84	90.5	95.67	81.26	77.48	62.34	57.32	53.4	60.94	32.22	CTSA
1532	37.61	32.41	77.71	46.37	32.06	37.43	30.43	67.2	52.04	27.86	31.83	37.41	23.2	40.21	50.33	46.26	25.08	49.74	40.61	49.82	45.01	55.36	52.38	41.88	57.86	40.93	55	55.01	40.42	47.99	40.85	47.59	40.77	48.12	ADH5
1533	26.74	26.28	21.03	19.92	21.36	43.67	18.38	13.03	39	18.73	32.84	65.14	38.92	13.26	30.31	31.22	22.65	14.47	21.02	25.16	17.5	20.92	17.15	19.59	36.87	32.31	31.44	21.22	11.8	19.28	26.32	31.12	27.17	31.14	MTSS1L
1534	23.07	21.64	12.97	23.82	10.89	38.25	14.41	9.04	21.85	16.32	21	15.76	19.79	11.29	17.49	24.71	5.97	7.12	14.23	26.41	14.37	16.26	22.57	22.94	28.48	20.04	19.83	14.1	17.14	15.82	28.2	14.92	17.91	17.77	FAM65A
1535	40.88	31.09	22.73	25.17	20.89	42.8	40.17	32.89	36.99	40.84	31.89	34.25	84.59	38.93	28.24	30.31	53.04	57.88	72.68	35.9	40.83	31.29	33.1	49.24	35.82	39.59	38.53	32.79	31.45	31.69	37.7	31.59	31.9	28.12	RABL6
1536	47.78	72.37	54.95	45.9	39.38	46.01	57.94	73.35	50.77	47.28	45.94	42.67	100.67	51.85	46.32	42.11	103.48	90.45	88.94	43.8	65.15	64.21	55.57	88.86	58.88	61.01	52.76	61.12	55.31	70.52	70.23	55.95	62.75	119.81	HAX1
1537	23.02	15.97	25.44	33.38	24.75	32.24	18.83	16.79	22.77	21.67	34.34	22.58	15.8	12.06	17.82	27.07	15.02	13.43	24.97	29.74	21.19	30.15	41.63	17.41	44.35	21.51	22.08	20.08	23.76	21.89	18.87	26.16	27.21	17.39	SEC14L1
1538	233.72	1859.22	11.78	152.59	129.35	1470.41	1403.41	74.27	136.54	1898.78	1783.1	378.76	65.15	238.6	1250.84	1136.44	179.82	1.88	1.68	331.02	1371.38	977.92	680.64	946.48	191.8	440.14	0	0	516.04	216.21	532.72	851.44	1431.58	0	NA
1539	63.92	40.67	18.25	29	34.69	49.48	44.51	22.75	40.7	28.47	43.31	46.98	24.42	57.82	44.58	41.13	20.21	12.43	13.05	52.99	55.3	61.08	61.63	44.96	51.24	52.07	68.73	52.47	51.38	50.61	45.23	42.21	46.68	23.29	TGFB1
1540	53.14	55.44	37.22	31.7	38.91	70.81	33.63	49.75	67.46	62.6	50.81	71.68	82.77	60.16	50.82	40.47	64.6	46.36	29.29	52.7	53.85	59.78	41.86	29.07	53.23	43.85	73.54	33.32	41.46	35.91	38.3	44.02	38.19	87.64	SLC29A1
1541	61.35	39.02	62.42	81.72	128.03	59.45	101.88	55.37	34.2	171.47	85.75	72.19	28.38	61.05	85.53	122.95	30.75	13.89	10.99	73.05	82.05	103.31	102.46	50.46	62	73.02	73.46	57.15	150.68	97.63	97.1	83.68	106.97	40.67	ZFP36L2
1542	46.71	61.99	79.68	32.1	47.64	45.61	51.24	40.7	45.97	40.18	41.52	60.45	26.94	65.81	44.15	36.75	62.1	16.57	32.64	44.04	47.15	51.81	49.76	34.96	50.62	54.52	62.15	47.62	60.13	44.85	46.17	48.43	44.84	52.37	GNPTG
1543	35.36	32.04	64.86	33.09	28.29	37.22	26.07	33.98	32	48.94	30.75	32.39	58.69	44.63	32.05	30.62	90.64	67.37	56.01	43.47	43.94	35.41	42.49	44.65	39.91	33.41	45.32	36.04	31.38	35.13	42.46	32.37	32.54	39.4	CENPB
1544	37.49	31.13	35.84	43.53	47.75	44.28	33.34	31.44	33.12	41.61	40.22	33.28	51.02	38.26	33.91	39.67	39.1	53.04	73.25	38.74	29.61	48.06	50.91	92	69.28	54.36	40.44	54.58	45.36	48.26	58.78	49.37	37.85	41.66	NDUFA12
1545	43.92	44.74	30.37	27.83	23.21	59.04	50.75	20.24	47.71	27.83	65.25	54.6	84.28	25.58	32.48	34.62	36.18	31.62	62.15	32.63	24.21	28.38	28.07	45.38	38.78	32.73	36.07	29.35	32.85	30.19	35.6	35.06	33.09	31.72	NXF1
1546	20.61	20.99	33.71	44.19	25.38	34.41	35.71	14.55	28.9	27.62	25.04	28.79	157.81	31.05	25.03	29.43	74.75	27.03	107.19	27.43	23.94	35.36	32.15	23.26	37.53	18.59	20.91	20.73	30.28	34.74	23.78	27.84	30.52	20.23	SYNE2
1547	37.87	50.5	31.43	19.26	21.65	44.64	50.95	16.92	39.63	29.3	47.72	47.49	38.49	33.52	22.64	32.08	41.87	26.57	48.2	28.85	25.42	26.77	24.37	31.66	31.19	30.2	38.94	26.8	38.93	25.52	28.55	29.33	28.15	43.66	INO80E
1548	22.38	21.35	18.97	20.2	6.26	39.69	28.67	13.94	66.51	12.57	32.16	31.48	54.89	10.86	9.02	19.79	20.52	21.07	19.82	17.79	10.06	12.78	10.23	17.35	13.61	16	13.57	9.27	10.07	12.16	12.22	16.55	14.36	10.46	LAMA5
1549	41.85	31.97	34.58	36.23	42.6	40.7	45.55	37.83	40.41	41.02	37.18	30.69	33.51	42	35.85	32.27	30.42	58.5	41.66	41.74	29.8	48.66	37.04	49.27	59.92	49.04	51.49	47.98	48.11	45.86	46.53	43.6	37.31	52.65	FAM32A
1550	45.97	49.82	131.05	71.4	103.29	36.27	43.07	113.99	54.46	53.63	37.02	49.62	131.09	105.3	63.9	56.43	98.85	69.6	53.57	58.9	71.1	87.06	61.65	36.55	59.31	44.69	58.19	64.98	56.93	62.5	50.5	54.73	44.73	59.77	PGRMC1
1551	75.19	79.33	40.7	58.41	60.38	47.3	59.68	63.19	64.38	43.74	36.09	53.36	32.8	80.09	68.67	60.26	38.26	63.88	21.65	71.01	74.63	43.18	55.03	65.42	54.78	77.43	83.16	64.14	92.75	79.06	58.37	62.06	84.38	63.05	MAN2B1
1552	57.57	43.34	146.53	84.18	94.3	50.5	55.5	107.07	49.64	51.75	52.08	62.43	103.98	56.51	67.4	60.19	78.27	99.99	79.13	57.18	38.99	70.41	59.6	134.3	53.55	59.69	63.41	69.15	64.09	61.61	105.1	62.53	48.94	66.44	HSPD1
1553	22.72	22.99	33.61	47.97	19.45	39.55	18.64	31.11	19.67	26.1	20.65	14.8	35.09	22.58	22.48	27.13	33.45	14.34	27.49	35.55	19.09	22.72	27.12	23.35	45.32	24.66	29.1	21.46	29.47	24.29	26.78	23.05	24.36	15.05	SPTAN1
1554	123.76	41.9	35.78	106.58	191.21	74.68	108.05	42.04	47.8	35.49	65.69	134.69	23.96	38.6	37.94	57.82	18.05	11.12	17.36	175.38	99.88	59.82	69.5	33.06	29.34	109.73	61	112.34	47.14	214.13	172.14	51.04	134.85	38.47	C11orf96
1555	46.21	34.77	66.49	68.98	60.03	47.36	47.93	57	46.88	50.86	46.38	53.45	47.12	47.44	53.59	55.96	45.64	41.06	74.49	50.77	45.75	63.55	63.63	63.47	59.36	46.96	49.37	57.18	53.14	53.91	66.44	53.43	44.89	44.79	UBE2D3
1556	42.33	41.28	34.37	17.38	19.36	61.84	42.1	20.76	39.19	39.72	52.48	46.9	41.61	29.41	26.17	27.78	47.69	15.91	39.56	21.62	33.65	36.88	31.56	45.83	38.22	41.07	36.68	31.91	35.63	31.68	36.09	35.09	31.1	33.34	CCS
1557	51.01	59.19	31.12	37.5	43.1	49.1	34.72	27.39	34.52	38.01	33.5	37.66	21.43	47.82	33.27	37.65	28.54	42.54	21.94	48.38	41.19	44.55	57.53	65.31	48.41	63.09	55.38	45.85	51.67	53.12	69.86	43.04	45.98	24.16	RHOG
1558	68.07	68.07	186.46	56.84	637.75	127.24	32.08	69.05	64.6	66.91	97.43	103.19	236.89	109.22	48.81	61.23	166.96	48.3	87.07	106.56	48.29	260.77	32.07	393.07	127.29	114.47	242.16	31.68	77.28	87.32	52.99	79.57	54.4	220.93	COL3A1
1559	45.31	40.1	31.98	28.34	29.3	46.82	52.26	27.74	38.94	42.46	42.61	43.84	42.21	40.65	32.27	35.51	54.02	68.79	55.08	34.99	40.62	40.79	39.13	54.96	43.56	43.58	46.76	46.47	39.29	42.51	44.96	40.4	40.23	44.49	OTUB1
1560	45.66	50.52	37.03	29.08	23.74	49.2	38.02	52.78	54.65	30.59	38.58	50.88	16.14	40.71	35.68	34.09	14.77	42.21	14.33	33.41	31.55	32.04	36.15	25.55	31.82	41.13	49.59	38.17	35.53	26.11	32.02	25.86	27.1	46.5	PHLDA3
1561	19.12	7.99	3.63	11.23	9.83	17.3	8.62	1.31	3.47	7.81	53.64	6.91	4.4	6.56	5.61	6.26	9.27	3.98	3.54	7.08	5.22	39.74	9.28	15.92	29.02	13.84	16.96	12.92	5.39	4.93	34.75	15.46	9.6	1.1	SNCG
1562	18.81	11.97	13.04	18.13	9.48	20.17	19.7	10.63	38.7	12.34	20.93	17.91	11.31	10.3	11.93	21.13	12.96	13.99	13.45	23.55	19.04	18.64	32.76	7.86	36.46	12.34	18.45	15.44	16.21	20.61	11.93	17.02	26.27	16.17	ANKS1A
1563	43.75	42.32	30.9	32.93	37.16	46.39	60.38	29.25	37.87	42.36	49.53	36.45	36.42	43.5	37.72	34.64	33.99	92.39	40.75	40.83	41.41	55.73	42.85	49.29	47.05	47.78	51.57	48.47	45.91	47.04	58.46	46.68	38.94	46.16	KXD1
1564	56.75	59.1	43.51	46.6	49.36	53.95	82.85	54	48.33	52.18	38.77	44.79	30.85	58.24	43.48	50.68	40.17	35.36	32.62	48.22	58.18	50.05	46.29	83.27	52.9	72.26	61.99	71.48	58.46	65.59	52.51	55.17	58.15	86.95	COX14
1565	36.24	42.07	41	43.1	39.39	34.59	35.4	37.12	32.09	30.95	37.52	32	19.76	37.71	41.64	40.54	59.89	9.81	13.8	47.14	42.55	55.61	60.95	34.04	62.29	43.85	47.45	53.16	57.2	67.33	56.94	45.45	48.23	27.74	TMEM35B
1566	57.78	84.39	103.67	54.66	69.53	45.31	36.59	50.73	77.59	64.43	45.54	40.71	51.47	66.23	50.85	43.93	82.73	129.25	77.51	41.08	53.57	65.5	47.76	55.67	42.63	53.62	78.26	61.85	50.4	44.96	58.08	55.18	46.88	46.31	WBSCR22
1567	24.45	14.72	40.86	43.21	64.33	50.27	15.05	15.32	14.04	32.09	64.53	40.94	21.6	18.18	37.37	35.91	19.96	33.33	20.43	33.33	13.41	91.13	64.92	27.75	73.88	25.81	43.37	27.1	26.27	31.71	39.69	44.89	21.83	17.51	PALLD
1568	61.78	225.23	105.28	45.05	92.66	40.57	74.2	275.75	164.79	78.25	59.96	55.76	72.63	181.71	50.83	52.66	108.75	127.71	109.33	57.18	115.15	54.66	63.17	57.35	51.22	65.61	95.18	55.89	84.99	401.58	55.86	62.54	81.82	189.92	CLPTM1L
1569	29.93	35.26	18.91	23.18	19.96	42.47	34.69	26.48	29.05	23.2	26.89	23.55	30.34	32.45	25.55	31.21	27.01	45.53	26.09	33.31	30.26	34.65	35.31	24.24	50.56	30.83	34.18	29.89	27.2	27.33	34.11	29.88	26.84	55.09	SIRT2
1570	32.9	28.16	23.71	16.98	28.48	37.99	30	15.06	25.04	29.83	42.09	19.34	84.93	32.87	36.09	23.56	70.38	56.93	86.64	24.1	50.76	29.86	23.83	43.25	29.69	36.64	49.43	34.04	22.73	24.96	33.36	41.86	31.25	16.63	NT5DC2
1571	34.81	38.49	13.47	13.8	13.82	49.78	41.63	13.38	43.89	19.4	27.23	28.79	26.52	20.95	21.8	31.13	17.61	6.01	6.77	30.16	33.72	14.68	21.74	19.54	34.48	26.05	24.08	19.64	19.96	19.64	31.2	21.92	21.51	39.01	FHOD1
1572	48.79	69.54	67.8	48.78	50.33	36.73	60.82	43.34	51.05	40.52	35.38	45.33	46.63	54.1	44.5	43.69	120.93	240.24	83.69	45.65	59.8	46.23	51.05	71.13	54.61	56.21	71.47	69.33	64.34	62.53	59.68	59.8	51.66	54.4	PSMD3
1573	62.87	106.15	46.63	40.84	57.98	50.49	57.84	60.97	41.58	83.98	41.92	42.01	29	57.96	39.46	38.06	73.71	73.49	63.84	59.34	77.82	54.87	57.36	69.96	47.9	71.36	54.53	68.5	65.17	88.21	92.49	48.82	57.87	53.76	TAF10
1574	42.35	39.32	67.26	87.94	65.91	35.04	37.5	55.24	46.64	33.58	52.72	30.85	27.83	49.21	58.15	61.23	36.85	19.95	14.03	43.39	45.26	51.68	59.42	100.12	81.63	74.19	64.86	85.37	106.95	61.42	85.44	43.93	47.12	32.53	LAP3
1575	47.41	45.28	41.69	48.19	50.84	43.69	28.73	32.16	37.66	40.67	36.54	32.07	114.49	47.27	46.29	43.19	101.69	721.95	73.38	45.68	55.1	41.55	43.83	49.95	48.95	51.16	61.45	47.64	52.18	46.43	48.66	41.72	48.35	39.05	PSMD2
1576	58.46	31.12	59.37	42.23	62.84	28.8	16.14	33.38	40.23	29.52	12.64	46.85	42.9	46.61	42.44	31.37	25.34	34.66	23.42	41.89	29.95	21.95	21.3	18.12	31.21	44.16	35.36	47.38	56.77	38.19	54.08	23.34	47.1	23.65	GCHFR
1577	37.33	46.82	26.59	16.97	12.83	61.73	61.8	15.84	76.66	36.04	72.11	62.56	59.87	30.41	28.32	33.99	27.85	27.94	35.42	20.97	27.95	27.11	25.46	29.76	32.05	34.23	27.81	23.3	34.98	40.27	27.28	29.6	29.39	37.45	WASH7P
1578	42.19	50.22	66.49	42.14	43.11	47.48	50.18	73.46	47.08	75.35	47.41	28.56	81.05	44.23	52.81	43.01	78.69	121.56	101.42	40.18	43.5	46.89	39.21	59.74	47.9	45.31	45.94	42.7	41.46	92.06	49.94	45.29	42.1	38.31	HDAC1
1579	37.96	38.05	34.62	26.89	21.46	49.95	47.11	34.35	39.94	37.39	35.93	45.46	50.7	37.51	34.26	33.88	32.46	34.28	47.84	37.77	35.98	29.58	33.63	37.99	40.88	37.47	38.88	30.44	32.51	31.91	34.51	35.19	35	35.78	ARFGAP2
1580	69.64	55.88	29.23	28.49	36.83	61.72	88.07	55.69	52.7	51.67	56.05	68.38	62.02	67.01	43.67	37.97	77.09	44.48	58.71	39.07	61.66	60.24	55.44	81.6	50.53	70.99	71.26	62.36	56.57	56.8	67.52	64.13	55.24	87.96	PHPT1
1581	38.71	42.58	57.55	37.64	85.49	71.89	32.74	44.79	33.54	40.79	54.01	72.44	10.49	56.08	74.1	53.19	21.13	2.07	5.07	57.86	41.98	60.36	54.84	9.12	57.33	59.42	80.63	25.13	44.59	41.87	43.15	83.65	39.71	45.67	LTBP2
1582	44.95	42.23	65.75	42.7	30.59	45.04	33.82	38.93	29.97	37.04	45.61	34.78	59.14	47.72	45.28	37.33	49.47	51	52.29	47.15	39.16	45.1	43.84	72.59	58.44	48.3	59.8	50.73	51.18	39.69	51.15	45.69	42.44	51.7	TPD52L2
1583	39.79	37.74	49.92	41.77	45.92	49.77	40.21	25.7	33.34	39.83	35.26	38.61	38.19	41.15	43.34	40.24	60.84	92.9	33.13	44.91	43.54	49.12	43.19	54.41	56.09	44.6	52.95	41.63	40.95	40.27	48.73	39.45	40.74	31.52	NRBP1
1584	37.29	29.66	20.07	22.96	28.94	61.89	29.43	15.76	40.16	34.16	41.83	30.54	59.96	28.52	25.7	26.2	35.97	20.86	55.52	30.05	25.75	30.45	29.95	35.48	39.52	35.85	39.52	27.43	30.95	24.72	36.19	27.29	19.98	18.22	LZTS2
1585	48.93	39.47	31.71	37.07	27.31	37.64	37.46	20.03	19.69	37.22	30.23	27.02	36.28	37.87	36.88	36.08	37.06	22.66	39.32	36.17	52.99	43.84	49.31	50.48	42.04	49.12	51.39	58.4	43.62	52.45	56.09	43.23	45.69	23.58	NDUFAF3
1586	54.3	39.71	37.98	59.38	59.18	45.81	31.08	43	45.8	44.61	42.59	41.01	73.9	44.82	48.86	46.58	54.14	296.11	54.55	48.55	41.23	64.61	58.17	64.87	62.75	53.8	59.58	65.03	66.99	63.86	53.41	53.01	49.31	36.73	NDUFB5
1587	41.57	44.87	57.89	29.91	31.02	41.21	44.44	37.66	40.06	58.8	41.05	37.22	27.59	38.85	29.92	29.11	25.74	55.56	39.9	41.5	45.82	39.39	40.15	66.72	41.01	48.93	56.01	48.04	46.17	43.14	58.59	40.77	45.51	32.23	IMP3
1588	54.97	53.05	83.24	128.58	88.12	47.95	61.05	163.32	55.86	41.23	45.89	74.27	53.09	61.87	101.66	103.64	64.17	31.79	55.96	75.45	53.36	76.4	76.25	39.95	58.62	42.44	55.33	82.04	68.88	80.44	48.96	79.22	78.96	77.66	PRKAR1A
1589	56.81	87.25	131.76	58	102.87	40.73	103.46	76.14	75.97	23.35	44	65.63	7.42	84.44	45.36	39.68	18.61	40.23	29.93	43.84	52.57	66.8	55.31	73.54	46.35	70.83	69.39	90.97	79.22	65.64	56.26	58.2	60.04	54.69	BLVRA
1590	27.34	14.06	52.27	22.1	20.67	30.58	11.48	19.84	27.67	21.46	24.39	15.58	32.75	20.47	16.95	19.25	4.51	35.62	3.86	24	18.54	17.57	21.55	19.11	31.56	15.56	28.41	12.87	15.02	13.09	23.07	16.84	16.44	35.59	EPHB4
1591	37.5	37.32	35.68	40.45	26.92	54.27	48.05	34.51	44.74	38.76	43.19	36.34	67.98	35	32.51	38.06	33.8	53.84	72.72	32.08	27.52	31.43	32.25	45.22	37.24	36.53	37.23	29.73	37.39	38.89	40.51	38.83	32.27	42.39	SAFB
1592	23.84	23.22	15.66	29.8	35.82	65.41	18.51	12.57	27.65	24.46	35.32	20.09	49.19	19.41	17.81	18.64	23.45	10.1	15.62	38.5	18.87	40.81	22	45.44	52.83	28.64	55.66	16.04	17.57	16.26	29.16	27.72	22.73	16.26	PDGFRB
1593	30.9	30.19	17.82	21.6	17.3	55.23	33.7	13.93	30.92	29.65	42.77	31.83	38.74	16.98	22.78	29.8	18.41	13.23	30.04	27.96	25.65	18.66	24.52	23.77	28.88	26.41	25.35	18.26	23.68	21.13	23.14	29.02	23.02	18.25	NISCH
1594	31.99	34.86	12.23	10.18	11.91	66.97	22.54	10.84	37.02	29.5	59.6	49.3	37.74	12.31	19.55	27.88	15.29	12.79	19.38	21.17	18.69	20.56	22.93	20.28	28.87	27.05	17.93	15.39	17.03	14.24	26.93	29.05	28.08	19.84	TAF1C
1595	36.09	31.13	23.95	25.35	10.6	46.23	43.08	10.02	38.28	15.51	46.3	59.47	67.19	30.71	29.86	36.37	33.45	22.63	55.45	21.74	30.54	51.76	36.13	42.82	51.45	28.47	34.77	22.75	26.78	23.31	50.77	54.99	34.33	43.07	NPIPA1
1596	61.53	58.39	31.35	34.65	24.91	62.83	60.87	35.62	112.27	37.83	42.55	38.65	64.31	42.26	24.92	23.94	75.63	62.78	101.2	38.69	45.37	43.7	38.25	59.74	50.21	56.5	54.96	47.69	41.23	56.59	55.02	44.19	53.51	76.4	NAA38
1597	60.26	108.68	108.2	38.58	68.59	58.51	40.79	41.3	86.77	41.58	50.2	61.7	73.94	86.75	67.75	46.97	112.65	61.44	52.24	49.38	63.15	50.52	48.73	38.73	47.58	52.77	61.48	50.19	60.1	72.74	40.1	49.96	58.39	59.24	GUSB
1598	26.94	10.97	38.78	44.82	12.7	56.45	21.85	18.01	11.41	12.82	28.41	20.24	22.85	16.37	29.36	48.79	17.15	6.55	18.48	34.64	10.48	25.03	48.45	25.54	77.03	28.31	29.46	29.46	33.54	28.7	33.88	46.3	28.08	17.61	NPNT
1599	12.81	8.75	6.84	15.18	7.88	31.48	7.5	3.68	11.69	11.88	32.42	9.76	13.22	11.39	7.27	13.02	5.06	1.77	4.48	15.15	10.3	25.34	11.33	7.87	44.24	14.07	16.59	10.05	6.66	6.08	29.58	15.01	8.23	4.39	RASL12
1600	40.35	32.52	44.41	47.34	45.01	43.55	26.03	73.46	51.23	35.68	30.52	40.35	45.78	32.26	36.23	37.5	26.4	20.87	23.32	38.99	37.15	50.88	48.78	79.04	58.76	44.17	45.86	54.82	60.03	50.27	44.73	36.44	39.53	45.97	DECR1
1601	42.22	89.86	84.17	51.75	85.21	45.23	45.55	71.81	58.29	37.39	38.05	46.69	377.83	47.72	40.48	43.98	105.49	94.69	123.61	47.04	43.79	50.9	44.83	70.15	53.02	47.78	51.29	43.63	54.76	59	44.67	45.33	49.52	42.69	H2AFV
1602	20.26	21.99	24.42	26.81	11.36	28.54	20.38	11.86	17.87	29.35	18.56	11.6	11.14	21.69	14.7	23.59	14.25	14.2	9.45	30.36	23.63	14.06	25.99	28.97	35.99	22.46	20.36	17.52	21.11	21.02	34.55	16.38	20.4	11.55	EHD1
1603	24.02	18.47	20.1	28.56	12.04	32.1	20.95	17.59	26.98	30.94	20.66	22.09	25.97	22.86	18.24	24.17	27.31	35.73	45.25	30.2	20.34	19.28	20.86	15.58	28.39	17.89	23.63	17.96	16.53	19.77	21.56	19.25	17.54	24.01	GNA11
1604	24.96	33.71	29.41	18.06	8.83	38.65	20.34	13.25	20.14	22.72	20.08	22.72	16.01	19.42	19.01	23.95	12.77	24.64	19.83	28.98	23.23	20.17	27.68	11.6	33.1	21.03	16.4	19.93	19.48	22.13	20.28	17.34	23.77	17.33	INPP5K
1605	55.61	54.27	45.11	35.21	23.28	46.64	51.33	29.54	37.72	70.72	30.69	49.66	27.01	74.5	26.07	25.26	62.88	46.12	38.17	40.38	65.76	39.73	43.73	75.65	43.03	61.63	49.78	61.85	50.08	50.21	45.19	39.85	58.02	43.01	TMEM141
1606	32.49	31.49	11.03	10.3	10.41	53.65	27.21	7.27	34.39	17.95	53.01	46.33	61.58	16	21.38	25.99	20.77	16.48	36.99	26.02	19.72	22.03	23.84	35.44	34.68	27.05	22.24	16.36	22.21	19.36	29.63	27.11	23.72	26.45	CENPT
1607	38.77	10.86	12.21	29.67	22.26	47.21	6.33	18.38	6.86	9.71	48.24	14.91	7.2	21.32	29.12	23.37	8.96	0.45	2.56	47.08	10.09	53.68	22.91	33.1	64.5	32.89	50.7	19.87	29.77	22.89	51.74	30.97	23.57	15.64	ENPP2
1608	34.36	50.98	30.08	33.59	22.17	48.18	36.65	21.33	64.01	26	40.38	30.95	43.3	42.09	34.19	41.07	36.21	37.54	34.66	41.96	52.61	32.59	30.17	39.22	46.36	31.04	51.17	37.32	41.14	35.31	36.16	35.68	40.46	47.02	PBX2
1609	28.52	28.94	30.89	33.77	23.73	28.52	24.84	41.14	29.07	28.95	23.06	25.59	32.75	21.31	26.94	30.61	24.07	91.91	30.55	33.23	18.76	30.47	29.79	24.96	33.06	23.7	28.52	19.72	27.27	24.87	24	26.63	26.85	21.78	WASF2
1610	48.47	70.88	64.15	37.87	34.2	50.11	42.97	39.08	40.57	49.88	43.78	32.23	120.13	51.9	39.02	33.88	80.5	107.08	72.5	36.88	52.4	49.59	44.95	72	53.49	61.46	54.72	66.29	45.27	43.02	71.89	48.62	41.77	61.18	HSD17B10
1611	48.36	46.91	34.39	29.84	33.61	60.67	54.37	34.46	68.14	39.11	59.35	44.16	62.68	47.48	35.45	35.91	43.08	95.32	76.32	38.13	40.56	43	42.89	70.69	46.2	45.68	49.08	46.57	42.33	42.21	55.47	45.92	44.18	53.77	DAZAP1
1612	39.67	53.25	39.92	34.25	35.8	40.85	34.5	45.85	40.57	39.93	33.34	32.53	35.43	39.86	38.8	31.38	28.09	19.32	33.03	46.53	47.71	45.6	43.43	23.61	49.96	35.25	41.62	31.57	35.25	39.88	36.4	37.17	36.93	50.09	PINK1
1613	27.99	30.47	21.2	25.94	23.41	63.79	35.58	17.52	50.81	38.49	34.23	32.56	26.18	31.83	16.14	20.37	24.52	40.05	34.85	29.33	23.5	28.51	34.09	23.9	34.35	25.63	31.51	21.5	26.77	26.75	31.34	23.34	21.73	36.45	DAPK3
1614	35.72	37.74	21.07	17.05	21.41	56.76	60.65	19.51	38.53	30.1	61.32	42.84	40.21	33.37	31.89	34.06	48.37	22.4	108.49	27.72	30.47	39.06	37.11	41.41	44.6	33.45	41.45	31.27	24.93	25.73	41.42	37.31	31.87	34.28	SDR39U1
1615	48.13	58.71	33.91	56.4	38.76	40.2	42.8	38.84	45.78	59.28	35.37	31.68	27.1	51.5	48.71	44.56	30.64	16.59	42.1	50.35	69.39	41.26	45.73	53.21	44.29	44.89	49.29	40.21	36.13	50.35	48.35	56.12	47.89	32.53	TRIM8
1616	38.26	26.13	37.99	57.77	53.29	41.45	38.2	40.06	26.86	28.48	55.72	46.54	46.06	39.64	57.17	58.67	46.32	36.84	59.8	48.21	24.38	63.39	62.52	34.48	57.28	30.82	34.06	51.41	45.58	50.24	49.73	51	36.56	28.43	PCNP
1617	47.62	57.22	80.61	32.32	25.11	44.44	41.56	40.24	53.21	54.37	33.58	37.24	47.92	72.77	29.66	29.17	62.58	48.08	46.42	41.62	57.55	48.68	43.23	53.51	49.88	49.47	57.17	52.56	66.48	52.74	50.17	46.43	47.96	107.72	PMVK
1618	34.43	32.93	21.57	21.29	19.32	50.19	43.66	19.79	33.42	24.93	54.12	44.28	26.09	32.92	25.13	28.61	29.57	18.73	24.3	30.14	25.15	30.91	30.98	25.25	30.91	28.74	30.86	22.09	26.67	23.2	29.61	25.7	22.97	19.8	CDK9
1619	41.07	44.63	64.14	38.98	34.05	40.32	35.64	50.59	35.66	35.82	31.76	33.6	83.25	46.3	38.71	35.98	75.29	65.69	80.55	44.48	48.17	47.87	50.25	55.7	57.4	46.42	57.81	48.4	41.26	48.31	57.18	45.05	48.08	34.83	TMX2
1620	13.73	3.42	5.25	44.36	1.14	40.9	0.56	3.91	6.96	3.61	2.06	1.03	7.84	0.5	3.23	22.03	1.6	0.71	9.55	24.29	1.37	1.23	10.37	1.49	31.83	12.99	1.35	8.07	6.56	7.78	14.19	6.22	8.41	1.13	RTKN2
1621	41.59	36.09	61.88	56.28	60.61	42.12	38.1	73.14	37.75	42.52	41.85	58.12	39.46	56.3	51.47	43.19	31.92	29.64	35.52	49.58	33.05	69.18	55.62	79.79	64.58	51.5	75.28	58.36	60.47	51.47	57.36	51.53	47.05	54.73	UQCRC2
1622	43.67	34.69	46.68	49.67	232.8	53.25	30.3	37.01	42.52	56.3	30.32	49.19	73.54	50.6	51.11	47.24	97.52	41.99	23.78	61.13	32.62	61.13	30.65	68.81	58.92	50.36	98.69	25.6	61.38	37.6	48.14	46.69	36.87	43.3	MMP14
1623	26.61	11.81	18.14	25.15	22.17	28.9	19.53	15.1	20.23	31.2	22.68	32.06	8.8	17.14	14.94	22.92	14.93	23.08	7.81	35.39	17.37	43.7	49.41	13.08	39.57	21.57	31.1	28.33	26.38	28.91	22.58	20.99	26.17	9.31	PXDC1
1624	62.97	60.37	73.41	60.89	78.34	55.58	70.69	65.98	62.25	58.65	48.63	51.54	109.24	58.05	54.45	51.39	170.28	213.51	141.29	50.2	52.43	68.65	54.95	160.9	71.97	90.97	93.75	109.9	80.51	93.98	110.85	77.85	73.73	52.68	SNRPG
1625	38.77	25.45	36.13	40.74	48.15	47.53	35.79	36.64	36.05	36.25	32.15	29.64	43.28	35.33	38.2	41.46	31.38	42.13	77.23	34.82	22.37	48.35	42.02	53.64	49.99	52.15	42.14	57.24	40.1	34.95	53.03	40.17	28.58	35.42	SARNP
1626	40.62	44.94	38.32	33.15	24.96	34.12	28.13	45.16	29.52	45.19	31.48	26.21	57.4	54.57	43.7	38.73	88.48	56.28	52.52	46.39	54.02	43.46	43.05	40.89	48.87	43.14	54.33	44.76	40.66	48.4	45.89	42.29	42.97	31.14	CLPTM1
1627	76.45	79.76	41.88	60.92	121.68	57.21	83.68	45.14	41.79	62.64	53.85	67.36	14.48	108.63	105.58	71	77.94	3.58	14.67	70.75	116.17	128.73	125.41	187.46	92.27	135.23	101.24	45.62	155.59	100.81	177.25	115.73	135.17	28.89	TMEM176B
1628	41.1	38.16	86.92	58.82	30.68	44.05	36.71	22.33	35.73	33.88	26.09	27.56	11.69	65.91	35.46	28.6	58.67	99.49	7.8	36.85	48.94	143.26	66.06	59.78	76.6	83.35	120.96	32.29	102.05	56.14	91.92	63.86	52.36	16.9	PLTP
1629	51.28	61.25	88.75	40.7	42.73	41.29	37.99	54.23	38.88	74.22	39.97	40.66	69.85	79.85	52.55	45.83	180	78.82	43.26	56.23	57.88	69.06	53.57	43.42	61.71	46.45	67.77	43.77	48.51	63.51	51.19	52.48	50.33	68.14	PIGT
1630	52.19	101.38	158.46	56.24	108.32	47.53	63.46	84.64	60.71	126.83	50.67	48.85	144.22	97.91	64.98	52.4	86.62	142.98	60.46	58.71	83.21	71.64	55.7	75.59	50.19	54.68	83.34	56.98	44.55	59.45	65.92	51.31	54.79	60.75	KDELR2
1631	27.53	39.4	19.77	16.37	10.88	45.2	31.86	40.66	47.7	14.77	38.1	23.07	67.1	17.03	25.6	25.82	108.2	43.42	74.9	21.17	20.63	18.09	32.45	42.15	30.99	47.64	24.2	26.26	36.44	19.13	34.42	23.49	21.99	24.38	CDC25B
1632	24.61	32.18	15.09	25.59	9.33	32.14	28.87	17.38	22.02	27.8	39.03	24.02	12.94	17.65	25.02	29.18	8.47	5.94	11.6	33.43	26.81	24.31	25.03	15.56	32.32	24.24	24.37	19.63	27.72	22.02	29.55	30.82	30.5	14.8	CBX7
1633	29.94	1.63	15.89	10.56	21.57	11.53	28.53	9.52	15.88	39.55	49.07	128.44	3.7	6.39	19.67	21.92	10.74	0.1	15.45	30.32	18.36	86.74	110.31	7.3	45.23	22.05	14.56	18.43	22.85	72.28	21.23	12.5	20.71	13.28	MT1M
1634	39.5	17.64	57.3	64.08	41.42	37.26	16.15	67.63	32.62	29.46	44.94	39.64	30.78	42.04	48.76	47.87	23.59	32.85	23.01	41.5	18.95	57.33	56.38	33.9	49.15	35.05	36.1	59.08	41.33	43.43	47.35	37.41	30.18	26.1	CAPZA2
1635	33.07	33.55	52.36	38.54	27.89	42.63	47.17	31.17	34.3	30.99	37.68	32.65	38.59	44.3	33.76	37.62	39.51	36.56	29.23	39.86	36.42	43.73	39.07	28.4	45.01	35.35	41.61	34.66	46.02	57.86	40.27	41.27	38.82	39.94	PRMT2
1636	56.62	40.07	50.38	51.89	61.73	43.87	40.41	78.38	41.32	42.21	36.23	40.19	56.45	44.68	54.23	45.12	72.93	87.67	60.97	44.24	36.35	64.91	56.12	55.26	53.93	60.38	55.39	80.73	55.68	58.22	61.8	45.34	43.63	31.29	MDH1
1637	58.5	25.66	13.96	26.41	6.18	84.44	25.78	13.58	23.77	16.05	32.62	17.44	2.04	45.14	29.84	22.72	5.93	0.23	0.16	87.63	51.26	80.53	91.16	38.8	98.2	62.61	93.74	43.27	32.62	49.75	72.98	66.28	46.21	29.96	DPT
1638	72.65	72.72	22.35	27.39	35.18	43.12	65.52	30.09	33.01	28.97	38.91	37.83	2.22	55.99	65.68	62.48	4.57	0.89	1.23	49.23	56.35	44.4	65.01	75.59	51.73	54.29	54.11	43.93	76.23	62.72	66.79	49.14	75.94	21.52	CD37
1639	31.66	37.07	15.38	8.59	14.81	66.01	53.37	11.18	71.84	26.09	61.29	63.04	45.92	20.73	19.36	29.52	21.41	19.29	64.46	25.15	21.28	14.67	18.01	21.83	23.66	29.85	22.48	16.21	30.04	17.48	22.91	21.36	22.66	32.03	FAM193B
1640	43.1	39.67	25.73	31	75.29	68.14	27.3	13.61	24.9	29.52	69.65	43.91	73.93	81.34	34.74	22.62	41.81	20.4	22.23	44.34	53.89	90.99	44.68	49.97	60.48	60.36	77.36	31.14	25.88	41.18	40	36.3	34.96	42.98	HTRA1
1641	29.55	34.07	39.1	16.44	22.1	54.24	34.02	13.68	42.76	22.62	39.05	32.17	25.02	19.01	16.93	21.14	19.36	28.5	48.82	24.01	27.71	26.22	28.41	43.88	33.89	31.47	29.81	24.44	29.65	23.86	34.52	24.12	26.18	35.57	RAB24
1642	27.44	13.67	6.57	18.48	12.14	34.72	13.79	5.88	16.16	20.35	15.92	15.98	23.34	12.55	19.04	13.57	8.64	5.24	7.03	17.1	10.75	33.96	23.68	24.65	24.42	19.79	21.47	13.68	9.93	14.17	21.91	16.87	10.43	6.57	CYGB
1643	25.57	17.13	24.2	11.19	12.7	32.95	20.46	15.31	31.22	9.69	36.55	23.76	19.54	13.35	19.58	30	24.35	8.27	29.34	21.88	17.69	13.48	15.66	35.75	20.99	15.06	19.73	13.74	19.88	10.8	12.08	15.73	15.43	19.11	NRBP2
1644	84.85	9.35	82.7	34.61	201.41	40.73	9.12	29.18	3.5	36.22	104.04	70.65	76.25	18.42	33.93	20.04	189.53	309.05	124.14	47.46	13.01	148.76	19.26	47.62	49.16	24.82	182.14	18.85	19.38	21.2	30.6	40.65	19.06	17.01	IGFBP3
1645	40.81	29.24	31.34	44.62	58.68	40.73	35.49	60.93	39.03	36.14	29.96	31.25	31.88	30.82	35.43	39.13	28.61	50.12	79.81	39.75	21.85	59.68	48	70.63	59.79	48.01	43	58.81	51.71	42.07	55.03	52.02	37.49	27.96	NDUFS4
1646	39.74	34.46	32.42	37.66	31.46	39.57	36.1	40.13	24.88	40.82	39.81	33.17	24.51	38.66	42.76	40.01	22.33	23.79	42.86	43.54	32.92	50.97	47.69	44.74	50.95	40.45	36.34	48.29	50.74	47.47	42.93	52.53	41.11	29.58	ANAPC16
1647	13.99	12.49	8.04	19.6	5.6	22.12	9.17	6.52	12.2	8.39	17.49	9.29	9.32	9.05	11.82	21.1	2.18	0.52	2.2	28.24	11.69	15.98	25.81	19.19	36.16	18.1	16.66	16.01	17.58	12.65	25.27	16.06	16.91	4.33	GIMAP6
1648	52.68	178.59	64.26	59.69	60.82	80.48	118.06	81.12	44.3	148.35	61.15	44.74	57.49	142.22	162.04	153.96	57.34	141.96	35.46	87.58	275.72	110.29	118.27	177.27	69.19	121.58	72.95	68.97	120.9	79.47	98.09	96.33	130.7	86.43	TXNDC5
1649	45.77	36.12	35.49	43.65	39.71	41.7	48.36	49.45	42.24	55.29	34.87	32.02	27.87	38.2	31.48	33.76	40.95	44.29	49.66	37.56	49.26	47.43	47.42	93.12	53.93	58.11	72.46	66.94	43.2	51.7	61.26	51.74	47.56	45.03	NDUFC1
1650	49.66	46.81	39.19	55.98	54.33	45.72	60.24	70.31	51.92	52.88	36.34	40.2	48.41	54.38	47.26	42.11	67.65	116.36	92.9	50.46	53.07	64.85	54.4	88.49	49.94	60.32	57.78	69.6	59.71	62.44	61.07	51.86	48.08	68.38	UQCRFS1
1651	37.41	26.69	70.26	41.67	87.7	53.76	34.42	52.63	61.37	14.09	23.89	30.07	853.39	46.78	29.05	31.74	390.56	304.63	1032.19	38.59	24.21	46.58	37.42	106.7	66.79	43.59	51.58	43.45	52.43	45.04	36.52	41.42	39.41	72.77	STMN1
1652	36.79	28.94	31.37	27.14	25.5	40.37	33.4	18.21	43.94	19.42	58.93	41.42	44.65	24.18	30.22	33.16	41.83	29.38	51.35	32.92	23.82	27.39	32.49	40.22	41.6	30.34	32.7	25	30.26	32.37	35.51	33.77	32.26	34.12	MSL1
1653	47.85	23.58	26.15	15.22	17.47	45.9	44.39	9.98	55.38	25.48	60.11	47.07	26.41	20.01	29.84	31.2	37.97	14.61	37.64	30.96	26.99	18.24	16.1	26.89	26.46	27.78	25.09	18.42	21.8	25.45	19.55	26.04	24.69	27.12	OBSL1
1654	44.74	42.98	32.02	30.01	25.54	40.1	39.04	40.44	35.43	36.8	28.98	29.32	38.45	45.63	33.13	31.7	26.3	76.26	40.95	39.17	44.08	41.59	37.81	40.87	38.05	40.44	41.06	44.8	40.39	49.32	46.55	38.03	36.9	50.15	POLR2E
1655	52.32	41.43	42.54	60.41	54.96	51.88	57.55	52.99	42.18	39.77	43.5	51.49	18.55	47.84	51.29	56.89	29.44	30.53	22.04	49.31	48.2	64.48	59.96	34.11	57.81	44.93	54.87	54.89	63.22	62.83	39.81	57.11	53.93	34.18	YPEL5
1656	25.99	26.01	18.17	21.51	24.98	47.31	14.3	13.93	29.27	57.12	31.27	20.33	29.84	17.68	16.88	19.57	27.41	27.95	23.64	24.29	22.62	15.85	19.53	36.71	29.01	21.89	23.22	16.35	11.84	16.53	27.72	15.84	17.25	22.17	BCAR1
1657	30.82	25.5	56.01	52.32	35.7	37.75	22.43	46.9	28.33	31.74	29.06	32.73	31.27	31.93	38.44	43.97	39.02	20.36	23.55	43.54	28.27	42.05	49.33	30.56	57.59	32.74	39.59	36.51	27.88	37.92	36.02	40.58	36.67	38.47	SERINC3
1658	39.94	31.17	58.2	46.33	27.78	44.07	25.99	63.9	41.2	34.42	41.37	33.24	75.6	43.06	36.41	36.84	62.72	67.95	139.29	33.94	22.42	58.78	44.96	51.02	51.98	43.32	46.2	44.72	37.6	39.81	48.09	42.29	29.43	44.2	VDAC3
1659	15.07	5.73	4.87	9.55	5.46	16.34	7.38	4.42	9.86	7.22	15.94	8.2	11.47	6.04	7.45	13.13	1.81	0.35	1.09	22.62	8.63	10.63	25.89	6.33	32.36	11.7	10.66	12.88	12.63	13.76	13.33	10.98	14.49	4.18	STARD8
1660	61.73	65.72	96.92	52.23	63.9	45.98	31.99	47.09	41.37	41.06	34.91	52.61	22.97	59.46	63.71	54.62	40.83	28.29	18.74	62.07	65.08	53.34	61.68	39.6	70.77	71.46	77.64	71.9	86.43	79.35	43.11	62.93	73.21	43.51	HEXA
1661	52.68	46.95	47.28	35.38	45.09	56.28	46.6	50.05	44.8	42.23	38.47	42.53	83.38	45.9	34.72	36.31	52.52	62.06	78.3	33.77	40.26	45.12	39.48	72.97	54.25	56.18	59.86	55.34	46.32	46.37	49.76	42.54	43.82	46.33	NDUFS3
1662	46.46	67.95	88.89	53.66	58.03	39.22	32.95	141.27	78.41	111.22	29.04	38.4	47.17	51.14	67.14	45.14	109.68	45.31	77	64.35	98.32	89.39	60.77	20.46	74.38	72.75	96.28	65.78	41.04	61.11	44.63	96.65	54.08	125.95	TMEM98
1663	46.14	30.28	15.98	18.01	15.6	36.48	23.07	20.03	43.01	13.88	37.55	17.94	27.5	12.94	26.64	28.91	12.84	7.99	7.27	28.25	21.92	10.14	15.68	27.71	23.65	27.51	23.06	22.9	15.97	16.61	25.53	30.61	20.66	15.32	KIFC3
1664	63.8	31.84	53.02	62.2	52.36	37.88	28.49	61.56	39.84	24.88	60.38	46.72	60.92	62.67	54.66	46.74	40.56	24.39	71.3	45.89	27.98	69.28	65.99	54.47	47.5	54.37	45.32	78.75	66.09	59.85	72.97	46.49	45.4	27.39	GNG10
1665	20.36	12.59	5.6	10.88	5.94	31.71	8.12	4.85	13.41	8.16	15.07	10.65	7.69	14.04	7.09	10.82	7.54	0.88	4.11	18.92	10.71	11.12	17.52	7.85	21.23	19.03	13.61	11.27	14.14	13.55	21.03	15.35	12.98	6.98	LTC4S
1666	38.29	48.95	57.1	30.68	25.87	44.74	52.06	33.1	47.3	37.67	37.2	37.63	64.34	53.31	39.32	30.69	44.28	58.64	35.98	46.05	46.31	45.42	45.42	45.64	52.61	46.67	49.99	51.33	42.99	42.89	53.64	48.05	45.78	48.37	C21orf33
1667	54.42	59.77	54.05	35.42	43.65	53.99	89.35	32.65	74.18	48.27	38.1	41.46	38.9	58.07	33.29	32.85	39.39	79.89	39.07	39.36	66.08	65.81	51.24	66.29	35.86	58.66	56.8	46.68	53.64	46.3	45.09	39.6	39.4	54.89	PGLS
1668	65.31	56.62	167.14	136.46	125.21	44.39	64.37	549.42	152.03	43.13	77.9	63.79	35.91	125.46	161.07	124.68	82.57	34.48	45.96	95.83	66.89	104.29	96.87	66.03	52.99	74.03	125.7	107.45	185.76	85.51	69.22	89.76	75.36	53.51	TRAM1
1669	47.98	37.43	24.46	48.77	55.09	31.62	40.22	35.07	29.24	24.32	22.01	23.26	13.78	28	46.59	39.4	13.03	3.81	10.28	37.02	30.37	37.84	47.57	60.24	53.01	47.09	37.12	66.95	75.82	42.86	53.45	29.49	45.89	19.46	GLRX
1670	60.21	40.95	44.17	64.58	55.17	36.66	29.96	71.79	36.74	35.28	39.48	39.77	49.53	43.22	65.7	54.46	85.28	50.3	43.36	54.5	44.34	47.76	55.93	58.38	60.94	71.12	62.63	66.93	62.6	65.56	69.6	54.28	62.34	50.73	M6PR
1671	52.84	102.69	93.11	48.63	66.93	42.82	78.7	54.62	104.52	75.97	33.8	54.66	29.47	104.89	64.84	71.81	178.52	54.25	89.09	66.08	115.63	50.18	63.59	41.97	67.68	73.68	88.05	66.88	74.86	65.11	51.16	102.45	80.98	84.61	ORMDL3
1672	44.74	68.01	105.43	35.22	56.37	41.45	55.67	44.2	65.6	45.69	27.76	44.03	47.09	78.67	28.82	32.29	58.74	77.84	69.92	31.52	54.78	38.33	33.73	110.71	30.69	50.34	56.59	40.85	61.38	40.89	50.19	34.82	42.2	85.08	MRPS34
1673	57.16	64.51	52.49	88.22	62.24	50.81	52.48	242.91	55.5	69.99	41.4	65.93	29.06	74.83	83.98	87.02	52.08	59.73	36.16	75.7	88.63	63.54	71.53	51.77	56.29	62.02	49.03	80.68	65.47	80.81	67.56	70.7	74.83	60.46	SERP1
1674	17.26	9.06	3.94	9.99	3.3	32.81	0.82	0.74	17.45	11.26	17.7	0.64	9	9.26	7.82	8.91	8.04	2.21	4.92	10.7	7.83	12.23	16.5	38.14	38.32	11.42	23.59	22.14	17.4	11.64	34.62	14.79	13.38	4.44	SULT1A4
1675	188.63	4319.26	35.67	554.76	185.49	3017.25	2391.13	338.97	179.05	3522.87	87.58	73.41	260.35	1124.71	2195.69	1997.06	273.74	10.56	238.98	232.35	9616.94	4188.14	4270.32	4626.29	265.06	4368.42	444.37	1734.12	1254.52	382.42	3061.82	2808.3	2936.57	1623.5	ELK2AP
1676	14.58	5.66	10.11	28.81	3.57	36.78	4.14	6.18	14.11	5.16	15.71	8.6	13.88	2.4	5.96	31.87	1.88	0.14	1.85	35.82	5.14	12.05	26.53	3.1	26.9	9.34	5.41	22.7	6.53	11.03	22.22	6.02	9.75	5.64	EDNRB
1677	47.33	25.2	22.73	47.05	60.12	44.46	19.75	98.31	26.46	21.48	45.59	33.27	40.65	25.25	41.36	31.42	43.33	156.79	47.48	34.82	21.41	54.59	48.55	39.49	53.96	40.87	45.23	57.64	37.77	46.55	61.19	29.16	35.81	15.79	ATP1B3
1678	51.59	30.53	28.17	44.02	0.69	19.35	11.38	13.18	28.51	38.82	3.09	2.3	0.08	3.24	18.98	7.9	64.33	0.04	0.41	19.94	20.95	23.65	47.02	4.43	5.23	61.19	4.85	26.77	12.23	85.3	1254.87	28.43	42.29	62.25	HP
1679	47.09	50.82	46.26	41.74	35.74	58.02	31.65	31.27	43.05	47.42	38.06	38.56	83.08	47.48	39.19	29.64	62.47	36.86	130.19	42.61	52.81	57.37	44.19	95.12	65.27	83.81	62.37	84.01	65.93	72.3	73.38	54.17	57.45	82.81	NDUFB1
1680	46.73	61.95	28.29	31.77	36	54.46	88.97	29.17	60.8	54.8	44.9	38.08	26.24	56.23	34.26	33.07	23.78	48.52	46.65	40.6	52.33	50.38	49.83	64	47.98	65.51	66.5	82.11	59.7	61.79	57.38	53.79	51.41	73.64	MRPL54
1681	49.09	31.19	5.35	20.01	14.89	19.89	5.93	18	22.04	2.65	5.46	10.58	0.46	14.21	25.82	19.38	1.1	0.83	0.38	30.25	12.61	7.32	18.01	4.09	24.88	20.01	26.44	41.58	20.91	36.79	24.54	10.09	22.58	11.59	OSCAR
1682	43.8	59.42	62.86	58.44	47.41	36.32	35.36	42.8	61.78	58.26	37.23	42.2	74.31	43.96	48.14	49.02	80.35	318.1	54.14	48.45	57.46	33.11	40.22	44.67	40.49	46.37	59.46	53.02	44.55	54.9	50.16	42.54	53.02	41.83	EIF4G1
1683	42.21	53.73	61.81	34.97	42.72	43.45	47.64	37.66	44.16	36.15	33.87	35.88	40.27	47.35	28.09	28.9	60.87	48.64	37.18	35.57	48.26	41.86	38.16	30.53	35.69	39.97	49.15	39.19	53.17	48.22	33.81	34.37	31.84	50.05	DGCR6L
1684	32.46	29.2	9.55	18.51	13.91	29.06	6.8	12.77	31.9	1.42	9.29	46.22	0.3	16.36	16.87	24.92	2.72	0.63	0.38	28.61	12.44	6.69	21.69	3.33	23.41	19.69	11.67	35.53	22.19	38.1	30.74	15.12	37.24	12.39	SLC11A1
1685	54.17	68.9	136.43	30.2	37.94	50.31	47.05	82.7	65.11	33.49	46.67	51.8	34.76	40.84	27.14	29.06	94.09	49.85	38.61	33.9	46.93	40.29	32.37	62.49	37.8	89.06	55.82	51.38	50.36	42.97	70.74	48.83	42.33	49.79	DUSP23
1686	32.81	34.23	16.92	12.67	12.74	47.2	37.36	13.82	55.59	27.68	31.45	36.64	43.1	23.67	18.25	22.56	40.51	29.9	53.11	24.12	23.38	17.99	15.48	16.18	19.12	20.83	21.69	13.56	21.17	23.97	18.93	21.58	19.05	23.73	MIB2
1687	39.51	43.87	27.8	17.31	19.29	66.29	61.42	16.58	72.77	45.94	63.57	68.79	48.38	30.74	23.26	30.08	44.53	35.13	42	24.28	29.76	24.32	21.58	49.25	26	34.54	33.03	22.13	22.1	22.85	29.48	28.14	27.28	36.13	ARFGAP1
1688	38.44	41.79	53.28	43.12	42.99	41.22	43.04	40.05	35.93	42.73	34.34	33.62	70.3	41.56	40.53	38.22	91.9	127.27	78.77	43.52	50.06	46.72	43.41	70.54	44.84	44.73	50.89	45.84	43.58	45.62	49.85	39.17	42.67	32.41	PPM1G
1689	39.2	40.02	40.35	20.16	34.78	47.56	45.06	44.39	84.24	36.18	30.49	21.96	26.64	37.82	20.82	22.94	62.94	28	63.07	26.97	39.19	33.35	30.79	62.94	35.48	33.73	44.05	29.56	35.51	31.73	33.65	27.82	28.14	38.74	SHARPIN
1690	49.06	56.95	77.75	53.72	55.69	41.6	50.06	90.03	58.38	46.57	43.51	49.13	255.21	68.86	56.66	46.07	125.51	135.54	150.01	48.71	59.13	68.92	54.48	100.61	55.12	54.06	63.36	62.76	57.51	56.95	67.42	50.3	51.68	137.14	ILF2
1691	38.55	20.45	62.62	58.79	31.73	34	22.28	75.79	41.97	39.29	43.93	41.93	35.23	58.7	55.29	49.43	50.32	64.32	30.89	53.32	37.84	68.95	58.23	36.53	55.68	35.32	42.31	54.4	37.02	45.93	46.68	48.12	35.83	53.9	SYPL1
1692	36.83	42.75	20	21.09	24.91	50.57	35.21	22.43	53.95	29.71	57.38	51.16	56.81	18.71	25.05	29.14	31.65	20.8	36.07	26.16	28.4	22.06	26.82	36.58	27	34.37	24.17	19.98	24.28	23.3	27.79	25.11	27.85	32.94	SPG7
1693	25.79	0.33	0	0	0.61	0.76	0	0.21	0	58.23	0.12	0.15	0	20.85	0	0	12.44	0	0.62	33.55	65.05	34.51	65.05	18.39	19.46	0.4	37.14	50.13	23.42	15.59	6	3.25	5.32	35.68	NA
1694	62.6	45.63	82.41	41.78	43.66	52.32	49.4	42.4	55.07	86.09	58.11	38.45	44.17	51.58	42.93	33.8	45.71	23.12	52.27	48.36	43.82	58.68	47.12	61.64	73.64	66.44	90.23	57.54	49.36	57.79	60.29	58.61	56.13	57.7	MGST2
1695	43.33	43.56	40.09	30.6	26.59	44.63	62.29	35.67	52.46	44.24	45.01	52.48	39.79	38.15	41.29	43.07	39.04	28.51	32.96	39.69	38.54	28.82	31.94	45.46	34.49	37.45	40.74	34.07	41.47	35.31	29.97	33.76	40.11	52.07	TRPC4AP
1696	42.79	58.71	42.68	19.85	31.56	62.7	45.14	20.27	60.05	41.71	49.79	42.49	53.67	31.69	24.22	29.38	71.42	62.92	73.91	31.97	37.18	32.4	35.9	47.19	31.76	39.82	35.19	26.2	37.33	31.73	34.05	39.85	30.89	35.97	TP53I13
1697	43.79	58.38	60.95	55.82	47.91	34.09	31.98	49.47	46.52	49.59	34.56	40.25	82.47	51.18	48.39	43.66	124.05	84.74	82.66	41.12	84.2	58.66	53.24	70.82	53.92	56.68	65.25	65.01	59.72	56.53	52.9	52.45	49.29	72.71	TMEM14B
1698	31.01	26.19	45.04	42.87	59.88	44.12	17.85	19.59	25.04	33.52	71.43	25.66	45.05	29.54	43.52	28.98	66.81	32.67	46.46	41.93	28.56	52.03	24.92	34.91	49.61	36.69	54.97	32.5	37.95	32.01	49.38	31.72	33.54	20.37	ACTN1
1699	44.58	61.68	58.14	32.21	26.26	37.66	40.43	62.03	45.83	38.41	27.78	29.99	89.42	56.7	38.7	39.56	104.86	94.37	46.81	40.35	53.07	41.3	41.78	67.4	42.38	49.84	53.9	48.28	47.55	38.11	50.89	45.78	40.95	83.28	SCAMP3
1700	33.77	33.94	47.64	32.65	23.59	42.8	31.88	21.97	33.73	45.83	33.11	29.94	63.15	37.61	30.86	27.97	67.19	59.41	51.28	38.36	40.63	48.16	38.11	40.76	52.15	39.82	46.81	41.21	36.37	39.7	43.25	41.54	35.88	49.8	MANBAL
1701	36.58	31.95	28.53	26.19	33.29	42.24	30.73	21.46	32.1	30.84	32.61	21.4	40.23	34.39	29.59	29.4	42.96	30.44	87.9	35.87	38.12	42.69	35.29	45.14	50.51	40.11	44.02	38.83	35.14	32.43	40.8	39.31	34.58	32.66	CUEDC2
1702	73.98	49.72	33.7	53.66	84.1	49.44	32.54	34.19	30.63	25.45	34.98	45.33	30.84	42.64	56.03	48.51	35.12	103.86	43.73	49.58	34.51	77.69	85.52	87.86	65.37	73.87	103.57	62.92	69.79	48.49	55.4	54.45	40.6	26.53	AKR1B1
1703	53.85	52.43	79.1	51.17	50.28	43.46	38.95	78.66	47.58	35.17	34.69	39.06	86.46	66.91	53.44	48.12	133.92	167.91	53.88	61.73	43.09	49.61	53.42	54.96	64.29	51.19	65.66	58.05	60.61	62.47	51.17	52.82	53.14	65.54	APMAP
1704	64.3	123.99	87.1	46.46	110.55	41.38	52.46	239.68	60.48	104.88	66.31	58.78	67.68	164.61	62.17	44.73	79.28	100.15	49.83	52.25	75.26	64.68	52.82	56.02	45.07	65.19	78.56	54.4	53.86	73.24	56.22	59.24	62.55	38.85	DAP
1705	23.07	16.32	17.26	11.63	5.62	33.49	17.12	11.73	20.65	14.5	22.72	17.13	29.32	16.64	15.5	22.88	6.36	10.35	26.11	19.7	16.95	21.54	24.64	6.56	26.92	11.98	21.3	13.26	15.13	15.47	16.84	18.92	19.92	26.28	SOX13
1706	46.47	51.03	106.18	55.96	49.52	35.72	46.57	57.19	43.21	38.48	31.36	34.83	73.16	73.28	58.78	44.09	77.16	92.78	66.38	47.89	40.77	48.13	40.24	72.21	50.58	43.56	53.88	56.37	56.46	55.37	65.1	45.73	44.96	57.48	STIP1
1707	36.16	42.44	53.93	43.89	33.3	33.38	24	43.44	30.99	36.13	27.36	31.74	69.22	48.81	52.27	45.68	89.67	47.69	38.2	49.39	46.64	37.81	43.98	47.07	56.02	34.7	53.05	37.89	49.79	46.82	37.14	42.72	43.29	65.23	NCSTN
1708	45.55	34.69	84.72	56.92	59.99	41.04	48.74	81.14	34.09	41.22	47.02	45.66	113.59	54.91	53.59	48.91	64.98	84.29	67.54	44.78	26.45	61.08	53.99	60.94	45.98	50.87	52.5	59.04	50.3	50.91	76.19	59.07	48.07	54.06	CCT8
1709	61.74	55.45	74.21	31.45	83.69	48.68	45.21	96.43	55.79	75.34	53.51	37.27	94.58	67.79	35.12	25.93	115.41	235.48	175.84	39.88	58.15	57.02	32.14	168.17	39.97	68.63	88.77	51.9	59.52	45.37	88.78	47.29	42.49	53.21	PPP1R14B
1710	39.53	35.95	44.81	34.3	36.77	18.34	37.28	40.39	57.1	47.95	34.4	39.76	48.28	52.54	36.81	37.28	65.05	72.44	27.43	37.93	77.16	51.78	41.98	43.29	50.73	23.39	66.44	57.31	61.26	51.46	41.47	48.24	55.25	48.9	RNF5
1711	22.98	21.21	13.3	19.66	26.41	46.62	11.93	6.95	23.86	14.54	28.19	4.61	117.8	19.94	11.88	17.7	16.07	196.56	42.31	23.45	17.12	20.32	15.77	38.23	34.67	20.61	37.57	12.94	16	14.51	27.91	11.3	19.49	9.4	FSCN1
1712	15.19	7.95	3.75	17.37	2.21	34.32	9.71	1.95	16.14	7.91	21.25	7.38	15.3	4.67	5.75	10.83	5.72	3.25	4.82	15.12	6.18	10.35	27.35	9.43	24.05	10.97	11.69	10.96	9.28	8.66	24.46	8.8	11.71	3.5	RASIP1
1713	39.35	38.32	50.43	34.04	27.77	42.64	52.15	33.59	52.45	35.85	31.05	39.9	49.31	52.32	33.39	35.38	59.12	45.07	48.63	42.52	47.16	40.49	38.89	40.71	43.2	44.53	48.93	47.17	41.41	39.77	41.92	41.34	40.43	47.77	RALY
1714	31.77	36.7	34.66	26.18	25.42	36.57	28.62	15.28	28.17	28.24	25.08	18.63	26.81	27.37	26.2	29.05	33.76	30.2	21.21	32.33	30.21	23	25.83	33.33	32.07	23.69	31.9	20	27.36	20.56	32.04	22.89	22.55	17.58	PPP1R9B
1715	40.97	50.99	34.25	24.15	32.33	64.61	63.26	35.82	61	38.14	54.9	68.21	73.49	42.34	21.5	26.79	69.23	85.24	51.33	30.64	41.01	36.6	30.25	69.03	35.56	41.37	33.59	32.83	38.07	39.84	38.33	32.8	33.15	76.39	MRPL55
1716	83.52	252.85	43.24	85.16	513.67	37.25	1883.53	37.56	96.28	3738.1	466.59	237.65	307.22	569.2	880.53	990.78	1064.17	3.03	71.24	248.59	483.41	170.43	178.61	3673.29	188.27	627.31	80.35	237.56	3104.88	286.76	394.51	159.35	159	503.78	NA
1717	45.47	41.67	14.5	28.09	25.84	92.01	119.29	81.72	64.1	32.77	27.12	112.58	8.21	45.89	58.61	61.33	14.7	4.97	16.67	40.11	42.25	22.83	33.57	13.97	34.31	33.58	57.15	47.07	34.67	37.83	17.16	36.87	38.04	56.31	UNC13B
1718	4.35	4.08	0	25.16	672.87	615	0	0	0	0	539.77	493.44	0	499.07	0	0	0	0	0	754.04	64.5	6.77	9.27	0	0	0	0	0	2.57	0.89	0	0	0.36	0	NA
1719	49.28	45.83	38.74	43.88	51.39	47.64	39.22	23.8	32.14	41.28	39.46	34.36	81.59	42.53	43.79	43.45	47.6	53.73	50.07	40.37	36	51.75	50.97	102.2	76.05	70.8	46.11	76.73	65.25	67.95	71.39	61.81	53.01	51.11	LSM3
1720	37.56	43.5	39.56	22.8	26.65	42.65	46.09	26.69	43.24	40.97	41.75	39.6	42.67	29.93	31.14	33.66	53.7	92.78	63.54	33.45	30.16	26.56	28.16	37.06	29.87	34.79	43.92	31.94	38.11	32.31	35.65	38.95	30.22	38.1	HGS
1721	35.43	34.38	52.17	40.56	35.86	37.24	36.06	46.55	35.88	36.54	35.28	35.4	109.76	42.18	40.79	37.32	66.44	87.8	121.39	40	36.8	40.17	37.13	50.37	42.52	40.38	42.62	37.02	37.26	38.92	46.06	38.65	42.44	40.18	SSRP1
1722	37.45	30.91	39.61	25.11	39.39	39.36	32.66	31.32	30.82	30.26	31.12	24.13	31.16	41.67	21.26	19.28	49.26	27.02	37.38	35.48	36.99	38.39	32.85	31.3	34.42	36.72	43.81	23.47	30.79	27.2	39.2	24.92	26.34	43.38	FAM89B
1723	29.4	29.73	17.88	11.26	12.68	39.28	42.84	12.84	31.89	31.32	34.54	36.07	87.53	38.76	25.17	28.62	29.03	59.45	68.5	28.86	28.22	40.29	34.96	32.32	42.86	31.29	36.89	31.55	30.6	28.33	37.58	32.43	26.63	29.6	SF3A2
1724	39.5	49.78	36.66	32.9	52.24	50.17	32.5	31.18	46.9	35.16	34	33.2	44.79	42.09	34.7	32.74	142.94	205.31	41.21	43.81	40.45	37.99	33.21	38.47	49.78	40.94	52.97	27.14	48.16	36.89	33.6	35.16	39.59	35.1	PLOD1
1725	46.99	60.77	46.94	33.64	38.96	46.88	45.25	51.91	86.93	27.82	34.48	35.33	22.57	44.72	36.67	41.56	53.33	54.4	24.96	35.85	49.75	52.02	52.36	51.9	54.68	52.35	51.86	45.14	54.4	42.84	53.24	45.18	41.41	45.68	AGTRAP
1726	42.24	52.68	52.97	44.09	44.63	50.87	76.55	54.44	72.2	39.23	46.83	43.33	156.63	46.03	43.77	47.73	61.73	105.9	158.09	39.77	31.71	34.61	29.32	62.84	34.81	32.6	44.81	36.95	43.17	41.87	42.84	40.99	39	55.45	ILF3
1727	37.88	34.19	28.76	37.24	55.44	37.65	31.49	43.61	42.56	28.12	30.24	27.63	31.37	37.55	34.38	30.83	27.93	25.97	38.88	36.94	27.64	39.22	39.13	43.17	47.97	39.33	46.62	46.88	58.28	39.17	41.3	39.93	32.96	39.45	PFDN1
1728	138.27	151.39	210.3	116.31	71.39	79.88	156.07	332.86	91.12	46.85	34.7	79	40.38	124.66	176.42	90.74	449.79	122.82	14.93	95.48	87.3	113.37	103.56	329.2	53.94	128.89	92.74	204.01	141.92	168.78	127.21	115.37	98.7	148.68	MGST1
1729	35.12	35.4	31.52	27.66	29.95	51.87	23.6	27.62	41.32	31	48.83	35.68	33.52	34.99	34.67	29.73	31.08	27.14	38.68	34.32	26.98	46.38	37.79	34.26	49.88	39.88	41.59	41.85	38.37	43.19	46.31	45.85	36.69	33.17	C1orf123
1730	14.53	9.82	10.59	20.21	16.15	28.35	8.85	4.96	13.41	33.49	13.85	9.92	6.53	13.9	12.96	18.13	3.36	2.36	10.43	26.26	10.08	31.56	35.3	5.24	46.64	18.55	24.39	18.79	10.15	15.78	39.29	21.4	12.59	2.87	CAMK2N1
1731	55.34	43.99	28.63	29.82	41.38	32.89	43.61	36.47	32.08	55.23	34	58.69	5.79	43.65	79.59	56.78	16.35	12.34	5.78	52.33	46.41	34.33	54.18	23.07	42.1	41.13	47.91	55.84	51.18	52.21	30.18	53.13	66.76	44.88	PRKCD
1732	39.66	37.56	28.3	20.54	28.95	44.17	37.63	16.65	49.51	33.61	40.75	43	33.11	37.29	27.42	29.74	40.11	47.46	26.16	35.38	34.27	22.9	24.45	31.1	28.16	29.65	26.51	25.35	23.81	33.49	34.49	25.15	27.22	46.08	GTPBP6
1733	20.24	15.7	3.52	5.21	4.68	33.62	13.85	1.4	13.17	14.01	42.09	11.87	26.63	8.89	10.45	14.03	8.79	1.28	11.62	12.54	8.24	13.13	13.82	16.66	25.8	18.88	17.79	8.52	11	8.65	21.98	16.75	13.31	5.95	MTMR9LP
1734	5.82	2.86	2.74	7.84	3.39	15.81	1.27	1.63	5.79	1.53	2.24	3.04	15.51	0.99	0.82	8.37	10.62	10.88	10.96	13.95	1.72	4.35	25.16	0.81	25.87	4.41	2.02	8.48	4.11	7.76	7.53	4.34	6.01	1.96	NDRG4
1735	77.88	87.53	79.54	68.94	115.1	37.57	82.62	74.97	98.01	107.76	40.92	41.09	181.51	96.64	59.01	47.38	136.76	544.28	126.76	54.99	89.28	60.47	65.6	200.43	43.91	86.2	97.3	90.95	71.94	80.53	102.17	56.28	53.17	84.07	TUBA1C
1736	32.77	19.23	49.72	18.78	10.09	34.27	67.48	36.72	63.03	9.91	31.89	38.61	24.13	33.26	21.95	19.19	15.38	19.33	4.87	28.2	18.27	32.19	22.26	12.78	31.6	21.29	21.63	18.33	24.16	30.25	19.66	23.2	23.25	31.45	NXN
1737	53.14	72.86	34.55	36.1	61.25	49.97	107.38	70.74	100.59	85.2	42.3	41.54	32.38	53.59	43.43	40.99	66.65	66.42	33.03	40.12	63.07	41.45	31.45	122.25	32.72	35.51	40.42	30.79	33.07	34.16	27.36	31.65	36.52	93.57	PYGB
1738	51.31	68.35	37.54	22.34	32.44	68.39	55.7	42.9	79.36	52.36	45	44.31	42.86	48.07	28.06	29.24	79.52	70.87	74.37	30.72	50.33	44.96	37.33	43.02	37.1	48.84	52.55	41.63	50.07	65.39	46.35	40.04	38.24	73.53	FAAP20
1739	36.99	49.56	65.49	21.79	28.5	47.64	51.83	24.69	48.26	34.51	35.89	62.44	42.05	60.66	23.01	24.99	58.21	43.48	58.23	26.47	39.74	36.13	31.71	47.31	35.55	38.55	60.75	31.25	39.64	32.04	40.76	31.98	36.01	44.47	NUBP2
1740	8.79	2.17	3.29	1.1	0.23	2.14	0.23	0.41	0.77	0.06	0.47	0.71	0.12	2.91	0.41	0.51	0.06	0.71	0.15	1.77	0.75	0.16	1.65	0	2.5	0.69	0.32	2.95	0.86	3.19	2.33	0.75	2.19	9.55	FOLR3
1741	39.96	29.17	90.97	88.21	61.91	35.42	26.52	77.55	37.61	26.64	34.57	42.86	30.46	36.09	44.18	47.94	77.75	20.56	40.53	47	28.14	49.95	55.42	26.17	61.56	38.04	46.24	45.99	38.95	36.99	45.83	46.07	33.54	41.68	SCARB2
1742	39.5	30.15	42.42	30.81	40.25	47.47	32.01	36.72	31.73	32.78	50.3	58.98	17.42	28.81	36.62	39.04	17.25	14.49	16.91	39.42	22.6	41.42	49.02	21.9	50.67	30.06	34.49	28.46	40.63	38.14	31.94	46.74	31.25	30.76	CALCOCO2
1743	24.87	21.22	21	16.43	21.63	34.41	13.33	29.27	35.63	10.26	27.04	18.41	53.48	18.42	18.58	22.79	15.8	17.81	4.45	25.83	17.01	26.9	23.85	16.61	44.95	21.25	39.65	17.91	15.89	16.27	27.68	23.18	18.67	31.39	TEAD2
1744	12.54	9.16	8.36	18.98	9.6	36.01	6.61	2.5	8.82	16.03	49.72	32.26	11.53	8.89	9.96	12.23	5.84	0.76	3.64	18.91	7.76	53.27	13.74	6.2	41.81	11.97	22.31	9.6	8.43	11.73	17.16	19.4	9.13	9.49	LMOD1
1745	50.76	104.76	81.07	42.43	86.6	72.62	58.81	38.07	54.7	85.75	56.67	40.78	71.06	60.15	58.97	42.41	129.27	62.32	80.88	42.45	74.95	54.95	52.73	132.61	53.28	84.42	69.15	83.32	56.85	80.36	150.99	61.61	65.64	56.78	MANF
1746	47.45	63.61	66.43	62.38	72.74	31.06	65.41	21.82	30.19	41.12	29.16	31.24	6.61	57.43	80.65	69.33	19.31	1.87	5.11	43.26	66.78	56.9	61.21	88.86	54.29	70.52	41.19	48.15	85.93	62.57	75.57	43.38	57.58	25.03	LSP1
1747	37.77	25.81	53.69	34.24	48.85	39.66	25.59	29.86	33.47	35.53	36.42	33.72	32.95	45.45	32.49	31.19	51.17	112.41	52.25	35.85	37.6	49.84	40.54	52.05	47.06	39.76	38.88	45.95	34.44	39.39	47.86	40.67	35.52	33.24	PDAP1
1748	38.25	47.83	21.76	23.89	31.91	49.39	23.84	25.42	29.8	42.52	15.22	25.26	45.44	24.47	14.25	22.01	66.67	50.55	62.48	25.52	31.89	20.03	32.44	41.55	29.16	46.43	36.25	27.28	39.15	27.12	35.99	25.75	23.46	16.35	TMEM160
1749	36.5	38.02	47.55	31.31	45.36	47.23	45.49	20.94	45.19	38.42	36.23	37.2	23.81	46.63	31.84	29.48	34.48	17	20.27	29.6	27.26	37.02	35.74	46.66	38.21	40.7	56.33	35.34	54.26	37.55	44.41	35.34	32.35	47.76	STX4
1750	105.34	315.18	880.02	198.54	66.07	42.68	41.17	77.48	45.16	1788.73	33.93	32.16	71.79	166.48	107.93	63.35	25.3	52.64	52.79	118.39	82.84	93.72	58.03	1168.82	55.59	140.08	290.18	188.63	43.59	148.08	219.06	168.68	92.31	114.92	AGR2
1751	43.9	51.72	55.79	33.55	46.2	43.19	62.8	43.28	80.48	46.16	36.67	34.4	64.28	44	38.12	29.91	73.47	112.35	65.45	27.98	47.48	41.59	34.74	143.33	66.03	77.35	80.28	86.64	76.39	63.59	86.8	61.26	61.55	62.4	PFDN6
1752	41.48	43.22	71.18	73.77	39.15	26.02	27.41	35.31	92.92	66.11	27.57	39.72	8.86	32.61	36.1	42.86	25.72	54.45	7.45	43.18	60.33	42.72	44.36	53.38	40.88	63.88	41.66	53.56	51.11	79.86	64.97	36.51	63.36	31.33	SERPINB1
1753	42.08	57.25	60.55	34.75	37.97	44.58	49.87	46.77	52.38	57.99	40.04	36.93	75.86	46.23	37.33	32.45	66.78	67.26	52.95	39.8	42.24	43.68	36.5	48.25	39.22	44.43	46.46	38.04	53.85	40.24	41.09	41.95	38.65	59.26	RER1
1754	96.89	108.07	161.77	197.17	76.12	40.82	72.45	340.27	111.34	255.22	43.44	101.48	154.36	101.66	176.19	116.14	221.11	61.45	44.11	96.12	86.13	78.85	87.26	692.87	52.36	108.01	140.97	153.88	75.86	100.06	44.6	105.3	97.82	181.26	ATP1B1
1755	64.57	125.66	60.66	67.38	68.67	44.04	33.68	70.18	45.16	29.65	39.53	76.41	26.26	72.41	80.09	64.36	38.64	24.9	15.52	60.8	45.17	54.38	61.88	56.25	52.17	64.46	64.83	57.3	78.39	73.72	49.86	53.93	64.47	44.91	TPP1
1756	21.11	15.69	20.98	27.76	12.68	37.08	12.77	10.87	16.37	9.16	19.86	17.59	16.82	26.55	12.76	20.04	22.67	35.28	12.65	30.76	16.85	19.98	36.35	6.23	32.05	21.07	25.67	27.39	19.93	22.21	22.48	22.07	14.84	11.64	GALNT18
1757	43.94	105.12	97.55	47.93	46.5	44.85	34.53	48.44	47.07	87.89	37.05	36.57	111.28	89.17	56.04	43.24	126.36	69.3	65.76	42.03	151.58	52.28	37.19	52.94	46.31	44.44	60.4	35.33	36.89	43.19	40.07	40.4	52.72	139.08	MAGED1
1758	33.49	38.93	26.52	14.07	16.83	44.91	34.91	12.28	34.92	21.2	48.31	29.71	36.77	32.15	19.88	24.92	32.45	13.06	38.72	21.01	19.94	24.13	20.82	28.58	25.85	22.61	29.11	17.94	25.17	17.09	22.53	24.21	19.28	25.95	SH2B1
1759	38.46	64.43	57.22	32.7	39.93	41.12	41.83	27.97	38.35	35.75	31.55	28.17	138.22	45.44	29.96	29.34	54.41	128.66	96.61	28.3	38.17	47.6	31.84	70.36	39.44	37.84	43.86	41.7	29.03	28.88	52.68	37.58	30.2	33.79	POLD2
1760	19.39	12.55	22.4	32.96	47.71	43.68	11.8	18.64	7	24.9	32.76	19.03	16.4	25.79	12.71	16.15	22.36	7.21	19.03	33.31	9.15	49.43	38.11	52.08	90.51	17.73	35.93	22.98	25.92	19.68	35.21	28.44	21.87	15.14	PRSS23
1761	35.98	32.59	33.08	31.05	22.49	42.66	29.24	29.04	33.54	36.61	30.4	25.88	80.87	41.55	30.19	30.97	63.09	41.35	30.81	41.33	35.82	34.38	32.59	37.23	44.88	34.21	43.98	30.77	30.71	37.21	37.13	33.45	36.25	46.78	BLCAP
1762	42.04	51.07	20.15	22.92	14.09	52.48	26.63	22.29	29.98	23.8	34.78	35.48	55.32	30.77	31.17	27.24	24.25	12.29	46.3	34.47	46.46	32.36	34.73	18.48	31.89	34.52	29.44	46.33	23.22	55.28	36.46	26.38	23.8	48.54	HYI
1763	21.4	14.41	7.97	26.16	9.57	39.29	8.29	6.23	17.39	5.7	26.92	8.82	44.04	11.71	11.54	20.24	23.01	2.82	15.06	29.85	10.74	35.41	27.41	25.52	59.75	27.54	27.36	22.31	12.52	16.29	38.9	22.53	21.09	4.82	LMO2
1764	17.66	27.26	4.86	5.81	5.2	33.86	11.55	8.45	21.65	18.44	21.97	21.74	7.93	8.67	10.37	11.44	25.22	1.63	3.35	12.28	6.6	13.71	11.83	6.96	16.06	15.71	14.61	11.16	10.26	7.24	8.75	8.49	7.22	16.07	SHC2
1765	39.18	38.89	63.58	57.31	52.03	40.03	32.05	44.99	33.05	38.9	43.92	43.18	63.22	38.72	42.13	40.31	63.87	46.3	77.22	36.59	19.01	59.43	44.96	55.35	44.98	39.77	41.73	46.33	50.21	40.29	57.63	39.82	30.51	40.14	TCP1
1766	35.37	32.09	31.96	29.32	19.12	37.02	40.51	22.81	30.35	40.54	41.18	38.1	44.66	39.07	37.13	33.82	52.18	38.67	41.69	39.98	43.09	41.29	40.32	31.33	44.45	37.41	43.36	37.63	35.2	36.92	38.07	39.85	38.3	26.41	ACTR1B
1767	35.72	39.83	58.12	37.83	48.64	45.07	40.2	33.82	36.02	38.98	43.7	33.41	103.73	41.8	27.59	33.06	91.47	162.89	93.65	34.25	35.21	46.3	39.14	59.25	41.22	47.48	43.44	50.27	46.03	45.57	58.55	42.68	38.64	53.61	RANBP1
1768	31.7	36.53	29.97	16.39	16.25	42.27	26.03	7.67	21.51	23.4	35.16	27.01	17.11	23.36	17.28	20.86	30.81	17.2	17.31	26.7	31.21	25.58	27.67	27.11	37.17	28.22	22.08	19.63	29.64	23.22	26.08	35.74	23.77	26.7	SCRN2
1769	40.96	69.73	40.67	27.54	26.01	43.84	77.37	43.77	83.48	29.39	35.17	39.79	43.14	34	32.39	38.97	32.97	52	36.84	35.12	44.54	23.49	23.76	34.45	26.68	26.48	41.88	26.99	27.22	30.97	25.65	24.83	34.33	47.12	SLC4A2
1770	31.79	41.35	17.8	7.7	10.21	51.69	31.29	10.48	71.35	23.33	37.07	35.91	143.67	18.08	14.14	17.76	34.72	48.67	95.14	18.37	18.69	14.82	14.18	22.41	17.82	21.04	22.66	10.96	17.96	15.35	18.11	17.75	17.41	18.86	ACAP3
1771	52.63	43.01	24.1	54.16	47.37	29.1	20.22	53.12	31.17	15.28	27.81	36.72	7.91	52.75	50.22	57.69	5.07	0.8	1.4	55.79	41.35	38.81	56.3	36.59	57.77	52.48	67.2	57.14	109.63	63.29	50.2	38.36	72.04	26.95	SLCO2B1
1772	58.01	51.17	79.47	50.66	58.69	41.61	52.54	60.4	55.56	77.27	36.11	43.08	78.58	57.48	44.08	42.98	134.43	151.77	68.61	49.81	64.55	45.32	56.11	289.48	44.93	68.61	71.02	66.69	71.23	80.48	72.72	41.39	66.22	88.36	C20orf24
1773	39.03	27.67	27.64	39.71	40.78	40.93	35.66	34.28	36.95	33.59	31.24	25.13	33.4	27.43	26.02	26.43	64.62	75.9	51.68	29.52	29.16	54.03	31.15	37.95	36.41	40.85	44.64	41.31	27.23	23.64	50.34	30.71	27.23	22.31	COPRS
1774	33.47	41.82	46.01	32.67	25.15	41.44	35.06	21.77	36.93	32.43	41.31	29.63	45.84	38.91	28.29	31.89	84.52	39.13	61.4	31.08	53.31	50.8	42.31	45.02	47.66	39.83	43.51	41.89	37.63	48.32	40.35	43.98	40.45	36.93	WBP1
1775	25.25	26.18	44.91	38.15	33.27	26.71	44.79	54.62	34.33	134.99	27.19	34.8	6.84	50.37	43.71	50.17	4.36	0.66	3.81	55.19	30.61	66.86	50.81	10.19	52.42	39.89	39.27	57.86	32.21	31.12	53.25	40.93	22.65	122.71	RNASE4
1776	51.27	35.76	42.46	51.19	109.86	42.97	71.74	41.34	61.72	39.2	41.43	39.29	85.76	43.84	45.83	35.1	65.42	56.54	73.98	33.02	27.16	50.98	53.37	103.84	49.24	62.51	47.42	79.56	75.59	53.47	77.13	51.81	39.96	41.76	PSMA3
1777	42.29	38.53	62.84	52.54	20.42	44.18	33.43	68.63	38.31	30.77	40.14	37.64	30.19	46.28	56.99	52.52	56.1	18.2	80.61	61.88	59.7	64.74	59.37	25.74	69.46	42.52	39.02	53.31	51.61	85.23	42.67	69.15	61.95	90.29	SNURF
1778	43.45	39.28	54.44	48.03	31.83	36.74	62.49	35.58	40.46	65.89	26	32.31	15.35	63.07	36.6	45.45	35.08	16.39	18.08	35.42	47.06	51.36	42.66	55.33	37.26	46.06	63.74	46.09	53.7	41.85	38.3	37.49	34.72	27.95	UNC93B1
1779	39.89	61.05	86.95	37.55	50.97	48.19	46.71	43.59	45.58	42.16	37.33	39.5	108.93	50.54	41.09	37.38	43.41	180.52	55.3	37.92	40.76	36.31	33.35	64.22	37.82	47.21	53.83	35.11	36.54	37.67	50.43	36.86	36.01	42.29	EIF3B
1780	39.75	33.68	32.4	28.87	32.27	37.82	27.92	29.6	37.97	24.2	24.94	31.26	36.16	34.04	30.96	30.54	57.91	28.59	37.73	34.97	30.76	41.8	45.54	32.51	42.59	36.04	43.9	38.73	31.9	32.25	39.95	27.94	29.9	48.83	ARL8A
1781	41.77	41.65	75.7	57.41	58.95	35.97	35.72	72.66	45.11	42.58	34.39	31.3	54.54	52.94	52.22	43.45	79.25	44.02	45.18	46.26	30.21	57.46	54.13	45.38	64.26	49.57	48.85	57.42	58.47	56.14	52.1	45.97	38.34	41.42	TMEM50A
1782	31.1	19.66	27.66	18.71	20.15	24.93	7.83	22.15	17.59	31.99	17.39	14.45	53.96	36.47	20.44	20.29	58.29	40.35	69.45	33.36	55.4	45.62	36.9	24.62	31.06	33.31	32.45	20.46	34.68	33.44	29.03	26.32	26.32	32.25	AGPAT1
1783	39.57	46.82	58.42	26.88	40.26	49.63	44.46	23.39	44.16	30.89	35.94	52.7	33.96	43.53	21.61	25.3	76.36	43.47	55.14	31.9	33.77	39.79	31.55	54.11	35.23	43.91	48.86	36.25	33.44	30.1	40.99	30.84	31.34	39.3	MRPL28
1784	42.44	26.53	37.06	58.43	43.6	38.54	19.88	41.24	23.06	23.8	37.02	38.36	19.1	48.34	50.77	43.93	52.02	54.6	18.25	52.09	29.31	65.42	57.34	27.26	62.31	38.82	43.07	47.99	60.93	52.06	51.62	47.37	38.01	32.82	PRNP
[truncated: 27,280 more rows]
