# Supplementary material for: Genomic And Tumor Microenvironment Differences Between Cell Cycle Progression Pathway Altered/Non-Altered Patients With Lung Adenocarcinoma
Source: Front Oncol. 2022 Feb 28;12:843528. doi: 10.3389/fonc.2022.843528 (PMC8919059; doi:10.3389/fonc.2022.843528)
Supplement: Supplementary file 8 [file DataSheet_2.xlsx]

## Sheet: sheet1
Base.excision.repair	Cell.cycle.mitotic	Extension.of.telomeres	E2F.targets	Splicesome	Transcription	Mitotic.spindle	Double.strand.break.repair	G2M.checkpoint	Cell.Cycle.activated	Cell.Cycle_repressed	Cell.cycle	DNA.replication	DNA.damage.repair	Homologous.recombination	Mismatch.repair
CCNO	KIF20A	POLD3	AURKA	EFTUD2	THOC4	ARHGEF2	RAD50	AURKA	CCND1	CDKN1A	ABL1	DNA2	ALKBH2	BLM	EXO1
POLD3	ACTR1A	RUVBL2	BRCA2	LSM5	CDK7	CLASP1	XRCC6	CCNA2	CCND2	CDKN1B	ANAPC1	FEN1	ALKBH3	BRCA2	LIG1
FEN1	AKAP9	DKC1	CCP110	SF3A1	CDK9	KIF11	H2AFX	TOP2A	CCND3	CDKN2A	ANAPC10	LIG1	APEX1	EME1	MLH1
SMUG1	CDK2	DNA2	CENPE	HNRNPA1L2	SRRM1	KIF23	LOC389901	CCNB2	CCNE1	CDKN2B	ANAPC11	MCM2	APEX2	MRE11A	MLH3
APEX1	CDK4	FEN1	CKS2	SF3B2	SNAPC5	ALS2	LIG1	CENPA	CDK2	CDKN2C	ANAPC13	MCM3	APLF	MUS81	MSH2
LIG1	CDK6	POLA2	DCLRE1B	PRPF19	POLR3F	ARF6	LIG4	BIRC5	CDK4	RB1	ANAPC2	MCM4	ATM	NBN	MSH3
LIG3	PSMD14	LIG1	DNMT1	SNRNP27	POLR3C	MYO9B	MRE11A	CDC20	CDK6		ANAPC4	MCM5	ATR	POLD1	MSH6
MPG	CDK7	PCNA	DONSON	HNRNPA3	PAPOLA	MYH9	NBN	PLK1	E2F1		ANAPC5	MCM6	ATRIP	POLD2	PCNA
MUTYH	CDKN1A	POLA1	EED	LSM6	EHMT2	TUBGCP3	ATM	TTK	E2F3		ANAPC7	MCM7	BLM	POLD3	PMS2
NTHL1	CDKN1B	POLD1	GINS1	USP39	RNPS1	CKAP5	TDP1	PRC1			ATM	PCNA	BRCA1	POLD4	POLD1
OGG1	STAG1	POLD2	GINS4	DDX42	CLP1	RACGAP1	PRKDC	NDC80			ATR	POLA1	BRCA2	RAD50	POLD2
PCNA	CDKN2A	POLE	H2AFZ	NCBP1	NUDT21	PREX1	RAD51	KIF11			BUB1	POLA2	BRIP1	RAD51	POLD3
POLB	CDKN2B	POLE2	LIG1	SF3B1	POLR3A	ARHGEF3	RAD52	NUSAP1			BUB1B	POLD1	CCNH	RAD51B	POLD4
POLD1	CDKN2C	WRAP53	MAD2L1	MAGOH	LZTS1	NUMA1	RPA1	CKS2			BUB3	POLD2	CDK7	RAD51C	RFC1
POLD2	CDKN2D	PRIM1	MCM2	CDC40	SUPT16H	SPTBN1	RPA2	KIF2C			CCNA1	POLD3	CETN2	RAD51D	RFC2
POLD4	TUBB4A	PRIM2	MCM4	SF3B3	CBX3	KIF2C	RPA3	MKI67			CCNA2	POLD4	CHAF1A	RAD52	RFC3
TDG	TUBB4B	NHP2	MCM5	SRSF9	U2AF2	KIF5B	LOC651610	AURKB			CCNB1	POLE	CHEK1	RAD54B	RFC4
XRCC1	ANAPC10	POLD4	MCM7	ACIN1	HIST4H4	TTK	BRCA1	TPX2			CCNB2	POLE2	CHEK2	RAD54L	RFC5
MBD4	NDC80	RFC2	MELK	TXNL4A	HIST2H3C	APC	BRCA2	SMC4			CCNB3	POLE3	CLK2	RPA1	RPA1
	TUBGCP3	RFC3	MMS22L	TCERG1	HIST3H2BB	CEP250	TP53BP1	BUB1			CCND1	POLE4	DCLRE1C	RPA2	RPA2
	DCTN2	RFC4	NAA38	U2AF2	LSM11	PAFAH1B1	XRCC4	CENPF			CCND2	PRIM1	DDB1	RPA3	RPA3
	CENPA	RFC5	NASP	RBM17	CSTF1	CDC42EP2	XRCC5	RACGAP1			CCND3	PRIM2	DDB2	RPA4	RPA4
	CENPC1	RPA1	NUDT21	PRPF38B	CSTF2	KIF3B	BRIP1	CENPE			CCNE1	RFC1	DUT	SHFM1	SSBP1
	CETN2	RPA2	NUP205	THOC1	CSTF3	CCDC88A	MDC1	KIF23			CCNE2	RFC2	ENDOV	SSBP1
	POLD3	RPA3	ORC6	PLRG1	POLR3H	KIF15		UBE2C			CCNH	RFC3	ERCC1	TOP3A
	NUDC	TERT	PCNA	CCDC12	ERCC2	BIRC5		MCM6			CDC14A	RFC4	ERCC2	TOP3B
	PLK4	RUVBL1	PLK4	MAGOHB	ERCC3	CNTROB		MCM3			CDC14B	RFC5	ERCC3	XRCC2
	STAG2		POLE	HSPA8	ERCC6	NF1		PTTG1			CDC16	RNASEH1	ERCC4	XRCC3
	SDCCAG8		PRIM2	LSM7	NCBP2	TSC1		CDK1			CDC20	RNASEH2A	ERCC5
	TUBGCP2		RAD51AP1	CHERP	HIST1H2BA	CDC27		KIF4A			CDC23	RNASEH2B	ERCC6
	DBF4		RFC2	NAA38	POLR1A	CNTRL		ESPL1			CDC25A	RNASEH2C	ERCC8
	KIF2C		RPA2	PQBP1	ZNF473	TUBGCP5		MAD2L1			CDC25B	RPA1	FAN1
	CNTRL		RPA3	RBMX	COBRA1	KIF4A		NEK2			CDC25C	RPA2	FANCA
	UBE2C		SUV39H1	LSM4	PTRF	MAPRE1		KIF22			CDC26	RPA3	FANCB
	FGFR1OP		TMPO	EIF4A3	GTF2A1	FGD6		HMMR			CDC27	RPA4	FANCC
	ZWINT		UBE2T	SF3A3	GTF2A2	BRCA2		KPNA2			CDC45	SSBP1	FANCD2
	CEP250		WDR90	DDX46	GTF2B	PLK1		CDKN3			CDC6		FANCE
	PMF1		CDK1	RBM25	GTF2E1	RASA1		CDC25A			CDC7		FANCF
	DCTN3		MCM3	PRPF40A	GTF2E2	NEK2		H2AFX			CDK1		FANCG
	TUBGCP5		TOP2A	THOC3	GTF2F1	WASF1		CDC25B			CDK2		FANCL
	CKS1B		MCM6	NHP2L1	GTF2F2	TOP2A		PLK4			CDK4		FANCM
	NEDD1		BIRC5	PRPF40B	GTF2H1	TRIO		CDC6			CDK6		GTF2H1
	LIN54		CCNB2	LSM2	GTF2H2	ARHGEF11		CCNF			CDK7		GTF2H2
	PSMA8		RRM2	SRSF8	GTF2H3	KATNB1		MCM5			CDKN1A		GTF2H3
	CSNK1D		HMGB2	SF3A2	GTF2H4	PRC1		LMNB1			CDKN1B		GTF2H4
	CSNK1E		BUB1B	SMNDC1	BRF1	ANLN		E2F3			CDKN1C		GTF2H5
	SPC24		RFC3	BCAS2	GTF3C2	CDK5RAP2		KIF15			CDKN2A		H2AFX
	SGOL2		EZH2	NCBP2	CPSF1	SMC3		CHEK1			CDKN2B		HLTF
	SGOL1		CHEK1	PRPF8	HIST1H2AE	TUBGCP2		UBE2S			CDKN2C		HUS1
	DCTN1		SMC4	LOC120364	HIST1H2AD	ESPL1		WHSC1			CDKN2D		LIG1
	DHFR		MKI67	THOC4	H2AFX	MAP1S		HMGB3			CHEK1		LIG3
	DNA2		CDC20	DDX39B	H2AFZ	ARHGAP27		DBF4			CHEK2		LIG4
	DYNC1H1		PLK1	CWC15	HIST1H2BD	DOCK4		TACC3			CREBBP		MBD4
	DYNC1I2		KIF2C	DDX23	HIST1H2BB	SAC3D1		MCM2			CUL1		MDC1
	DYRK1A		DLGAP5	PRPF18	H3F3A	INCENP		CDKN2C			DBF4		MGMT
	E2F1		AURKB	CDC5L	H3F3B	ARHGAP5		CDKN1B			E2F1		MLH1
	E2F2		CDC25A	SF3B5	HIST2H3A	GSN		FANCC			E2F2		MLH3
	E2F3		TRIP13	SNRNP40	H3F3AP5	NET1		NASP			E2F3		MMS19
	E2F4		H2AFX	PRPF31	MAGOH	LRPPRC		STAG1			E2F4		MNAT1
	E2F5		HMMR	SNW1	MNAT1	RABGAP1		GINS2			E2F5		MPG
	TUBB		E2F8	DHX15	NCBP1	FLNB		FBXO5			EP300		MSH2
	SKA1		BRCA1	WBP11	NFIB	ARAP3		POLQ			ESPL1		MSH3
	FEN1		MYBL2	HNRNPU	NFX1	FGD4		EZH2			FZR1		MSH4
	CEP164		POLD1	CTNNBL1	POLR1D	ABR		RAD21			GADD45A		MSH5
	MAPRE1		RACGAP1	HNRNPK	CDC40	CENPJ		STMN1			GADD45B		MSH6
	NINL		CKS1B	TRA2A	TH1L	NCK1		SUV39H1			GADD45G		MUTYH
	AZI1		KPNA2	SNRNP200	PCF11	CENPF		PRIM2			GSK3B		NEIL1
	PSME4		MSH2	HSPA1L	CPSF3	KIF20B		E2F1			HDAC1		NEIL2
	CLASP1		CDKN3	HSPA1B	POLR3K	WASF2		CHAF1A			HDAC2		NEIL3
	ITGB3BP		ATAD2	RBM22	CPSF2	MYH10		NOLC1			MAD1L1		NHEJ1
	ORC6		RPA1	HSPA2	POLR2A	CENPE		GSPT1			MAD2L1		NTHL1
	ORC3		STMN1	HSPA1A	POLR2B	CYTH2		BUB3			MAD2L2		NUDT1
	POLA2		TIPIN	ZMAT2	POLR2C	MID1		SMC1A			MCM2		OGG1
	CDC26		TK1	PRPF6	POLR2D	KLC1		ILF3			MCM3		PALB2
	CENPI		CDCA8	DHX16	POLR2E	MARK4		CDC7			MCM4		PARP1
	AHCTF1		ESPL1	U2AF1	POLR2F	ARL8A		INCENP			MCM5		PARP2
	NSL1		NCAPD2	PRPF38A	POLR2G	CEP57		CKS1B			MCM6		PARP3
	FBXO5		RANBP1	HNRNPC	POLR2H	UXT		EXO1			MCM7		PCNA
	TUBG2		MRE11A	DDX5	POLR2I	ARHGAP4		H2AFZ			MDM2		PER1
	PPP2R3B		KIF4A	DHX8	POLR2J	CDC42EP4		TFDP1			MYC		PMS1
	LIN9		LMNB1	HSPA6	POLR2K	SASS6		CCND1			ORC1		PMS2
	ANAPC2		KIF22	DHX38	POLR2L	LATS1		KPNB1			ORC2		PNKP
	RPA4		UNG	ISY1	POLRMT	OPHN1		HN1			ORC3		POLB
	ANAPC4		SMC1A	XAB2	POU2F1	WASL		LBR			ORC4		POLD1
	HDAC1		CCNE1	SNRPG	RRN3	MAP3K11		HUS1			ORC5		POLE
	BIRC5		CDCA3	SNRPE	BRF2	SOS1		KIF20B			ORC6		POLG
	HSP90AA1		ASF1B	SNRPF	HIST2H4B	ABL1		TOP1			PCNA		POLH
	SKA2		POLA2	SNRPD2	POLR3B	TIAM1		PDS5B			PKMYT1		POLL
	NUP43		TIMELESS	SNRPD3	POLR3E	KIF1B		SRSF1			PLK1		POLM
	INCENP		HELLS	SART1	MAPK3	ITSN1		STIL			PRKDC		POLQ
	APITD1		UBE2S	SYF2	TFB2M	SHROOM1		ABL1			PTTG1		PRKDC
	KIF2A		PRKDC	CRNKL1	SRSF1	NCK2		DTYMK			PTTG2		RAD1
	LIG1		RAN	U2SURP	SRSF2	DLGAP5		CDC27			RAD21		RAD17
	CENPP		USP1	HNRNPA1	SRSF3	BCR		BARD1			RB1		RAD18
	MAD2L1		SPAG5	PRPF3	SRSF4	RANBP9		ATF5			RBL1		RAD23A
	MAX		POLD3	AQR	SRSF5	EPB41L2		CDC45			RBL2		RAD23B
	MCM2		DUT	PRPF4	SRSF6	2021-09-09		ODC1			RBX1		RAD51C
	MCM3		TACC3	LSM3	SRSF7	KATNA1		XPO1			SFN		RAD9A
	MCM4		KIF18B	SF3B4	LOC643446	TUBD1		SFPQ			SKP1		RECQL4
	MCM5		CDC25B	PPIH	TCEB1P3	TPX2		TMPO			SKP2		RECQL5
	MCM6		SRSF1	LOC653884	H3F3AP6	KIF3C		PML			SMAD2		RIF1
	MCM7		GINS3	SLU7	UPF3B	SHROOM2		BRCA2			SMAD3		RNF168
	MNAT1		NOLC1	BUD31	LOC652857	TUBGCP6		CTCF			SMAD4		RNF4
	LOC440917		SLBP	PHF5A	GTF2H2B	SPTAN1		CASC5			SMC1A		RNF8
	LOC441488		CHEK2	SRSF10	HIST2H3D	PALLD		SETD8			SMC1B		RPA1
	MYBL2		SPC25	SRSF6	LOC653972	ARFIP2		SLC38A1			SMC3		RPA2
	MYC		BARD1	SNRPA	POLR3D	KNTC1		TRA2B			STAG1		RPA3
	NEK2		DCTPP1	RBM8A	SNAPC1	HOOK3		MYBL2			STAG2		RPA4
	NUMA1		SMC3	SRSF7	SNAPC2	SUN2		TROAP			TFDP1		RRM2B
	ORC1		RNASEH2A	SNRPA1	SNAPC3	MID1IP1		PAPD7			TFDP2		SETMAR
	ORC2		DEK	HNRNPM	SNAPC4	DLG1		CUL3			TGFB1		SHPRH
	ORC4		CENPM	SNRPB	SNRPB	FLNA		MAPK14			TGFB2		SMUG1
	ORC5		RAD51C	TRA2B	SNRPD3	ARHGAP10		HIST1H2BK			TGFB3		TDP1
	PAFAH1B1		CBX5	SNRPB2	SNRPE	CDC42BPA		MYC			TP53		TDP2
	GMNN		RFC1	PUF60	SNRPF	ARHGEF12		AMD1			TTK		TOPBP1
	PCM1		POLD2	SRSF5	SNRPG	MARCKS		CBX1			WEE1		TP53
	PCNA		DSCC1	SNRNP70	SSB	NIN		CHMP1A			YWHAB		TREX1
	PCNT		ILF3	PCBP1	SSRP1	PCM1		DKC1			YWHAE		UBE2A
	ANAPC5		DEPDC1	PPIL1	SUPT4H1	RALBP1		YTHDC1			YWHAG		UBE2B
	ANAPC7		DCK	SF3B14	SUPT5H	EZR		CCNT1			YWHAH		UBE2N
	ANAPC11		CDKN2C	SRSF4	TAF1	SSH2		TGFB1			YWHAQ		UBE2V2
	GINS2		MYC	SRSF3	TAF4	CDK1		ATRX			YWHAZ		UNG
	PLK1		TCF19	SNRPD1	TAF4B	RAB3GAP1		LIG3			ZBTB17		UVSSA
	POLA1		RAD1	THOC2	TAF5	FARP1		NUP50					WRN
	POLD1		LBR	SNRPC	TAF6	SYNPO		SLC7A5					XAB2
	POLD2		NBN	PPIE	TAF9	RHOF		RBL1					XPA
	POLE		PTTG1	SRSF2	TAF10	ECT2		NUMA1					XPC
	POLE2		UBR7	SRSF1	TAF11	EPB41		RAD54L					XRCC1
	ERCC6L		POLE4		TAF12	RAPGEF6		EFNA5					XRCC4
	CCDC99		TUBG1		TAF13	KIF22		PRPF4B					XRCC5
	PPP1CC		CTCF		TBP	PCGF5		UCK2					XRCC6
	ZWILCH		RQCD1		TCEA1	STAU1		ARID4A
	CEP192		TUBB		TCEB1	ARHGDIA		CUL1
	HAUS2		SMC6		TCEB2	AURKA		UPF1
	CDCA8		ZW10		TCEB3	FBXO5		DR1
	PPP2CA		PA2G4		TFAM	NUSAP1		MNAT1
	PPP2CB		SSRP1		HIST2H2AA4	PXN		SMC2
	CENPQ		NAP1L1		U2AF1	BCAR1		RBM14
	PPP2R1A		ANP32E		LOC731820	CD2AP		RPA2
	PPP2R1B		HMGB3		UBTF	AKAP13		SQLE
	PPP2R2A		IPO7		WHSC2	HDAC6		ORC6
	PPP2R5A		RAD21		ZNF143	AZI1		CDK4
	PPP2R5B		CDK4		SLBP	LLGL1		POLE
	PPP2R5C		CDKN1A		RDBP	ATG4B		RASAL2
	PPP2R5D		BRMS1L		MTERF	PCNT		HOXC10
	PPP2R5E		CTPS		CPSF7	ALMS1		RPS6KA5
	MCM10		RAD50		PABPN1	CRIPAK		CUL4A
	PRIM1		TRA2B		ELL	KPTN		SLC7A1
	PRIM2		CSE1L		HIST1H4I	DST		FOXN3
	PRKACA		PAICS		HIST1H2AJ	KIFAP3		HMGA1
	CEP72		STAG1		HIST1H2AC	PPP4R2		SS18
	NUP133		LUC7L3		HIST1H2AB	ARHGAP29		TRAIP
	CDK5RAP2		PPM1D		HIST2H2AA3	RASAL2		PRMT5
	PRKAR2B		NME1		HIST2H2AC	CCNB2		CUL5
	CENPJ		SRSF2		HIST1H2BG	PIF1		DDX39A
	CENPN		XPO1		HIST1H2BL	RASA2		MARCKS
	RCC2		HNRNPD		HIST1H2BN	NEDD9		PBK
	LIN37		PMS2		HIST1H2BM	SMC1A		ORC5
	PSMA1		ASF1A		HIST1H2BF	ACTN4		SAP30
	PSMA2		EXOSC8		HIST1H2BE	PKD2		KATNA1
	PSMA3		MLH1		HIST1H2BH	CLIP2		HNRNPD
	PSMA4		NUP107		HIST1H2BI	CDC42		POLA2
	PSMA5		ORC2		HIST1H2BC	NDC80		HIRA
	PSMA6		TP53		HIST1H2BO	TLK1		HIF1A
	PSMA7		TFRC		HIST2H2BE	TAOK2		SYNCRIP
	PSMB1		HMGA1		HIST1H3A	TBCD		TLE3
	PSMB2		PSIP1		HIST1H3D	CAPZB		NCL
	PSMB3		DDX39A		HIST1H3C	DOCK2		RAD23B
	PSMB4		SNRPB		HIST1H3E	CTTN		E2F2
	PSMB5		CDKN1B		HIST1H3I	SMC4		EGF
	PSMB6		MTHFD2		HIST1H3G	ARFGEF1		HMGN2
	PSMB7		WEE1		HIST1H3J	TUBA4A		SRSF10
	PSMB8		PRDX4		HIST1H3H	LMNB1		SNRPD1
	PSMB9		PHF5A		HIST1H3B	ABI1		CASP8AP2
	PSMB10		TBRG4		HIST1H4A	ROCK1		SMARCC1
	PSMC1		SHMT1		HIST1H4D	CEP192		SLC12A2
	PSMC2		PRPS1		HIST1H4F	BUB1		NOTCH2
	PSMC3		DIAPH3		HIST1H4K	GEMIN4		TNPO2
	PSMC4		NUP153		HIST1H4J	PLEKHG2		SMAD3
	PSMC5		PSMC3IP		HIST1H4C	RICTOR		ZAK
	PSMC6		XRCC6		HIST1H4H	BCL2L11		HSPA8
	PSMD1		PNN		HIST1H4B	DYNC1H1		G3BP1
	PSMD2		HUS1		HIST1H4E	FSCN1		PTTG3P
	CASC5		RBBP7		HIST1H4L	ARHGEF7		DMD
	PSMD3		PDS5B		HIST2H4A	DYNLL2		MEIS1
	PSMD4		NOP56		POLR1B	MYO1E		HNRNPU
	PSMD5		MXD3		POLR3GL	BIN1		SRSF2
	NUP107		PPP1R8		LSM10	NOTCH2		MT2A
	PSMD7		GSPT1		HIST1H2BK	RFC1		NUP98
	PSMD8		CDKN2A		SRSF9	PDLIM5		EWSR1
	PSMD9		AK2		RNMT	RHOT2		KIF5B
	PSMD10		CIT		RNGTT	SORBS2		MTF2
	PSMD11		ING3		KAT2B	CDC42EP1		E2F4
	PSMD12		HN1		MBD2	VCL		BCL3
	PSMD13		POP7		HIST1H3F	CLIP1		PURA
	PSME1		SYNCRIP		HIST1H2BJ	STK38L		MEIS2
	PSME2		EIF2S1		TAF1C	YWHAE		PAFAH1B1
	SPC25		LYAR		TAF1B	RAPGEF5		WRN
	TAOK1		PAN2		TAF1A	CEP72		H2AFV
	POLD4		SPC24		CCNH	CSNK1D		ODF2
	RAD21				CCNT1
	RANBP2				CCNT2
	RANGAP1				CTDP1
	RB1				SRSF11
	RBBP4				GTF3C5
	RBL1				GTF3C4
	RBL2				GTF3C3
	CCND1				POLR1C
	RFC2				DHX38
	RFC3				RBM8A
