# Supplementary material for: Genomic And Tumor Microenvironment Differences Between Cell Cycle Progression Pathway Altered/Non-Altered Patients With Lung Adenocarcinoma
Source: Front Oncol. 2022 Feb 28;12:843528. doi: 10.3389/fonc.2022.843528 (PMC8919059; doi:10.3389/fonc.2022.843528)
Supplement: Supplementary file 9 [file DataSheet_3.xlsx]

## Sheet: Sheet1
GOBP_CELL_CYCLE
> The progression of biochemical and morphological phases and events that occur in a cell during successive cell replication or nuclear replication events. Canonically, the cell cycle comprises the replication and segregation of genetic material followed by the division of the cell, but in endocycles or syncytial cells nuclear replication or nuclear division may not be followed by cell division. …
AAAS
AATF
ABCB1
ABL1
ABRAXAS1
ABRAXAS2
ACTB
ACTR1A
ACTR2
ACTR3
ACTR8
ACVR1
ACVR1B
ADAM10
ADAM17
ADAMTS1
ADARB1
AFAP1L2
AGO4
AHCTF1
AHR
AICDA
AIF1
AJUBA
AKAP8
AKAP8L
AKAP9
AKT1
AKT2
ALKBH4
ALMS1
ALOX15B
ANAPC1
ANAPC10
ANAPC11
ANAPC13
ANAPC15
ANAPC16
ANAPC2
ANAPC4
ANAPC5
ANAPC7
ANGEL2
ANK3
ANKK1
ANKLE2
ANKRD17
ANKRD31
ANKRD53
ANLN
ANXA1
ANXA11
APAF1
APBB1
APBB2
APC
APEX1
APEX2
APP
APPL1
APPL2
ARAP1
ARF1
ARF6
ARHGEF10
ARHGEF2
ARID3A
ARL2
ARL3
ARL8A
ARL8B
ARNTL
ARPP19
ASAH2
ASCL1
ASNS
ASPM
ASZ1
ATAD5
ATF2
ATF5
ATM
ATP2B4
ATR
ATRIP
ATRX
AUNIP
AURKA
AURKAIP1
AURKB
AURKC
AVEN
AVPI1
AXIN2
AZI2
BABAM1
BABAM2
BACH1
BAG6
BAK1
BANF1
BANP
BAP1
BARD1
BAX
BBS4
BCAT1
BCCIP
BCL2
BCL2L1
BCL2L11
BCL6
BECN1
BEX2
BID
BIN1
BIN3
BIRC2
BIRC3
BIRC5
BIRC6
BIRC7
BIRC8
BLCAP
BLM
BMI1
BMP2
BMP4
BMP7
BOD1
BOD1L2
BOLL
BOP1
BORA
BRCA1
BRCA2
BRCC3
BRD4
BRD7
BRDT
BRINP1
BRINP2
BRINP3
BRIP1
BRME1
BRSK1
BRSK2
BTBD18
BTC
BTG1
BTG2
BTG3
BTG4
BTRC
BUB1
BUB1B
BUB3
C10orf90
C10orf99
C11orf80
C14orf39
C1orf146
C2CD3
C6orf89
CAB39
CAB39L
CABLES1
CABLES2
CACUL1
CALM1
CALM2
CALM3
CALR
CAMK1
CAMK2A
CAMK2N1
CAPN3
CARM1
CASP2
CASP3
CASP8AP2
CATSPERZ
CAV2
CBX3
CBX5
CCAR1
CCAR2
CCDC124
CCDC57
CCDC61
CCDC69
CCDC8
CCL2
CCN2
CCNA1
CCNA2
CCNB1
CCNB1IP1
CCNB2
CCNB3
CCNC
CCND1
CCND2
CCND3
CCNDBP1
CCNE1
CCNE2
CCNF
CCNG1
CCNG2
CCNH
CCNI
CCNI2
CCNJ
CCNJL
CCNK
CCNL1
CCNL2
CCNO
CCNP
CCNQ
CCNT1
CCNT2
CCNY
CCNYL1
CCNYL2
CCNYL3
CCP110
CCPG1
CCSAP
CD28
CD2AP
CDC123
CDC14A
CDC14B
CDC14C
CDC16
CDC20
CDC23
CDC25A
CDC25B
CDC25C
CDC26
CDC27
CDC34
CDC37
CDC42
CDC45
CDC5L
CDC6
CDC7
CDC73
CDCA2
CDCA3
CDCA5
CDCA8
CDH13
CDK1
CDK10
CDK11A
CDK11B
CDK12
CDK13
CDK14
CDK15
CDK16
CDK17
CDK18
CDK19
CDK2
CDK20
CDK2AP1
CDK2AP2
CDK3
CDK4
CDK5
CDK5R1
CDK5R2
CDK5RAP1
CDK5RAP2
CDK5RAP3
CDK6
CDK7
CDK8
CDK9
CDKL1
CDKL2
CDKL3
CDKL4
CDKL5
CDKN1A
CDKN1B
CDKN1C
CDKN2A
CDKN2B
CDKN2C
CDKN2D
CDKN3
CDT1
CEBPA
CECR2
CENATAC
CENPA
CENPC
CENPE
CENPF
CENPH
CENPJ
CENPK
CENPQ
CENPS
CENPT
CENPV
CENPW
CENPX
CEP120
CEP126
CEP131
CEP135
CEP152
CEP164
CEP192
CEP250
CEP290
CEP295
CEP295NL
CEP41
CEP43
CEP44
CEP55
CEP57
CEP63
CEP68
CEP70
CEP72
CEP76
CEP78
CEP85
CEP97
CETN1
CETN2
CETN3
CFL1
CGREF1
CGRRF1
CHAF1A
CHAF1B
CHAMP1
CHD3
CHEK1
CHEK2
CHFR
CHMP1A
CHMP1B
CHMP2A
CHMP2B
CHMP3
CHMP4A
CHMP4B
CHMP4C
CHMP5
CHMP6
CHMP7
CHORDC1
CHTF18
CHTF8
CIB1
CINP
CIT
CITED2
CKAP2
CKAP5
CKS1B
CKS2
CLASP1
CLASP2
CLIC1
CLIP1
CLOCK
CLSPN
CLTA
CLTC
CLTCL1
CNEP1R1
CNOT1
CNOT10
CNOT11
CNOT2
CNOT3
CNOT4
CNOT6
CNOT6L
CNOT7
CNOT8
CNOT9
CNPPD1
CNTD1
CNTLN
CNTRL
CNTROB
COPS5
CORT
CRADD
CREBL2
CRLF3
CRNN
CROCC
CRY1
CSNK1A1
CSNK1D
CSNK1E
CSNK2A1
CSNK2A2
CSPP1
CTBP1
CTC1
CTCF
CTCFL
CTDNEP1
CTDP1
CTDSP2
CTDSPL
CTNNB1
CUL1
CUL2
CUL3
CUL4A
CUL4B
CUL5
CUL7
CUL9
CUZD1
CXCL8
CXCR5
CYLD
CYP1A1
CYP26B1
CYP27B1
DAB2IP
DACH1
DACT1
DAPK3
DBF4
DBF4B
DCDC1
DCLRE1A
DCLRE1B
DCTN1
DCTN2
DCTN3
DCTN6
DCUN1D3
DDB1
DDIAS
DDIT3
DDRGK1
DDX11
DDX11L8
DDX12P
DDX39B
DDX3X
DDX4
DEUP1
DHCR24
DHFR
DHFRP1
DIRAS3
DIS3L2
DLG1
DLGAP5
DMC1
DMRT1
DMTF1
DNA2
DNM2
DNMT3A
DNMT3L
DONSON
DOT1L
DRD2
DRD3
DRG1
DSCC1
DSN1
DTL
DUSP1
DUSP13
DUSP3
DUX4
DYNC1H1
DYNC1I2
DYNC1LI1
DYNLL1
DYNLT1
DYNLT3
DYRK3
E2F1
E2F2
E2F3
E2F4
E2F5
E2F6
E2F7
E2F8
E4F1
ECRG4
ECT2
EDN1
EDN3
EED
EFHC1
EFHC2
EGF
EGFR
EHMT1
EHMT2
EID1
EIF2AK4
EIF4E
EIF4EBP1
EIF4G1
EIF4G2
EMD
EME1
EME2
EML1
EML3
EML4
ENSA
ENTR1
EP300
EPB41
EPB41L2
EPC1
EPGN
EPS8
ERCC1
ERCC2
ERCC3
ERCC4
ERCC6
ERCC6L
EREG
ERH
ERN1
ERN2
ESCO1
ESCO2
ESPL1
ESRRB
ESX1
ETAA1
EVI2B
EVI5
EXD1
EXO1
EZH2
EZR
FAM107A
FAM122A
FAM32A
FAM83D
FAM9A
FAM9B
FAM9C
FANCA
FANCD2
FANCI
FANCM
FAP
FBXL12
FBXL15
FBXL17
FBXL21P
FBXL22
FBXL3
FBXL6
FBXL7
FBXL8
FBXO31
FBXO4
FBXO43
FBXO5
FBXO6
FBXO7
FBXW11
FBXW5
FBXW7
FEM1B
FEN1
FES
FGF10
FGF8
FGFR2
FHL1
FIGN
FIGNL1
FKBP6
FLCN
FLNA
FMN2
FOSL1
FOXA1
FOXC1
FOXE3
FOXG1
FOXM1
FOXN3
FOXO4
FSD1
FZD3
FZD9
FZR1
GADD45A
GADD45B
GADD45G
GADD45GIP1
GAK
GAS1
GAS2
GAS2L1
GATA3
GATA6
GBF1
GEM
GEN1
GFI1
GFI1B
GINS1
GINS3
GIPC1
GIT1
GJA1
GJC2
GLI1
GML
GMNC
GMNN
GNAI1
GNAI2
GNAI3
GOLGA2
GOLGA2P5
GOLGA8A
GOLGA8B
GPER1
GPNMB
GPR132
GPR3
GPSM2
GRK5
GSPT1
GSPT2
GTF2H1
GTPBP4
GTSE1
H1-8
H2AX
HACE1
HASPIN
HAUS1
HAUS2
HAUS3
HAUS4
HAUS5
HAUS6
HAUS7
HAUS8
HBP1
HCFC1
HDAC3
HDAC8
HECA
HECW2
HELLS
HEPACAM
HEPACAM2
HERC5
HES1
HEXIM1
HEXIM2
HFM1
HGF
HHEX
HINFP
HIPK2
HJURP
HLA-G
HMCN1
HMG20B
HMGA2
HMGN5
HMMR
HNRNPU
HORMAD1
HORMAD2
HOXA13
HPGD
HRAS
HSF1
HSF2BP
HSP90AA1
HSP90AB1
HSPA1A
HSPA1B
HSPA2
HSPA8
HTRA2
HTT
HUS1
HUS1B
HYAL1
ID2
ID3
IFFO1
IFNG
IFNW1
IGF1
IGF2
IHO1
IK
IKZF1
IL10
IL12A
IL12B
IL1A
IL1B
INCA1
INCENP
ING1
ING2
ING4
INHA
INHBA
INO80
INS
INSC
INSM1
INSM2
INSR
INTS13
INTS3
INTS7
IPO5
IPO7
IQGAP1
IQGAP3
IRF1
IRF6
IST1
ITGB1
ITGB3BP
JADE1
JMY
JTB
JUN
JUNB
JUND
KANK2
KASH5
KAT2A
KAT2B
KATNA1
KATNB1
KCNA5
KCNH5
KCTD11
KDM8
KHDRBS1
KIAA0753
KIAA1614
KIF11
KIF13A
KIF14
KIF15
KIF18A
KIF18B
KIF20A
KIF20B
KIF22
KIF23
KIF25
KIF2A
KIF2B
KIF2C
KIF3A
KIF3B
KIF4A
KIF4B
KIFC1
KIFC2
KIZ
KLF11
KLF4
KLHDC3
KLHDC8B
KLHL13
KLHL18
KLHL21
KLHL22
KLHL42
KLHL9
KLK10
KLLN
KMT2E
KMT5A
KNL1
KNSTRN
KNTC1
KPNB1
KRT18
L3MBTL1
L3MBTL2
LAMTOR1
LAMTOR2
LAMTOR3
LAMTOR4
LAMTOR5
LATS1
LATS2
LCMT1
LEP
LGMN
LIF
LIG1
LIG3
LIG4
LILRB1
LIMK2
LIN37
LIN52
LIN54
LIN9
LLGL1
LLGL2
LMLN
LMNA
LPIN1
LRP5
LRP6
LRRCC1
LSM10
LSM11
LSM14A
LZTS1
LZTS2
M1AP
MACROH2A1
MAD1L1
MAD2L1
MAD2L1BP
MAD2L2
MADD
MAEA
MAEL
MAGI2
MAJIN
MAP10
MAP2K1
MAP2K6
MAP3K11
MAP3K20
MAP3K8
MAP4
MAP9
MAPK1
MAPK12
MAPK13
MAPK14
MAPK15
MAPK3
MAPK4
MAPK6
MAPK7
MAPRE1
MAPRE2
MAPRE3
MARF1
MARK4
MARVELD1
MASTL
MAU2
MAX
MCIDAS
MCM10
MCM2
MCM3
MCM4
MCM5
MCM6
MCM7
MCM8
MCMBP
MCMDC2
MCPH1
MCTS1
MDC1
MDM1
MDM2
MDM4
MECOM
MECP2
MED1
MED25
MEI1
MEI4
MEIKIN
MEIOB
MEIOC
MEIOSIN
MEIS2
MELK
MEN1
MEPCE
METTL3
MGA
MICAL3
MIF
MIIP
MIR103A1
MIR10A
MIR133A1
MIR133B
MIR134
MIR137
MIR138-1
MIR152
MIR15A
MIR15B
MIR16-1
MIR193A
MIR195
MIR199A1
MIR19B1
MIR200B
MIR208A
MIR21
MIR214
MIR221
MIR222
MIR26A1
MIR26B
MIR29A
MIR29B1
MIR29C
MIR30C2
MIR34A
MIR362
MIR372
MIR424
MIR451A
MIR495
MIR503
MIR515-1
MIR519D
MIR520A
MIR520H
MIR590
MIR638
MIR711
MIR873
MIR892B
MIS12
MIS18A
MIS18BP1
MISP
MITD1
MKI67
MLF1
MLH1
MLH3
MLST8
MLXIPL
MN1
MNAT1
MND1
MNS1
MNT
MOK
MOS
MOV10L1
MPLKIP
MRE11
MRGPRX2
MRNIP
MRPL41
MS4A3
MSH2
MSH3
MSH4
MSH5
MSH6
MSX1
MTA3
MTBP
MTOR
MUC1
MUS81
MX2
MYB
MYBBP1A
MYBL1
MYBL2
MYC
MYH10
MYH9
MYO16
MYO19
MYOCD
MYOG
MZT1
NAA10
NAA50
NABP1
NABP2
NACC2
NAE1
NANOGP8
NANOS2
NANOS3
NASP
NAT10
NBN
NCAPD2
NCAPD3
NCAPG
NCAPG2
NCAPH
NCAPH2
NCOR1
NDC1
NDC80
NDE1
NDEL1
NEDD1
NEDD9
NEK1
NEK10
NEK11
NEK2
NEK3
NEK4
NEK6
NEK7
NEK9
NES
NEUROD1
NEUROG1
NF2
NIN
NINL
NIPBL
NKX3-1
NLE1
NLRP2B
NLRP5
NME6
NOLC1
NOP53
NOTCH1
NOTCH2
NOX5
NPAT
NPM1
NPM2
NPPC
NPR2
NR2E1
NR2F2
NR3C1
NR4A1
NSFL1C
NSL1
NSMCE2
NSUN2
NTMT1
NUBP1
NUDC
NUDT15
NUDT16
NUDT6
NUF2
NUGGC
NUMA1
NUP214
NUP37
NUP43
NUP62
NUP88
NUPR1
NUPR2
NUSAP1
OBSL1
ODF2
OFD1
OIP5
OOEP
OPN1LW
OPN1MW
OPN1MW2
OPTN
OR1A2
OR2A4
ORC1
ORC2
ORC3
ORC4
ORC5
ORC6
OSGIN2
OVOL1
P3H4
PAF1
PAFAH1B1
PAGR1
PAK4
PARD3
PARD3B
PARD6A
PARD6B
PARD6G
PARP3
PAXIP1
PBK
PBRM1
PBX1
PCBP4
PCGF2
PCGF6
PCID2
PCLAF
PCM1
PCNA
PCNP
PCNT
PDCD2L
PDCD4
PDCD6IP
PDE3A
PDGFB
PDGFRB
PDIK1L
PDS5A
PDS5B
PDXP
PELO
PER2
PES1
PGGT1B
PHACTR4
PHB2
PHC1
PHC3
PHF13
PHF8
PHGDH
PHIP
PHLDA1
PHOX2B
PIAS1
PIBF1
PIDD1
PIK3C3
PIK3R4
PIM1
PIM2
PIM3
PIMREG
PIN1
PINX1
PIWIL1
PIWIL2
PIWIL3
PIWIL4
PKD1
PKD2
PKHD1
PKIA
PKMYT1
PKN2
PKP4
PLAAT3
PLAGL1
PLCB1
PLD6
PLK1
PLK2
PLK3
PLK4
PLK5
PLPP2
PLRG1
PLSCR1
PMF1
PML
PNPT1
POC1B
POC5
POGZ
POLA1
POLA2
POLD1
POLD2
POLD3
POLD4
POLDIP2
POLE
POLE2
POLE3
POLE4
POU4F1
PPAT
PPM1A
PPM1D
PPM1G
PPME1
PPP1CA
PPP1CB
PPP1CC
PPP1R10
PPP1R12A
PPP1R12B
PPP1R13B
PPP1R15A
PPP1R1C
PPP1R9B
PPP2CA
PPP2R1A
PPP2R2A
PPP2R2D
PPP2R3B
PPP2R5B
PPP3CA
PPP5C
PPP6C
PRC1
PRCC
PRDM11
PRDM5
PRDM7
PRDM9
PRIM1
PRIM2
PRKAA1
PRKAA2
PRKAB1
PRKAB2
PRKACA
PRKACB
PRKAG1
PRKAG2
PRKAG3
PRKAR1A
PRKAR2B
PRKCA
PRKCB
PRKCD
PRKCE
PRKDC
PRMT1
PRMT2
PRMT5
PRNP
PROX1
PRPF19
PRPF40A
PRR11
PRR5
PSMA1
PSMA2
PSMA3
PSMA4
PSMA5
PSMA6
PSMA7
PSMA8
PSMB1
PSMB10
PSMB11
PSMB2
PSMB3
PSMB4
PSMB5
PSMB6
PSMB7
PSMB8
PSMB9
PSMC1
PSMC2
PSMC3
PSMC3IP
PSMC4
PSMC5
PSMC6
PSMD1
PSMD10
PSMD11
PSMD12
PSMD13
PSMD14
PSMD2
PSMD3
PSMD4
PSMD5
PSMD6
PSMD7
PSMD8
PSMD9
PSME1
PSME2
PSME3
PSME4
PSMF1
PSMG2
PSRC1
PTCH1
PTEN
PTK6
PTP4A1
PTPA
PTPN11
PTPN3
PTPN6
PTPRC
PTPRK
PTTG1
PTTG2
PTTG3P
PUM1
PYHIN1
RAB11A
RAB11FIP3
RAB11FIP4
RAB35
RAB6C
RABGAP1
RACGAP1
RACK1
RAD1
RAD17
RAD21
RAD21L1
RAD23A
RAD50
RAD51
RAD51AP1
RAD51B
RAD51C
RAD51D
RAD54B
RAD54L
RAD9A
RAD9B
RAE1
RALA
RALB
RAN
RANBP1
RARA
RASA1
RASSF1
RASSF2
RASSF4
RB1
RB1CC1
RBBP4
RBBP7
RBBP8
RBL1
RBL2
RBM14
RBM38
RBM7
RBX1
RCBTB1
RCC1
RCC2
RDX
REC114
REC8
RECQL5
REEP3
REEP4
RFC1
RFC2
RFC3
RFC4
RFC5
RFPL1
RFWD3
RGCC
RGS14
RGS2
RHEB
RHNO1
RHOA
RHOB
RHOC
RIF1
RING1
RINT1
RIOK2
RMDN1
RMI1
RMI2
RNF112
RNF167
RNF2
RNF212
RNF212B
RNF4
RNF8
ROCK1
ROCK2
ROPN1B
RPA1
RPA2
RPA3
RPA4
RPL23
RPL24
RPL26
RPRD1B
RPRM
RPS15A
RPS27L
RPS3
RPS6
RPS6KA1
RPS6KA2
RPS6KA3
RPS6KB1
RPTOR
RRAGA
RRAGB
RRAGC
RRAGD
RRM1
RRM2
RRP8
RRS1
RSPH1
RTEL1
RTF2
RTKN
RTTN
RUNX3
RUVBL1
RXFP3
RYBP
SAC3D1
SAPCD2
SASS6
SBDS
SCRIB
SDCBP
SDCCAG8
SDE2
SEH1L
SENP2
SENP5
SENP6
SEPTIN1
SEPTIN10
SEPTIN11
SEPTIN12
SEPTIN14
SEPTIN2
SEPTIN3
SEPTIN4
SEPTIN5
SEPTIN6
SEPTIN7
SEPTIN8
SEPTIN9
SERTAD1
SETD2
SETDB2
SETMAR
SFI1
SFN
SFPQ
SFRP1
SGO1
SGO2
SGSM3
SH2B1
SH3GLB1
SHCBP1L
SHOC1
SIAH1
SIAH2
SIK1
SIN3A
SIPA1
SIRT1
SIRT2
SIRT7
SIX3
SKA1
SKA2
SKA3
SKIL
SKP1
SKP2
SLC16A1
SLC25A33
SLC26A8
SLC2A8
SLC38A9
SLC39A5
SLC6A4
SLC9A3R1
SLF1
SLF2
SLFN11
SLX4
SMAD3
SMARCAD1
SMARCB1
SMARCD3
SMC1A
SMC1B
SMC2
SMC3
SMC4
SMC5
SMIM22
SMOC2
SMPD3
SND1
SNX18
SNX33
SNX9
SON
SOX11
SOX15
SOX2
SOX4
SOX9
SPAG5
SPAG8
SPAST
SPATA22
SPC24
SPC25
SPDL1
SPDYA
SPDYC
SPECC1L
SPHK1
SPICE1
SPIN1
SPIN2A
SPIN2B
SPIRE1
SPIRE2
SPO11
SPOUT1
SPRY1
SPRY2
SPTBN1
SRA1
SRC
SRPK2
SRSF5
SSNA1
SSTR5
SSX2IP
STAG1
STAG2
STAG3
STAG3L1
STAG3L2
STAG3L3
STAG3L4
STAMBP
STARD9
STAT3
STAT5B
STEAP3
STIL
STK10
STK11
STK33
STK35
STMN1
STOX1
STRA8
STRADA
STRADB
STXBP4
SUGT1
SUN1
SUN2
SUSD2
SUV39H1
SUV39H2
SUZ12
SVIL
SYCE1
SYCE1L
SYCE2
SYCE3
SYCP1
SYCP2
SYCP2L
SYCP3
SYF2
TACC1
TACC2
TACC3
TADA3
TAF1
TAF10
TAF1L
TAF2
TAF6
TAL1
TAOK1
TAOK2
TAOK3
TARDBP
TAS1R2
TAS2R13
TASOR
TBCD
TBCE
TBRG1
TBRG4
TBX3
TCF7L2
TCIM
TDRD1
TDRD12
TDRD9
TDRKH
TENT4A
TENT4B
TERB1
TERB2
TERF1
TERF2
TERT
TET2
TEX11
TEX12
TEX14
TEX15
TEX19
TFAP4
TFDP1
TFDP2
TFDP3
TGFA
TGFB1
TGFB2
TGFBR1
TGM1
THAP1
THAP5
THBS1
THOC1
THOC5
TICRR
TIMELESS
TIMP2
TIPIN
TIPRL
TLE6
TLK1
TLK2
TM4SF5
TMEM14B
TMEM250
TMEM67
TMEM8B
TMOD3
TMPRSS11A
TNF
TNFAIP3
TNKS
TNKS1BP1
TOGARAM1
TOGARAM2
TOM1L1
TOM1L2
TOP2A
TOP2B
TOP3A
TOPAZ1
TOPBP1
TP53
TP53BP1
TP53BP2
TP53I13
TP53INP1
TP73
TPD52L1
TPPP
TPR
TPRA1
TPX2
TRAPPC12
TREX1
TRIAP1
TRIM21
TRIM32
TRIM35
TRIM36
TRIM37
TRIM39
TRIM71
TRIOBP
TRIP13
TRNP1
TSC1
TSC2
TSG101
TSPYL2
TTBK1
TTC19
TTC28
TTK
TTL
TTLL12
TTN
TTYH1
TUBA1A
TUBA1B
TUBA1C
TUBA3C
TUBA3D
TUBA3E
TUBA4A
TUBA4B
TUBA8
TUBAL3
TUBB
TUBB1
TUBB2A
TUBB2B
TUBB3
TUBB4A
TUBB4B
TUBB6
TUBB8
TUBB8B
TUBD1
TUBE1
TUBG1
TUBG2
TUBGCP2
TUBGCP3
TUBGCP4
TUBGCP5
TUBGCP6
TUSC2
TXLNG
TXNIP
TXNL4A
TXNL4B
TYMS
UBA3
UBB
UBD
UBE2B
UBE2C
UBE2D1
UBE2DNL
UBE2E1
UBE2E2
UBE2I
UBE2L3
UBE2S
UBR2
UBXN2B
UHMK1
UHRF1
UHRF2
UIMC1
UNC119
UPF1
URGCP
USH1C
USP16
USP17L2
USP19
USP2
USP22
USP26
USP28
USP29
USP3
USP33
USP37
USP39
USP44
USP47
USP51
USP8
USP9X
UTP14C
UVRAG
UXT
VASH1
VCP
VCPIP1
VPS4A
VPS4B
VRK1
WAC
WAPL
WASHC5
WASL
WBP2NL
WDHD1
WDR12
WDR6
WDR62
WDR76
WEE1
WEE2
WHAMM
WHAMMP3
WIZ
WNT10B
WNT4
WNT5A
WRAP73
WTAP
XIAP
XPC
XRCC2
XRCC3
YAF2
YEATS4
YTHDC2
YTHDF2
YWHAE
YWHAG
YY1AP1
ZBED3
ZBED6
ZBED9
ZBTB17
ZBTB49
ZC3HC1
ZCWPW1
ZFHX3
ZFP36L1
ZFP36L2
ZFP42
ZFYVE19
ZFYVE26
ZMPSTE24
ZMYND11
ZNF16
ZNF207
ZNF268
ZNF318
ZNF324
ZNF385A
ZNF503
ZNF655
ZNF703
ZNF830
ZNRD2
ZPR1
ZW10
ZWILCH
ZWINT
