# Supplementary material for: Genomic And Tumor Microenvironment Differences Between Cell Cycle Progression Pathway Altered/Non-Altered Patients With Lung Adenocarcinoma
Source: Front Oncol. 2022 Feb 28;12:843528. doi: 10.3389/fonc.2022.843528 (PMC8919059; doi:10.3389/fonc.2022.843528)
Supplement: Supplementary file 10 [file DataSheet_4.xlsx]

## Sheet: Supplementary material 3
	Hugo_Symbol	High	Low	pval	or	ci.up	ci.low	adjPval
1	RB1	28	0	3.53291e-30	Inf	Inf	110.74	1.8682e-26
2	CDKN2A	12	0	3.62197e-12	Inf	Inf	24.4656	9.5765e-09
3	PHF14	7	3	2.78408e-05	18.7826	117.475	4.08674	0.049074
4	PDE3A	10	11	4.47256e-05	7.77487	21.7834	2.75504	0.0591273
5	NAV2	10	12	7.43661e-05	7.10922	19.4351	2.55781	0.0786496
6	TP53	35	148	0.000127912	3.72805	8.43517	1.77454	0.0899857
7	EIF3B	5	1	0.000136136	38.3915	1835.54	4.15476	0.0899857
8	PHIP	5	1	0.000136136	38.3915	1835.54	4.15476	0.0899857
9	SALL1	12	21	0.000177682	5.0242	11.8358	2.06413	0.104398
10	MACF1	13	26	0.000251727	4.45773	10.0551	1.9131	0.133113
11	FHL5	7	6	0.000295294	9.34452	35.5487	2.54785	0.141956
12	SBF1	5	2	0.000431657	19.2023	207.331	3.02784	0.176665
13	UNC13C	11	20	0.000459663	4.71487	11.3683	1.87864	0.176665
14	SAMD9	9	13	0.000494632	5.73668	15.684	2.0187	0.176665
15	FAM208B	7	7	0.000534537	7.99436	28.3064	2.26375	0.176665
16	OR11L1	7	7	0.000534537	7.99436	28.3064	2.26375	0.176665
17	WRN	6	5	0.000794586	9.40105	40.9016	2.27748	0.247163
18	TGFBR3	7	8	0.000907087	6.97979	23.4055	2.03578	0.266482
19	PLEKHM3	5	3	0.00104289	12.7954	85.3909	2.39051	0.275741
20	SERPINB12	5	3	0.00104289	12.7954	85.3909	2.39051	0.275741
21	COPA	6	6	0.0014386	7.82057	30.8107	1.98854	0.321555
22	SELE	6	6	0.0014386	7.82057	30.8107	1.98854	0.321555
23	BCAN	7	9	0.0014594	6.18949	19.898	1.84897	0.321555
24	PZP	7	9	0.0014594	6.18949	19.898	1.84897	0.321555
25	PCDHB8	9	17	0.00208841	4.33758	11.193	1.58521	0.387558
26	MYLK2	5	4	0.00212614	9.58324	50.3727	1.97671	0.387558
27	NFATC3	5	4	0.00212614	9.58324	50.3727	1.97671	0.387558
28	OR8G5	5	4	0.00212614	9.58324	50.3727	1.97671	0.387558
29	DHX9	7	10	0.0022452	5.55673	17.2696	1.69296	0.387558
30	NIPBL	7	10	0.0022452	5.55673	17.2696	1.69296	0.387558
31	INSR	6	7	0.00241857	6.68854	24.5625	1.7643	0.387558
32	KIF17	6	7	0.00241857	6.68854	24.5625	1.7643	0.387558
33	POP1	6	7	0.00241857	6.68854	24.5625	1.7643	0.387558
34	NLRP5	9	18	0.00283563	4.08471	10.4335	1.50332	0.415841
35	SYNE2	13	34	0.00320547	3.32184	7.2662	1.4594	0.415841
36	COL5A2	11	27	0.00328528	3.41809	7.8916	1.40464	0.415841
37	FRAS1	7	11	0.00332467	5.03856	15.2371	1.56057	0.415841
38	SETX	7	11	0.00332467	5.03856	15.2371	1.56057	0.415841
39	ARHGAP21	6	8	0.0038316	5.83991	20.3376	1.5848	0.415841
40	COL4A4	6	8	0.0038316	5.83991	20.3376	1.5848	0.415841
41	PRAMEF15	6	8	0.0038316	5.83991	20.3376	1.5848	0.415841
42	RPGRIP1	6	8	0.0038316	5.83991	20.3376	1.5848	0.415841
43	ARHGEF12	5	5	0.00385329	7.65514	34.8208	1.68524	0.415841
44	COL4A3	5	5	0.00385329	7.65514	34.8208	1.68524	0.415841
45	KCNG1	5	5	0.00385329	7.65514	34.8208	1.68524	0.415841
46	LGR6	5	5	0.00385329	7.65514	34.8208	1.68524	0.415841
47	OPLAH	5	5	0.00385329	7.65514	34.8208	1.68524	0.415841
48	SYMPK	5	5	0.00385329	7.65514	34.8208	1.68524	0.415841
49	ZNF658	5	5	0.00385329	7.65514	34.8208	1.68524	0.415841
50	HCN1	11	28	0.00414539	3.28503	7.55165	1.35453	0.438416
51	XYLT1	8	16	0.00506873	4.00373	10.7377	1.38729	0.514083
52	ASXL3	13	38	0.00527116	2.93289	6.34799	1.29896	0.514083
53	FAM171B	6	9	0.00578128	5.17853	17.3054	1.43794	0.514083
54	GOLGA3	6	9	0.00578128	5.17853	17.3054	1.43794	0.514083
55	GPRASP1	6	9	0.00578128	5.17853	17.3054	1.43794	0.514083
56	MGAT5B	6	9	0.00578128	5.17853	17.3054	1.43794	0.514083
57	PDE4DIP	6	9	0.00578128	5.17853	17.3054	1.43794	0.514083
58	PIK3AP1	6	9	0.00578128	5.17853	17.3054	1.43794	0.514083
59	LYST	10	25	0.00585102	3.28491	7.80413	1.29978	0.514083
60	ALS2	5	6	0.00640221	6.36695	26.3096	1.46836	0.514083
61	CEP152	5	6	0.00640221	6.36695	26.3096	1.46836	0.514083
62	DNAJC10	5	6	0.00640221	6.36695	26.3096	1.46836	0.514083
63	GUCY1A3	5	6	0.00640221	6.36695	26.3096	1.46836	0.514083
64	LILRA1	5	6	0.00640221	6.36695	26.3096	1.46836	0.514083
65	OR10J1	5	6	0.00640221	6.36695	26.3096	1.46836	0.514083
66	PRKDC	9	21	0.00641632	3.46985	8.64089	1.29945	0.514083
67	PCDH15	17	60	0.00657445	2.55174	5.16724	1.23142	0.518891
68	SPEG	8	17	0.00674421	3.75738	9.9593	1.31177	0.524462
69	DNAH11	10	26	0.00733302	3.14885	7.443	1.25034	0.561986
70	SMARCA4	9	22	0.00818077	3.30156	8.16529	1.24255	0.590451
71	AMPH	6	10	0.0083744	4.649	15.0341	1.31545	0.590451
72	KIAA0100	6	10	0.0083744	4.649	15.0341	1.31545	0.590451
73	MDC1	6	10	0.0083744	4.649	15.0341	1.31545	0.590451
74	SYCP2	6	10	0.0083744	4.649	15.0341	1.31545	0.590451
75	TRPV6	6	10	0.0083744	4.649	15.0341	1.31545	0.590451
76	BSN	7	14	0.00900064	3.92691	11.1847	1.2615	0.594942
77	CHD6	7	14	0.00900064	3.92691	11.1847	1.2615	0.594942
78	GABRG1	7	14	0.00900064	3.92691	11.1847	1.2615	0.594942
79	GFRAL	7	14	0.00900064	3.92691	11.1847	1.2615	0.594942
80	PDHA2	7	14	0.00900064	3.92691	11.1847	1.2615	0.594942
81	AGXT2	5	7	0.00994765	5.44574	21.0043	1.30045	0.604634
82	ATG2A	5	7	0.00994765	5.44574	21.0043	1.30045	0.604634
83	KLHL38	5	7	0.00994765	5.44574	21.0043	1.30045	0.604634
84	MCF2L2	5	7	0.00994765	5.44574	21.0043	1.30045	0.604634
85	MTR	5	7	0.00994765	5.44574	21.0043	1.30045	0.604634
86	POU6F2	5	7	0.00994765	5.44574	21.0043	1.30045	0.604634
87	PRSS55	5	7	0.00994765	5.44574	21.0043	1.30045	0.604634
88	TEX15	9	23	0.0102978	3.1485	7.73784	1.19015	0.618684
89	ADGRL3	11	31	0.0104128	2.93867	6.67941	1.222	0.618684
90	LRRC7	14	47	0.010711	2.55167	5.36916	1.16707	0.629329
91	TNXB	6	11	0.0117176	4.21546	13.2668	1.21169	0.671963
92	ZNF33A	6	11	0.0117176	4.21546	13.2668	1.21169	0.671963
93	FANCM	7	15	0.0119449	3.65453	10.2599	1.18494	0.671963
94	PREX1	7	15	0.0119449	3.65453	10.2599	1.18494	0.671963
95	PCLO	15	52	0.0127078	2.50471	5.18582	1.17046	0.697735
96	LRFN5	9	24	0.0128097	3.00788	7.34986	1.14166	0.697735
97	PCDH10	11	33	0.0134274	2.74249	6.19318	1.14597	0.697735
98	MYO3A	8	20	0.0143497	3.16501	8.16166	1.12574	0.697735
99	DST	10	27	0.0145069	3.02257	7.1107	1.2043	0.697735
100	CCDC80	5	8	0.0146533	4.75404	17.414	1.1665	0.697735
101	FMO1	5	8	0.0146533	4.75404	17.414	1.1665	0.697735
102	IMPG1	5	8	0.0146533	4.75404	17.414	1.1665	0.697735
103	KIAA1429	5	8	0.0146533	4.75404	17.414	1.1665	0.697735
104	NOVA1	5	8	0.0146533	4.75404	17.414	1.1665	0.697735
105	SIPA1L3	5	8	0.0146533	4.75404	17.414	1.1665	0.697735
106	HIVEP3	7	16	0.0155369	3.41576	9.47028	1.11675	0.697735
107	CHD7	6	12	0.0159141	3.85393	11.8565	1.12265	0.697735
108	DGKI	6	12	0.0159141	3.85393	11.8565	1.12265	0.697735
109	GABRG2	6	12	0.0159141	3.85393	11.8565	1.12265	0.697735
110	ZNF107	6	12	0.0159141	3.85393	11.8565	1.12265	0.697735
111	ADGRG6	4	5	0.0168892	5.98798	29.0544	1.1419	0.697735
112	C9orf3	4	5	0.0168892	5.98798	29.0544	1.1419	0.697735
113	CAND1	4	5	0.0168892	5.98798	29.0544	1.1419	0.697735
114	CAPN11	4	5	0.0168892	5.98798	29.0544	1.1419	0.697735
115	CCDC171	4	5	0.0168892	5.98798	29.0544	1.1419	0.697735
116	CPSF1	4	5	0.0168892	5.98798	29.0544	1.1419	0.697735
117	HOXD3	4	5	0.0168892	5.98798	29.0544	1.1419	0.697735
118	IL18R1	4	5	0.0168892	5.98798	29.0544	1.1419	0.697735
119	KDM6A	4	5	0.0168892	5.98798	29.0544	1.1419	0.697735
120	NCSTN	4	5	0.0168892	5.98798	29.0544	1.1419	0.697735
121	OR4D5	4	5	0.0168892	5.98798	29.0544	1.1419	0.697735
122	RHBDF2	4	5	0.0168892	5.98798	29.0544	1.1419	0.697735
123	TRBV3-1	4	5	0.0168892	5.98798	29.0544	1.1419	0.697735
124	UGGT2	4	5	0.0168892	5.98798	29.0544	1.1419	0.697735
125	UHRF1BP1	4	5	0.0168892	5.98798	29.0544	1.1419	0.697735
126	VANGL2	4	5	0.0168892	5.98798	29.0544	1.1419	0.697735
127	ZNF667	4	5	0.0168892	5.98798	29.0544	1.1419	0.697735
128	ZNF862	4	5	0.0168892	5.98798	29.0544	1.1419	0.697735
129	UBR5	7	17	0.0198473	3.20578	8.78501	1.05561	0.752486
130	TNR	14	50	0.0204734	2.37318	4.97258	1.0892	0.752486
131	ARHGAP32	5	9	0.0206654	4.21561	14.8354	1.05712	0.752486
132	CAD	5	9	0.0206654	4.21561	14.8354	1.05712	0.752486
133	ENTHD1	5	9	0.0206654	4.21561	14.8354	1.05712	0.752486
134	GABRA1	5	9	0.0206654	4.21561	14.8354	1.05712	0.752486
135	GJA8	5	9	0.0206654	4.21561	14.8354	1.05712	0.752486
136	IGHV1OR21-1	5	9	0.0206654	4.21561	14.8354	1.05712	0.752486
137	KCTD8	5	9	0.0206654	4.21561	14.8354	1.05712	0.752486
138	MAATS1	5	9	0.0206654	4.21561	14.8354	1.05712	0.752486
139	OR10Q1	5	9	0.0206654	4.21561	14.8354	1.05712	0.752486
140	OR4N2	5	9	0.0206654	4.21561	14.8354	1.05712	0.752486
141	PALD1	5	9	0.0206654	4.21561	14.8354	1.05712	0.752486
142	SIGLEC10	5	9	0.0206654	4.21561	14.8354	1.05712	0.752486
143	ARID1B	6	13	0.0210605	3.54748	10.706	1.04543	0.752486
144	CPXM2	6	13	0.0210605	3.54748	10.706	1.04543	0.752486
145	KCNJ3	6	13	0.0210605	3.54748	10.706	1.04543	0.752486
146	NRG3	6	13	0.0210605	3.54748	10.706	1.04543	0.752486
147	OCA2	6	13	0.0210605	3.54748	10.706	1.04543	0.752486
148	TRPM1	6	13	0.0210605	3.54748	10.706	1.04543	0.752486
149	FAM135B	12	41	0.0234971	2.41169	5.25534	1.0502	0.799098
150	ALMS1	7	18	0.024943	3.01864	8.1899	1.00055	0.799098
151	CENPF	7	18	0.024943	3.01864	8.1899	1.00055	0.799098
152	ANO1	4	6	0.0255798	4.98013	22.0016	0.992181	0.799098
153	ASIC4	4	6	0.0255798	4.98013	22.0016	0.992181	0.799098
154	BRSK1	4	6	0.0255798	4.98013	22.0016	0.992181	0.799098
155	CD6	4	6	0.0255798	4.98013	22.0016	0.992181	0.799098
156	GTDC1	4	6	0.0255798	4.98013	22.0016	0.992181	0.799098
157	KNDC1	4	6	0.0255798	4.98013	22.0016	0.992181	0.799098
158	LARP4B	4	6	0.0255798	4.98013	22.0016	0.992181	0.799098
159	LRRN2	4	6	0.0255798	4.98013	22.0016	0.992181	0.799098
160	MYEF2	4	6	0.0255798	4.98013	22.0016	0.992181	0.799098
161	NCOA3	4	6	0.0255798	4.98013	22.0016	0.992181	0.799098
162	OR5K3	4	6	0.0255798	4.98013	22.0016	0.992181	0.799098
163	PLA2R1	4	6	0.0255798	4.98013	22.0016	0.992181	0.799098
164	SOX6	4	6	0.0255798	4.98013	22.0016	0.992181	0.799098
165	TDRD1	4	6	0.0255798	4.98013	22.0016	0.992181	0.799098
166	ZSCAN10	4	6	0.0255798	4.98013	22.0016	0.992181	0.799098
167	ASPM	10	32	0.0258386	2.50936	5.79335	1.01374	0.799098
168	GRIN2A	9	26	0.0264786	2.75903	6.67167	1.05488	0.799098
169	HEPH	9	26	0.0264786	2.75903	6.67167	1.05488	0.799098
170	XIRP2	18	73	0.0268352	2.18742	4.36582	1.07479	0.799098
171	A2ML1	6	14	0.0272444	3.28446	9.75369	0.977754	0.799098
172	ABCA6	6	14	0.0272444	3.28446	9.75369	0.977754	0.799098
173	AEBP1	6	14	0.0272444	3.28446	9.75369	0.977754	0.799098
174	CYP11B1	6	14	0.0272444	3.28446	9.75369	0.977754	0.799098
175	CYP11B2	6	14	0.0272444	3.28446	9.75369	0.977754	0.799098
176	HHIPL2	6	14	0.0272444	3.28446	9.75369	0.977754	0.799098
177	SLCO5A1	6	14	0.0272444	3.28446	9.75369	0.977754	0.799098
178	ADGRB1	5	10	0.0281074	3.78363	12.8961	0.966028	0.799098
179	ATP13A5	5	10	0.0281074	3.78363	12.8961	0.966028	0.799098
180	EPG5	5	10	0.0281074	3.78363	12.8961	0.966028	0.799098
181	GNAS	5	10	0.0281074	3.78363	12.8961	0.966028	0.799098
182	MAN2A1	5	10	0.0281074	3.78363	12.8961	0.966028	0.799098
183	MBD5	5	10	0.0281074	3.78363	12.8961	0.966028	0.799098
184	NRAP	5	10	0.0281074	3.78363	12.8961	0.966028	0.799098
185	NSD1	5	10	0.0281074	3.78363	12.8961	0.966028	0.799098
186	SPEN	5	10	0.0281074	3.78363	12.8961	0.966028	0.799098
187	CFAP47	7	19	0.0308854	2.85117	7.66644	0.950619	0.848759
188	UNC5D	7	19	0.0308854	2.85117	7.66644	0.950619	0.848759
189	COL11A1	15	60	0.0326816	2.10791	4.32716	0.992066	0.848759
190	MYH1	9	28	0.033068	2.5456	6.10129	0.97943	0.848759
191	CCNB3	6	15	0.034542	3.05685	8.94848	0.917974	0.848759
192	HIVEP2	6	15	0.034542	3.05685	8.94848	0.917974	0.848759
193	LRRIQ3	6	15	0.034542	3.05685	8.94848	0.917974	0.848759
194	MYO7B	6	15	0.034542	3.05685	8.94848	0.917974	0.848759
195	OR2T4	6	15	0.034542	3.05685	8.94848	0.917974	0.848759
196	ACSL6	4	7	0.0365384	4.25945	17.6081	0.876771	0.848759
197	ARHGAP29	4	7	0.0365384	4.25945	17.6081	0.876771	0.848759
198	C10orf12	4	7	0.0365384	4.25945	17.6081	0.876771	0.848759
199	CLTC	4	7	0.0365384	4.25945	17.6081	0.876771	0.848759
200	CYP4F2	4	7	0.0365384	4.25945	17.6081	0.876771	0.848759
201	DCLK1	4	7	0.0365384	4.25945	17.6081	0.876771	0.848759
202	DCLRE1A	4	7	0.0365384	4.25945	17.6081	0.876771	0.848759
203	FAM71A	4	7	0.0365384	4.25945	17.6081	0.876771	0.848759
204	HDAC4	4	7	0.0365384	4.25945	17.6081	0.876771	0.848759
205	HSPA12A	4	7	0.0365384	4.25945	17.6081	0.876771	0.848759
206	IL1RL1	4	7	0.0365384	4.25945	17.6081	0.876771	0.848759
207	IRX2	4	7	0.0365384	4.25945	17.6081	0.876771	0.848759
208	KCNK9	4	7	0.0365384	4.25945	17.6081	0.876771	0.848759
209	KIAA1522	4	7	0.0365384	4.25945	17.6081	0.876771	0.848759
210	LRTM2	4	7	0.0365384	4.25945	17.6081	0.876771	0.848759
211	MMP2	4	7	0.0365384	4.25945	17.6081	0.876771	0.848759
212	NHS	4	7	0.0365384	4.25945	17.6081	0.876771	0.848759
213	NXF3	4	7	0.0365384	4.25945	17.6081	0.876771	0.848759
214	OR9G1	4	7	0.0365384	4.25945	17.6081	0.876771	0.848759
215	PAMR1	4	7	0.0365384	4.25945	17.6081	0.876771	0.848759
216	PHLDB2	4	7	0.0365384	4.25945	17.6081	0.876771	0.848759
217	PRAMEF4	4	7	0.0365384	4.25945	17.6081	0.876771	0.848759
218	PSG11	4	7	0.0365384	4.25945	17.6081	0.876771	0.848759
219	REG1B	4	7	0.0365384	4.25945	17.6081	0.876771	0.848759
220	SLC17A3	4	7	0.0365384	4.25945	17.6081	0.876771	0.848759
221	ABCA2	5	11	0.037077	3.43059	11.3888	0.889046	0.848759
222	C6orf118	5	11	0.037077	3.43059	11.3888	0.889046	0.848759
223	GRM6	5	11	0.037077	3.43059	11.3888	0.889046	0.848759
224	KPRP	5	11	0.037077	3.43059	11.3888	0.889046	0.848759
225	MICAL3	5	11	0.037077	3.43059	11.3888	0.889046	0.848759
226	OTOA	5	11	0.037077	3.43059	11.3888	0.889046	0.848759
227	SCN4A	5	11	0.037077	3.43059	11.3888	0.889046	0.848759
228	SCN8A	5	11	0.037077	3.43059	11.3888	0.889046	0.848759
229	VCAM1	5	11	0.037077	3.43059	11.3888	0.889046	0.848759
230	ZNF462	5	11	0.037077	3.43059	11.3888	0.889046	0.848759
231	ZNF648	5	11	0.037077	3.43059	11.3888	0.889046	0.848759
232	ASTN1	11	39	0.0378833	2.27428	5.05679	0.961511	0.863478
233	MUC17	14	53	0.0386316	2.21478	4.62266	1.01968	0.876464
234	MMRN1	8	23	0.0401044	2.72682	6.88801	0.983603	0.876464
235	MROH2B	8	23	0.0401044	2.72682	6.88801	0.983603	0.876464
236	ZAN	8	23	0.0401044	2.72682	6.88801	0.983603	0.876464
237	DLC1	6	16	0.0430159	2.85742	8.26177	0.864763	0.876464
238	FCRL5	6	16	0.0430159	2.85742	8.26177	0.864763	0.876464
239	MKI67	6	16	0.0430159	2.85742	8.26177	0.864763	0.876464
240	DUSP27	8	24	0.0438623	2.60503	6.54163	0.94336	0.876464
241	SLITRK1	8	24	0.0438623	2.60503	6.54163	0.94336	0.876464
242	SPTA1	17	74	0.0455802	1.96059	3.92889	0.954531	0.876464
243	COL6A3	10	34	0.0476366	2.34605	5.38439	0.952033	0.876464
244	EGFR	10	34	0.0476366	2.34605	5.38439	0.952033	0.876464
245	ACSM2B	5	12	0.0476434	3.13641	10.1826	0.823061	0.876464
246	ANKRD17	5	12	0.0476434	3.13641	10.1826	0.823061	0.876464
247	ATP7A	5	12	0.0476434	3.13641	10.1826	0.823061	0.876464
248	CDH6	5	12	0.0476434	3.13641	10.1826	0.823061	0.876464
249	EPRS	5	12	0.0476434	3.13641	10.1826	0.823061	0.876464
250	FBN3	5	12	0.0476434	3.13641	10.1826	0.823061	0.876464
251	KIF19	5	12	0.0476434	3.13641	10.1826	0.823061	0.876464
252	LAMA5	5	12	0.0476434	3.13641	10.1826	0.823061	0.876464
253	LRRC66	5	12	0.0476434	3.13641	10.1826	0.823061	0.876464
254	LRRTM1	5	12	0.0476434	3.13641	10.1826	0.823061	0.876464
255	MTOR	5	12	0.0476434	3.13641	10.1826	0.823061	0.876464
256	PASD1	5	12	0.0476434	3.13641	10.1826	0.823061	0.876464
257	RAPGEF2	5	12	0.0476434	3.13641	10.1826	0.823061	0.876464
258	RGPD3	5	12	0.0476434	3.13641	10.1826	0.823061	0.876464
259	SALL3	5	12	0.0476434	3.13641	10.1826	0.823061	0.876464
260	SIGLEC1	5	12	0.0476434	3.13641	10.1826	0.823061	0.876464
261	SPAM1	5	12	0.0476434	3.13641	10.1826	0.823061	0.876464
262	NOTCH4	8	25	0.0486115	2.49313	6.22835	0.906054	0.876464
263	ABCC5	4	8	0.0498338	3.71798	14.6188	0.78499	0.876464
264	ADAMTS15	4	8	0.0498338	3.71798	14.6188	0.78499	0.876464
265	ADGRA3	4	8	0.0498338	3.71798	14.6188	0.78499	0.876464
266	ADGRG7	4	8	0.0498338	3.71798	14.6188	0.78499	0.876464
267	CACNA1S	4	8	0.0498338	3.71798	14.6188	0.78499	0.876464
268	CHRNA1	4	8	0.0498338	3.71798	14.6188	0.78499	0.876464
269	DDX60L	4	8	0.0498338	3.71798	14.6188	0.78499	0.876464
270	FERD3L	4	8	0.0498338	3.71798	14.6188	0.78499	0.876464
271	HTATSF1	4	8	0.0498338	3.71798	14.6188	0.78499	0.876464
272	KANSL1	4	8	0.0498338	3.71798	14.6188	0.78499	0.876464
273	MYO5B	4	8	0.0498338	3.71798	14.6188	0.78499	0.876464
274	OBSL1	4	8	0.0498338	3.71798	14.6188	0.78499	0.876464
275	OR10R2	4	8	0.0498338	3.71798	14.6188	0.78499	0.876464
276	OR2D2	4	8	0.0498338	3.71798	14.6188	0.78499	0.876464
277	OR51D1	4	8	0.0498338	3.71798	14.6188	0.78499	0.876464
278	OR6K3	4	8	0.0498338	3.71798	14.6188	0.78499	0.876464
279	PTCH1	4	8	0.0498338	3.71798	14.6188	0.78499	0.876464
280	RFX4	4	8	0.0498338	3.71798	14.6188	0.78499	0.876464
281	SLC7A13	4	8	0.0498338	3.71798	14.6188	0.78499	0.876464
282	TTK	4	8	0.0498338	3.71798	14.6188	0.78499	0.876464
283	UBAP2L	4	8	0.0498338	3.71798	14.6188	0.78499	0.876464
284	WDR66	4	8	0.0498338	3.71798	14.6188	0.78499	0.876464
285	ZNF496	4	8	0.0498338	3.71798	14.6188	0.78499	0.876464
286	ZPLD1	4	8	0.0498338	3.71798	14.6188	0.78499	0.876464
