# Supplementary material for: Genomic And Tumor Microenvironment Differences Between Cell Cycle Progression Pathway Altered/Non-Altered Patients With Lung Adenocarcinoma
Source: Front Oncol. 2022 Feb 28;12:843528. doi: 10.3389/fonc.2022.843528 (PMC8919059; doi:10.3389/fonc.2022.843528)
Supplement: Supplementary file 11 [file DataSheet_5.xlsx]

## Sheet: DEG
	logFC	logCPM	PValue	FDR	logP	ID	Group
DEFA5	-8.10674	1.51146	1.76e-07	1.28e-05	6.75532	DEFA5	Down-regulated in Mutation group
PRB4	-6.87213	0.00989278	6.16e-09	7.14e-07	8.21015	PRB4	Down-regulated in Mutation group
SPAG11B	-6.65602	-0.990274	1.18e-07	9.12e-06	6.92873	SPAG11B	Down-regulated in Mutation group
SPAG11A	-6.49763	-1.37842	1.27e-07	9.68e-06	6.89646	SPAG11A	Down-regulated in Mutation group
ALB	-6.46168	6.82093	9.99e-13	2.76e-10	12.0002	ALB	Down-regulated in Mutation group
TRIM48	-6.11441	0.5937	9.71e-07	5.55e-05	6.01276	TRIM48	Down-regulated in Mutation group
WFDC5	-6.06685	1.80649	6.5e-10	9.86e-08	9.18739	WFDC5	Down-regulated in Mutation group
CGB5	-5.67844	1.00521	3.94e-09	4.79e-07	8.40457	CGB5	Down-regulated in Mutation group
LRRC38	-5.64645	1.19886	2.37e-11	4.77e-09	10.6246	LRRC38	Down-regulated in Mutation group
PSG11	-5.62378	-1.56287	1.66e-06	8.54e-05	5.7806	PSG11	Down-regulated in Mutation group
KRT20	-5.5715	4.34381	3.95e-09	4.79e-07	8.40328	KRT20	Down-regulated in Mutation group
PRB1	-5.55316	-1.79302	1.21e-07	9.3e-06	6.91888	PRB1	Down-regulated in Mutation group
WFDC12	-5.10846	1.28834	2.44e-12	5.94e-10	11.6132	WFDC12	Down-regulated in Mutation group
PSG5	-4.8559	0.766372	5.03e-06	0.000212536	5.298	PSG5	Down-regulated in Mutation group
TAC1	-4.80765	2.19108	3.74e-06	0.000167358	5.42732	TAC1	Down-regulated in Mutation group
TNMD	-4.65483	-0.410388	2.98e-09	3.83e-07	8.52631	TNMD	Down-regulated in Mutation group
DKK4	-4.62274	0.961935	9.69e-08	7.69e-06	7.01348	DKK4	Down-regulated in Mutation group
GC	-4.41504	1.32328	3.97e-05	0.00108828	4.40068	GC	Down-regulated in Mutation group
NPY	-4.26668	2.65794	2.98e-05	0.00086983	4.52538	NPY	Down-regulated in Mutation group
SLC2A2	-4.16373	-0.717318	3.57e-06	0.000161137	5.44769	SLC2A2	Down-regulated in Mutation group
SLC10A2	-4.08579	1.07541	1.51e-06	7.96e-05	5.82066	SLC10A2	Down-regulated in Mutation group
APOC3	-4.03807	-1.39163	1.69e-05	0.000549853	4.7718	APOC3	Down-regulated in Mutation group
PSG3	-4.00321	0.267996	3.15e-05	0.000908844	4.50192	PSG3	Down-regulated in Mutation group
FABP7	-3.94736	2.14516	1.35e-08	1.43e-06	7.86887	FABP7	Down-regulated in Mutation group
ITLN1	-3.81672	4.93853	4.13e-08	3.68e-06	7.38412	ITLN1	Down-regulated in Mutation group
EMX2	-3.81301	-0.810905	8.11e-07	4.73e-05	6.09121	EMX2	Down-regulated in Mutation group
CYP2A6	-3.79921	2.27046	3.55e-11	6.81e-09	10.4493	CYP2A6	Down-regulated in Mutation group
VSX2	-3.72116	-1.64432	1.16e-07	9.06e-06	6.93465	VSX2	Down-regulated in Mutation group
KRT14	-3.67257	3.72126	3.1e-09	3.97e-07	8.50831	KRT14	Down-regulated in Mutation group
CHAT	-3.60961	-0.915506	2.46e-06	0.000118112	5.60851	CHAT	Down-regulated in Mutation group
LECT1	-3.60464	4.16308	1.18e-05	0.000415948	4.92828	LECT1	Down-regulated in Mutation group
ZP2	-3.59575	-0.284729	4.05e-08	3.64e-06	7.39222	ZP2	Down-regulated in Mutation group
SPRR2G	-3.56536	-1.44933	4.28e-05	0.00115509	4.36871	SPRR2G	Down-regulated in Mutation group
ARHGAP36	-3.50567	-1.77404	7.06e-06	0.00028008	5.15102	ARHGAP36	Down-regulated in Mutation group
EIF4E1B	-3.49721	-0.658193	5.64e-06	0.000234426	5.24908	EIF4E1B	Down-regulated in Mutation group
RERGL	-3.48889	1.21383	1.17e-11	2.48e-09	10.9314	RERGL	Down-regulated in Mutation group
PGC	-3.47678	10.6621	3.04e-08	2.87e-06	7.5169	PGC	Down-regulated in Mutation group
APOA1	-3.47192	0.73473	1.72e-11	3.49e-09	10.7648	APOA1	Down-regulated in Mutation group
HHATL	-3.46923	1.25523	1.08e-08	1.17e-06	7.96554	HHATL	Down-regulated in Mutation group
ST8SIA3	-3.38525	-1.25533	8.48e-06	0.000318866	5.07185	ST8SIA3	Down-regulated in Mutation group
CDH16	-3.28928	0.599502	3.62e-08	3.31e-06	7.44123	CDH16	Down-regulated in Mutation group
CLEC2A	-3.26561	-1.44106	7.41e-05	0.00177469	4.1302	CLEC2A	Down-regulated in Mutation group
LIPF	-3.19373	-1.25284	8.29e-05	0.00192288	4.08152	LIPF	Down-regulated in Mutation group
EPHA5	-3.1471	-0.0304234	6.3e-07	3.76e-05	6.20096	EPHA5	Down-regulated in Mutation group
ATP11AUN	-3.13466	-0.510969	2.77e-07	1.92e-05	6.55734	ATP11AUN	Down-regulated in Mutation group
FAM9C	-3.13066	-0.754438	4.08e-06	0.000178731	5.38953	FAM9C	Down-regulated in Mutation group
PCSK2	-3.11641	6.53101	7.22e-06	0.000285003	5.14121	PCSK2	Down-regulated in Mutation group
CASR	-3.01786	1.10929	2.87e-07	1.97e-05	6.54228	CASR	Down-regulated in Mutation group
NEUROD4	-2.99556	-1.81295	0.00284273	0.026541	2.54626	NEUROD4	Down-regulated in Mutation group
CLVS2	-2.9596	-1.74157	0.000454091	0.00692035	3.34286	CLVS2	Down-regulated in Mutation group
UGT2A3	-2.95931	-0.548116	0.000482726	0.00721288	3.3163	UGT2A3	Down-regulated in Mutation group
TUBA3E	-2.94018	-1.47413	1.84e-06	9.17e-05	5.73616	TUBA3E	Down-regulated in Mutation group
VCX3A	-2.92685	-1.3236	0.000141839	0.00290276	3.8482	VCX3A	Down-regulated in Mutation group
UGT1A8	-2.90236	-0.947434	0.000543798	0.00780556	3.26456	UGT1A8	Down-regulated in Mutation group
PRODH2	-2.85281	-1.71548	0.000760171	0.00999534	3.11909	PRODH2	Down-regulated in Mutation group
PSG4	-2.84717	1.51078	0.00281541	0.0263503	2.55046	PSG4	Down-regulated in Mutation group
GKN2	-2.79546	4.12607	1.06e-07	8.32e-06	6.97321	GKN2	Down-regulated in Mutation group
NLRP5	-2.77747	-1.24337	0.000640475	0.00878536	3.1935	NLRP5	Down-regulated in Mutation group
CA6	-2.74164	-0.426433	1.13e-06	6.31e-05	5.94654	CA6	Down-regulated in Mutation group
RBFOX1	-2.74071	-0.226132	3.57e-05	0.00100002	4.44694	RBFOX1	Down-regulated in Mutation group
PCDH8	-2.72274	0.536439	0.000130352	0.00273321	3.88488	PCDH8	Down-regulated in Mutation group
SPINK4	-2.71458	3.70292	0.000136331	0.0028228	3.8654	SPINK4	Down-regulated in Mutation group
HRG	-2.68798	-1.19317	1.17e-06	6.49e-05	5.93216	HRG	Down-regulated in Mutation group
SLC7A14	-2.63762	-1.49719	1.7e-05	0.000551517	4.76926	SLC7A14	Down-regulated in Mutation group
SPRR2E	-2.6265	-0.638683	0.00127309	0.0146944	2.89514	SPRR2E	Down-regulated in Mutation group
BHMT	-2.6224	1.11873	1.49e-06	7.86e-05	5.82819	BHMT	Down-regulated in Mutation group
PSG1	-2.52346	-0.286326	0.00651544	0.0478733	2.18606	PSG1	Down-regulated in Mutation group
MYBPH	-2.50895	2.25961	1.06e-08	1.15e-06	7.97625	MYBPH	Down-regulated in Mutation group
IGF2	-2.50358	7.55632	6.41e-08	5.38e-06	7.19294	IGF2	Down-regulated in Mutation group
DPCR1	-2.47284	6.09061	6.55e-06	0.000264875	5.18361	DPCR1	Down-regulated in Mutation group
FABP1	-2.4448	-1.54354	0.000916507	0.0114856	3.03786	FABP1	Down-regulated in Mutation group
TAC3	-2.43777	0.314146	8.9e-05	0.00202718	4.05074	TAC3	Down-regulated in Mutation group
PNMA5	-2.40026	1.8908	6e-05	0.00149277	4.22151	PNMA5	Down-regulated in Mutation group
CHIA	-2.3995	3.94756	1.33e-08	1.41e-06	7.87632	CHIA	Down-regulated in Mutation group
PRG4	-2.39625	4.58649	4.75e-08	4.15e-06	7.32358	PRG4	Down-regulated in Mutation group
SPINK13	-2.39055	1.06723	1.92e-08	1.95e-06	7.71711	SPINK13	Down-regulated in Mutation group
ALPPL2	-2.36754	1.78799	4.1e-07	2.64e-05	6.38729	ALPPL2	Down-regulated in Mutation group
OBP2A	-2.32846	0.233928	3.52e-05	0.000992352	4.45293	OBP2A	Down-regulated in Mutation group
XAGE3	-2.3238	-1.89506	3.76e-05	0.00103704	4.42536	XAGE3	Down-regulated in Mutation group
WNT16	-2.32228	1.78757	2.21e-06	0.000107735	5.65486	WNT16	Down-regulated in Mutation group
HAND1	-2.29148	-1.17279	0.000138482	0.00285445	3.85861	HAND1	Down-regulated in Mutation group
THBS4	-2.27988	4.42014	7.74e-09	8.78e-07	8.1115	THBS4	Down-regulated in Mutation group
SERPINA6	-2.27245	-0.294523	0.000162926	0.00321934	3.78801	SERPINA6	Down-regulated in Mutation group
DLK1	-2.26133	3.80422	0.00688471	0.0495461	2.16211	DLK1	Down-regulated in Mutation group
BPIFB4	-2.25878	1.0645	0.000109947	0.00240319	3.95881	BPIFB4	Down-regulated in Mutation group
LCN15	-2.24303	0.289559	0.00140428	0.0157551	2.85254	LCN15	Down-regulated in Mutation group
FGF19	-2.23879	1.50014	0.00043395	0.00666213	3.36256	FGF19	Down-regulated in Mutation group
AFP	-2.23597	2.60092	0.00438277	0.0360579	2.35825	AFP	Down-regulated in Mutation group
WIF1	-2.19053	5.2879	1.34e-06	7.26e-05	5.87187	WIF1	Down-regulated in Mutation group
SLC6A2	-2.17924	-0.582579	0.00041116	0.00640231	3.38599	SLC6A2	Down-regulated in Mutation group
MSMB	-2.17665	5.97437	5.97e-05	0.00148656	4.22379	MSMB	Down-regulated in Mutation group
UGT2A1	-2.1627	-1.58037	0.00120479	0.0140893	2.91909	UGT2A1	Down-regulated in Mutation group
SLC14A2	-2.15628	2.97795	4.89e-05	0.00126408	4.31054	SLC14A2	Down-regulated in Mutation group
MEPE	-2.15561	-1.46838	1.23e-06	6.77e-05	5.91144	MEPE	Down-regulated in Mutation group
LCT	-2.15442	0.606304	5.46e-07	3.35e-05	6.26273	LCT	Down-regulated in Mutation group
CST4	-2.15057	0.443649	1.55e-05	0.00051507	4.80857	CST4	Down-regulated in Mutation group
PRH2	-2.1378	-1.61521	5.13e-07	3.19e-05	6.29006	PRH2	Down-regulated in Mutation group
HTR3B	-2.12698	-1.42056	0.00232121	0.022982	2.63429	HTR3B	Down-regulated in Mutation group
PRSS56	-2.12422	-1.42759	0.0018729	0.019513	2.72749	PRSS56	Down-regulated in Mutation group
SLC7A3	-2.10944	-1.22858	8.68e-05	0.00199261	4.06125	SLC7A3	Down-regulated in Mutation group
CYP2A7	-2.10029	-1.84375	1.56e-05	0.000516294	4.8066	CYP2A7	Down-regulated in Mutation group
SPP2	-2.0977	0.509255	6.46e-06	0.000262829	5.19005	SPP2	Down-regulated in Mutation group
TMEM229A	-2.08384	0.911984	0.000522301	0.00761072	3.28208	TMEM229A	Down-regulated in Mutation group
PAPPA2	-2.07552	0.742032	3.18e-07	2.17e-05	6.49709	PAPPA2	Down-regulated in Mutation group
NKAIN3	-2.07469	-1.27144	9.08e-06	0.000338582	5.04184	NKAIN3	Down-regulated in Mutation group
GNRH2	-2.07319	-0.617927	7.06e-06	0.00028008	5.15149	GNRH2	Down-regulated in Mutation group
PHOX2B	-2.06744	-1.21085	0.00552868	0.042439	2.25738	PHOX2B	Down-regulated in Mutation group
IGFL1	-2.04522	-0.0160733	0.0002354	0.00424433	3.62819	IGFL1	Down-regulated in Mutation group
GP2	-2.03662	2.92951	0.00892295	0.0591111	2.04949	GP2	Down-regulated in Mutation group
NT5C1A	-2.01821	-1.56872	1.09e-06	6.12e-05	5.96362	NT5C1A	Down-regulated in Mutation group
CLCA4	-2.01704	-0.610965	6.89e-05	0.00167219	4.16198	CLCA4	Down-regulated in Mutation group
CALCA	-2.00798	7.98528	0.00647441	0.047671	2.1888	CALCA	Down-regulated in Mutation group
KRTDAP	-2.0032	-1.21528	2.08e-05	0.000650608	4.68188	KRTDAP	Down-regulated in Mutation group
SPRR2D	-2.00315	1.99396	0.000596496	0.00837701	3.22439	SPRR2D	Down-regulated in Mutation group
CAPN6	-1.99628	3.4569	7.77e-06	0.000298398	5.10946	CAPN6	Down-regulated in Mutation group
HCN1	-1.97502	0.318778	9.07e-05	0.00205798	4.04247	HCN1	Down-regulated in Mutation group
OLFM4	-1.94603	4.03096	0.0026295	0.0250418	2.58013	OLFM4	Down-regulated in Mutation group
IGDCC3	-1.94414	-0.524542	2.05e-05	0.00064535	4.68831	IGDCC3	Down-regulated in Mutation group
DHRS2	-1.93476	3.28025	2.48e-05	0.000753016	4.60502	DHRS2	Down-regulated in Mutation group
IL37	-1.93068	3.41745	8.28e-05	0.00192288	4.08203	IL37	Down-regulated in Mutation group
KLB	-1.92389	2.21361	2.62e-07	1.83e-05	6.58222	KLB	Down-regulated in Mutation group
PLA2G12B	-1.88772	1.78706	1.67e-06	8.58e-05	5.77725	PLA2G12B	Down-regulated in Mutation group
C10orf82	-1.88165	-1.61405	0.000533473	0.00770206	3.27289	C10orf82	Down-regulated in Mutation group
APOH	-1.87681	3.47353	8e-06	0.000305641	5.09687	APOH	Down-regulated in Mutation group
VCX	-1.87522	-1.37967	0.00127408	0.0146971	2.8948	VCX	Down-regulated in Mutation group
C8A	-1.87484	0.436886	0.000533124	0.00770206	3.27317	C8A	Down-regulated in Mutation group
C6orf15	-1.87347	-0.919904	0.00187536	0.019519	2.72692	C6orf15	Down-regulated in Mutation group
DCAF4L2	-1.865	-0.31783	0.0378784	0.155482	1.42161	DCAF4L2	Down-regulated in Mutation group
SERPINB7	-1.86127	0.862128	0.000192366	0.00362898	3.71587	SERPINB7	Down-regulated in Mutation group
ASTN1	-1.85522	0.154277	2.49e-05	0.000753016	4.60399	ASTN1	Down-regulated in Mutation group
SPRR2A	-1.85345	0.552824	0.00610207	0.0455885	2.21452	SPRR2A	Down-regulated in Mutation group
G6PC	-1.84733	0.665734	0.033272	0.14267	1.47792	G6PC	Down-regulated in Mutation group
SLC26A4	-1.83099	3.33615	6.04e-06	0.000247316	5.21879	SLC26A4	Down-regulated in Mutation group
ELANE	-1.82958	-0.789251	1.44e-06	7.64e-05	5.84247	ELANE	Down-regulated in Mutation group
C6orf58	-1.80936	-1.0473	1.82e-06	9.11e-05	5.74103	C6orf58	Down-regulated in Mutation group
ACTL8	-1.80847	0.392765	0.00719196	0.0510046	2.14315	ACTL8	Down-regulated in Mutation group
GADL1	-1.80266	-1.54074	2.92e-06	0.000135492	5.53459	GADL1	Down-regulated in Mutation group
REG1A	-1.80235	3.09748	0.0289756	0.130738	1.53797	REG1A	Down-regulated in Mutation group
ADAMTS19	-1.78792	-0.369262	0.00591283	0.0446403	2.22821	ADAMTS19	Down-regulated in Mutation group
A4GNT	-1.77335	-0.985589	8.95e-05	0.00203606	4.04841	A4GNT	Down-regulated in Mutation group
CREB3L3	-1.75997	-0.599883	0.000506697	0.00743779	3.29525	CREB3L3	Down-regulated in Mutation group
MSLNL	-1.74361	1.9078	3.06e-05	0.000884917	4.51461	MSLNL	Down-regulated in Mutation group
FXYD4	-1.74302	1.83572	0.000179704	0.00344686	3.74544	FXYD4	Down-regulated in Mutation group
PLA2G2F	-1.74054	-1.10953	3.4e-05	0.000965509	4.46914	PLA2G2F	Down-regulated in Mutation group
CTNNA2	-1.7375	-0.995017	0.000227957	0.00414683	3.64215	CTNNA2	Down-regulated in Mutation group
HMGCS2	-1.72255	2.56238	0.00160708	0.0174355	2.79396	HMGCS2	Down-regulated in Mutation group
NOTO	-1.71809	-1.35557	0.000457498	0.00695378	3.33961	NOTO	Down-regulated in Mutation group
HEPHL1	-1.71338	0.697872	1e-05	0.000365351	4.99887	HEPHL1	Down-regulated in Mutation group
ACTN3	-1.69489	-1.21553	3.67e-05	0.0010205	4.4356	ACTN3	Down-regulated in Mutation group
PNPLA5	-1.68775	-1.428	0.00244471	0.0237841	2.61177	PNPLA5	Down-regulated in Mutation group
C16orf89	-1.68758	7.95547	1.35e-07	1.02e-05	6.86867	C16orf89	Down-regulated in Mutation group
ALDOB	-1.68461	1.73334	6.52e-05	0.00159263	4.18592	ALDOB	Down-regulated in Mutation group
ZCCHC12	-1.66799	0.686432	2.73e-06	0.00012894	5.5641	ZCCHC12	Down-regulated in Mutation group
GPR26	-1.65267	-0.89659	0.0173822	0.0926338	1.75989	GPR26	Down-regulated in Mutation group
MS4A15	-1.64281	4.54805	0.000127559	0.00268483	3.89429	MS4A15	Down-regulated in Mutation group
LHX1	-1.63778	-0.101506	0.0059944	0.0450725	2.22225	LHX1	Down-regulated in Mutation group
INHA	-1.63282	3.74182	0.000599823	0.0084089	3.22198	INHA	Down-regulated in Mutation group
PAX7	-1.63024	3.60674	0.0125958	0.075106	1.89978	PAX7	Down-regulated in Mutation group
PRB3	-1.63003	0.545944	2.49e-05	0.000753016	4.60376	PRB3	Down-regulated in Mutation group
BMX	-1.61424	1.2316	1.01e-06	5.78e-05	5.99392	BMX	Down-regulated in Mutation group
SLCO1B1	-1.60895	-1.4573	0.00585833	0.0443779	2.23223	SLCO1B1	Down-regulated in Mutation group
PAX2	-1.58959	-2.27663	0.00882384	0.0586236	2.05434	PAX2	Down-regulated in Mutation group
SOX1	-1.58336	-1.91404	0.021073	0.105508	1.67627	SOX1	Down-regulated in Mutation group
SPRR2F	-1.5762	-0.433184	0.0111047	0.0690536	1.95449	SPRR2F	Down-regulated in Mutation group
VSIG1	-1.56807	5.96572	0.000257951	0.00452025	3.58846	VSIG1	Down-regulated in Mutation group
HOPX	-1.56164	8.57465	3.72e-09	4.56e-07	8.42966	HOPX	Down-regulated in Mutation group
CPB2	-1.55738	2.84638	0.00024003	0.00428817	3.61973	CPB2	Down-regulated in Mutation group
PEBP4	-1.55447	4.62763	1.66e-05	0.000540608	4.7804	PEBP4	Down-regulated in Mutation group
PLA2G2A	-1.55345	3.9225	0.000268791	0.00466386	3.57058	PLA2G2A	Down-regulated in Mutation group
SLC18A3	-1.55208	-1.01655	0.0216981	0.107198	1.66358	SLC18A3	Down-regulated in Mutation group
GDF6	-1.54817	-0.149474	0.000183103	0.00347713	3.73731	GDF6	Down-regulated in Mutation group
SERPINB11	-1.54514	-1.03567	0.0113884	0.070246	1.94354	SERPINB11	Down-regulated in Mutation group
GAL	-1.54106	2.06742	0.000452529	0.00690282	3.34435	GAL	Down-regulated in Mutation group
C11orf86	-1.5348	1.67572	0.000768854	0.010076	3.11416	C11orf86	Down-regulated in Mutation group
INSC	-1.52915	-0.83127	6.55e-06	0.000264875	5.18403	INSC	Down-regulated in Mutation group
ETNPPL	-1.52316	0.74667	0.0155828	0.0864051	1.80735	ETNPPL	Down-regulated in Mutation group
CLDN2	-1.52278	5.87296	0.000500741	0.00737154	3.30039	CLDN2	Down-regulated in Mutation group
KIR3DX1	-1.52189	-0.597774	0.000309957	0.00518958	3.5087	KIR3DX1	Down-regulated in Mutation group
PLA2G1B	-1.51896	2.18311	2.61e-05	0.000781755	4.58293	PLA2G1B	Down-regulated in Mutation group
SLC26A9	-1.51849	5.90929	1.7e-06	8.64e-05	5.76954	SLC26A9	Down-regulated in Mutation group
DRGX	-1.51745	1.29417	0.000348813	0.00562794	3.45741	DRGX	Down-regulated in Mutation group
IL1A	-1.51438	1.2561	9.38e-06	0.000345026	5.02789	IL1A	Down-regulated in Mutation group
ARL14	-1.50434	1.9387	0.00236092	0.0231457	2.62692	ARL14	Down-regulated in Mutation group
MMP1	-1.50112	6.93552	3.16e-05	0.000911872	4.49993	MMP1	Down-regulated in Mutation group
S100A7	-1.48979	1.91839	0.0214367	0.106682	1.66884	S100A7	Down-regulated in Mutation group
PI3	-1.48652	4.08235	0.00113577	0.0134746	2.94471	PI3	Down-regulated in Mutation group
PLA2G10	-1.48429	2.59426	1.77e-06	8.92e-05	5.75195	PLA2G10	Down-regulated in Mutation group
ASIC2	-1.48235	-1.16798	8.92e-06	0.000333397	5.04981	ASIC2	Down-regulated in Mutation group
AFF2	-1.4813	2.3981	5.2e-05	0.00132674	4.28369	AFF2	Down-regulated in Mutation group
TRIM71	-1.4751	0.746611	0.000179105	0.00343824	3.74689	TRIM71	Down-regulated in Mutation group
CST1	-1.46628	4.54251	0.000222107	0.00405911	3.65344	CST1	Down-regulated in Mutation group
EBF3	-1.46078	-0.013733	1.64e-05	0.00053847	4.7846	EBF3	Down-regulated in Mutation group
CEACAM8	-1.459	-0.659661	0.000562552	0.00801445	3.24984	CEACAM8	Down-regulated in Mutation group
LIPK	-1.45612	-1.53077	0.00310959	0.0282612	2.5073	LIPK	Down-regulated in Mutation group
C10orf71	-1.4517	-1.02439	0.00592887	0.0447025	2.22703	C10orf71	Down-regulated in Mutation group
C1QTNF9B	-1.44253	-2.01373	9.14e-05	0.00207005	4.03907	C1QTNF9B	Down-regulated in Mutation group
TMPRSS11D	-1.44084	-0.524051	0.00167338	0.0179567	2.77641	TMPRSS11D	Down-regulated in Mutation group
ADCY8	-1.43829	-1.08464	0.0047261	0.0379695	2.3255	ADCY8	Down-regulated in Mutation group
PTGER3	-1.43202	1.75093	5.57e-07	3.39e-05	6.25449	PTGER3	Down-regulated in Mutation group
GRIN2A	-1.42897	1.26823	0.00072359	0.00963148	3.14051	GRIN2A	Down-regulated in Mutation group
ZNF385B	-1.42795	3.96774	7.77e-06	0.000298398	5.10971	ZNF385B	Down-regulated in Mutation group
ATP2B2	-1.42347	-1.22577	7.72e-05	0.00182928	4.11253	ATP2B2	Down-regulated in Mutation group
NOTUM	-1.41932	4.12687	0.000485264	0.0072284	3.31402	NOTUM	Down-regulated in Mutation group
C21orf62	-1.41682	-1.70492	3.06e-05	0.000884917	4.51464	C21orf62	Down-regulated in Mutation group
NXF3	-1.40506	0.469569	3e-05	0.000871197	4.52304	NXF3	Down-regulated in Mutation group
UGT2B11	-1.40086	0.497762	0.0294065	0.132033	1.53156	UGT2B11	Down-regulated in Mutation group
PLP1	-1.38926	-1.47634	0.00027124	0.00469569	3.56665	PLP1	Down-regulated in Mutation group
EREG	-1.38217	5.09396	0.00158023	0.0172069	2.80128	EREG	Down-regulated in Mutation group
CDH8	-1.37831	-0.0410391	5.21e-05	0.00132753	4.28294	CDH8	Down-regulated in Mutation group
PSORS1C2	-1.37727	-1.09657	0.000319703	0.00529091	3.49525	PSORS1C2	Down-regulated in Mutation group
TMEM27	-1.36739	2.87611	2.08e-06	0.000102275	5.68115	TMEM27	Down-regulated in Mutation group
LEP	-1.36672	-0.229925	0.000805647	0.0104094	3.09386	LEP	Down-regulated in Mutation group
CBR1	-1.36018	7.6677	5.78e-07	3.49e-05	6.23813	CBR1	Down-regulated in Mutation group
SFTPB	-1.35701	13.1659	9.25e-06	0.000342493	5.03389	SFTPB	Down-regulated in Mutation group
ALOX15B	-1.35224	6.1221	1.11e-06	6.22e-05	5.95458	ALOX15B	Down-regulated in Mutation group
SYT6	-1.34622	-1.3848	6.08e-05	0.00150657	4.2161	SYT6	Down-regulated in Mutation group
SUSD2	-1.34486	7.56888	5.79e-06	0.000239666	5.23712	SUSD2	Down-regulated in Mutation group
AMBP	-1.3397	3.79036	0.00244149	0.0237628	2.61234	AMBP	Down-regulated in Mutation group
MMP13	-1.33542	5.11054	0.000617564	0.00856043	3.20932	MMP13	Down-regulated in Mutation group
CHAD	-1.33436	2.39363	2.53e-05	0.000762423	4.59722	CHAD	Down-regulated in Mutation group
GALNTL6	-1.33285	1.19538	0.000171215	0.00334563	3.76646	GALNTL6	Down-regulated in Mutation group
SPINK5	-1.33158	4.86731	0.000113399	0.00244979	3.94539	SPINK5	Down-regulated in Mutation group
PRR4	-1.33145	1.24544	5.36e-06	0.000224201	5.27081	PRR4	Down-regulated in Mutation group
IFITM5	-1.32705	-1.70169	0.00224917	0.0224438	2.64798	IFITM5	Down-regulated in Mutation group
HRH3	-1.32687	-1.93672	0.0495804	0.184157	1.30469	HRH3	Down-regulated in Mutation group
RTL1	-1.32557	-1.59304	0.0457078	0.174982	1.34001	RTL1	Down-regulated in Mutation group
GFRA3	-1.32438	4.62939	0.000481995	0.00720665	3.31696	GFRA3	Down-regulated in Mutation group
HOXD1	-1.3125	2.20102	2.99e-05	0.000870959	4.52426	HOXD1	Down-regulated in Mutation group
LY6G6C	-1.3094	-1.35192	0.00117613	0.0138459	2.92955	LY6G6C	Down-regulated in Mutation group
P2RY4	-1.30286	-1.6268	0.000246806	0.00437852	3.60764	P2RY4	Down-regulated in Mutation group
CXCL14	-1.30161	7.41751	0.000567951	0.00806567	3.24569	CXCL14	Down-regulated in Mutation group
PAEP	-1.29665	6.47855	0.011421	0.0703342	1.9423	PAEP	Down-regulated in Mutation group
KRT24	-1.2858	-1.93642	0.00864155	0.057916	2.06341	KRT24	Down-regulated in Mutation group
SCGB1A1	-1.28237	7.34195	0.00675208	0.0489916	2.17056	SCGB1A1	Down-regulated in Mutation group
AJAP1	-1.27779	-0.362974	1.84e-06	9.19e-05	5.73438	AJAP1	Down-regulated in Mutation group
ASPG	-1.27559	2.11037	0.000988067	0.0122243	3.00521	ASPG	Down-regulated in Mutation group
GDPD2	-1.27117	-0.753322	0.000475003	0.00714875	3.3233	GDPD2	Down-regulated in Mutation group
SLC16A12	-1.26172	2.07333	8.31e-05	0.00192589	4.08019	SLC16A12	Down-regulated in Mutation group
PRSS33	-1.2617	-1.20808	0.0206366	0.104073	1.68536	PRSS33	Down-regulated in Mutation group
NPAS3	-1.25626	2.41153	0.000999339	0.0123084	3.00029	NPAS3	Down-regulated in Mutation group
KLK14	-1.25267	3.63176	0.0158859	0.0875079	1.79899	KLK14	Down-regulated in Mutation group
MYOC	-1.25233	-1.75029	0.000519412	0.00758566	3.28449	MYOC	Down-regulated in Mutation group
MSLN	-1.25081	9.0355	0.000996489	0.0122865	3.00153	MSLN	Down-regulated in Mutation group
CHRDL2	-1.24638	2.82403	9.16e-05	0.00207028	4.03833	CHRDL2	Down-regulated in Mutation group
AQP2	-1.24541	-0.65408	0.00494607	0.0389986	2.30574	AQP2	Down-regulated in Mutation group
COL25A1	-1.23403	3.18678	0.00978089	0.0631091	2.00962	COL25A1	Down-regulated in Mutation group
CYP2W1	-1.23393	-0.671976	0.00245872	0.0238697	2.60929	CYP2W1	Down-regulated in Mutation group
RBFOX3	-1.22688	-1.29257	0.000121353	0.00256713	3.91595	RBFOX3	Down-regulated in Mutation group
CWH43	-1.22395	-0.0559441	0.00923206	0.0605571	2.0347	CWH43	Down-regulated in Mutation group
DLGAP2	-1.22184	-1.11544	0.000236679	0.00425047	3.62584	DLGAP2	Down-regulated in Mutation group
DLX3	-1.22151	2.09013	6.56e-06	0.000264882	5.18283	DLX3	Down-regulated in Mutation group
TREH	-1.22008	-0.650767	5.62e-05	0.00141281	4.25016	TREH	Down-regulated in Mutation group
XAGE2B	-1.21895	1.38497	0.0111491	0.0691604	1.95276	XAGE2B	Down-regulated in Mutation group
OIT3	-1.21351	0.338366	5.59e-06	0.000233053	5.25242	OIT3	Down-regulated in Mutation group
PCDHGA8	-1.21345	-0.153018	0.000162508	0.00321926	3.78912	PCDHGA8	Down-regulated in Mutation group
AZU1	-1.21097	-0.106549	0.000348908	0.00562794	3.45729	AZU1	Down-regulated in Mutation group
FER1L5	-1.21051	0.413714	3.82e-06	0.000169712	5.41765	FER1L5	Down-regulated in Mutation group
SLC22A31	-1.19846	6.92703	6.68e-06	0.000267873	5.17491	SLC22A31	Down-regulated in Mutation group
MYRFL	-1.19781	0.308224	0.00048935	0.00727392	3.31038	MYRFL	Down-regulated in Mutation group
CALB1	-1.19501	3.77266	0.0358952	0.150192	1.44496	CALB1	Down-regulated in Mutation group
LAIR2	-1.19096	0.631592	0.000328458	0.00538677	3.48352	LAIR2	Down-regulated in Mutation group
CYP11A1	-1.18924	1.03975	0.00016823	0.0033042	3.7741	CYP11A1	Down-regulated in Mutation group
SCGB3A2	-1.18891	8.58645	0.00324375	0.0291454	2.48895	SCGB3A2	Down-regulated in Mutation group
CYS1	-1.18807	2.8314	8.2e-06	0.000312269	5.08611	CYS1	Down-regulated in Mutation group
ADRB3	-1.18694	-1.90755	2.69e-05	0.000802798	4.57027	ADRB3	Down-regulated in Mutation group
KCNK17	-1.1868	1.35716	1.06e-05	0.000382159	4.9759	KCNK17	Down-regulated in Mutation group
ARHGDIG	-1.18218	-1.60214	0.000161338	0.00320175	3.79226	ARHGDIG	Down-regulated in Mutation group
NPY1R	-1.17794	1.1524	0.000381957	0.00604347	3.41799	NPY1R	Down-regulated in Mutation group
TAC4	-1.17505	0.853551	0.00078	0.0101929	3.10791	TAC4	Down-regulated in Mutation group
IL36G	-1.17458	-0.496144	0.00107322	0.0129197	2.96931	IL36G	Down-regulated in Mutation group
TMEM252	-1.16913	-2.12096	0.000214537	0.00396565	3.6685	TMEM252	Down-regulated in Mutation group
CITED1	-1.16573	-0.221145	0.000210382	0.0039141	3.67699	CITED1	Down-regulated in Mutation group
NKX2-8	-1.16545	0.65019	2.96e-05	0.000863829	4.52894	NKX2-8	Down-regulated in Mutation group
CST5	-1.16449	-1.02037	0.000246635	0.00437852	3.60795	CST5	Down-regulated in Mutation group
TINAG	-1.16225	0.485434	0.0400296	0.161081	1.39762	TINAG	Down-regulated in Mutation group
GJB1	-1.16185	4.44911	0.000676792	0.00912169	3.16954	GJB1	Down-regulated in Mutation group
CTSE	-1.16089	8.30428	0.000727262	0.00966352	3.13831	CTSE	Down-regulated in Mutation group
TAF1L	-1.15613	-2.13922	0.00139273	0.0156561	2.85613	TAF1L	Down-regulated in Mutation group
UNC13C	-1.15451	-1.10707	0.00122601	0.0142936	2.91151	UNC13C	Down-regulated in Mutation group
ATOH8	-1.15321	5.06679	1.48e-05	0.000497671	4.82951	ATOH8	Down-regulated in Mutation group
ZBTB16	-1.14606	2.47534	0.000139042	0.0028624	3.85685	ZBTB16	Down-regulated in Mutation group
ADRA2C	-1.14587	1.09539	3.49e-05	0.000989481	4.45675	ADRA2C	Down-regulated in Mutation group
FGF9	-1.14555	1.50238	0.000236511	0.00425047	3.62615	FGF9	Down-regulated in Mutation group
SERPINC1	-1.142	-1.86778	0.000182463	0.0034711	3.73883	SERPINC1	Down-regulated in Mutation group
SCTR	-1.14058	4.42137	0.000224362	0.00409118	3.64905	SCTR	Down-regulated in Mutation group
TMED6	-1.13935	1.86903	8.78e-05	0.00200869	4.05645	TMED6	Down-regulated in Mutation group
SCGB3A1	-1.13411	8.87452	0.0123205	0.0739034	1.90937	SCGB3A1	Down-regulated in Mutation group
EYA1	-1.13174	1.73092	0.000455997	0.00693557	3.34104	EYA1	Down-regulated in Mutation group
NPSR1	-1.12455	-0.923092	0.00523301	0.0406872	2.28125	NPSR1	Down-regulated in Mutation group
DIO3	-1.12448	-0.336845	0.000140689	0.00288695	3.85174	DIO3	Down-regulated in Mutation group
SLC16A4	-1.12446	5.37949	5.2e-06	0.000218048	5.28369	SLC16A4	Down-regulated in Mutation group
MYOZ1	-1.12411	1.07347	2.39e-06	0.000115573	5.6216	MYOZ1	Down-regulated in Mutation group
RND1	-1.12214	5.37778	7.43e-06	0.000291598	5.12904	RND1	Down-regulated in Mutation group
BLOC1S5-TXNDC5	-1.12125	0.416932	0.000438295	0.00672434	3.35823	BLOC1S5-TXNDC5	Down-regulated in Mutation group
PPEF1	-1.12004	0.66944	2.57e-05	0.000770526	4.59091	PPEF1	Down-regulated in Mutation group
MYBPHL	-1.11199	2.1056	0.00141015	0.0157949	2.85073	MYBPHL	Down-regulated in Mutation group
OLAH	-1.11177	-1.08158	0.0028719	0.0267807	2.54183	OLAH	Down-regulated in Mutation group
VSIG2	-1.11159	4.7466	0.000126249	0.0026597	3.89877	VSIG2	Down-regulated in Mutation group
SLC3A1	-1.10941	-0.273852	0.00162673	0.0175783	2.78869	SLC3A1	Down-regulated in Mutation group
NAPSA	-1.10029	10.639	3.79e-05	0.0010442	4.42185	NAPSA	Down-regulated in Mutation group
CST2	-1.09992	1.46266	0.000205331	0.00382829	3.68755	CST2	Down-regulated in Mutation group
TRIM17	-1.09926	2.4448	2.56e-05	0.000770526	4.59188	TRIM17	Down-regulated in Mutation group
SFTPA1	-1.09479	11.3793	0.00224633	0.0224251	2.64853	SFTPA1	Down-regulated in Mutation group
AREG	-1.09312	5.94972	0.000284169	0.00484631	3.54642	AREG	Down-regulated in Mutation group
APOBEC2	-1.09142	0.0746066	0.000892255	0.0112618	3.04951	APOBEC2	Down-regulated in Mutation group
SHISA6	-1.08914	-0.122007	0.000397687	0.00623487	3.40046	SHISA6	Down-regulated in Mutation group
BPIFB1	-1.08823	7.58781	0.00662418	0.0482938	2.17887	BPIFB1	Down-regulated in Mutation group
SFTPD	-1.08784	7.75578	0.000385858	0.00609528	3.41357	SFTPD	Down-regulated in Mutation group
TRHDE	-1.08625	0.539538	0.00253267	0.0244166	2.59642	TRHDE	Down-regulated in Mutation group
KLK13	-1.08209	2.95125	0.0132904	0.0778106	1.87646	KLK13	Down-regulated in Mutation group
EPHX1	-1.08137	8.69412	1.17e-07	9.11e-06	6.93103	EPHX1	Down-regulated in Mutation group
SLC5A2	-1.07915	0.68957	1.02e-05	0.00037091	4.99094	SLC5A2	Down-regulated in Mutation group
BRDT	-1.07784	2.80142	0.0300865	0.134088	1.52163	BRDT	Down-regulated in Mutation group
ECM1	-1.07469	6.40203	1.51e-05	0.000506463	4.82	ECM1	Down-regulated in Mutation group
NKD1	-1.0739	3.31565	6.97e-05	0.00168941	4.15661	NKD1	Down-regulated in Mutation group
IL1RL1	-1.0737	2.91878	0.000850817	0.0108583	3.07016	IL1RL1	Down-regulated in Mutation group
TMPRSS6	-1.0732	3.85067	0.00118994	0.0139513	2.92447	TMPRSS6	Down-regulated in Mutation group
AQP1	-1.07065	8.83353	6.02e-05	0.00149381	4.22074	AQP1	Down-regulated in Mutation group
B3GNT6	-1.06727	4.25653	0.00476751	0.0381152	2.32171	B3GNT6	Down-regulated in Mutation group
HSD17B6	-1.06419	4.58293	4.73e-05	0.00123376	4.32505	HSD17B6	Down-regulated in Mutation group
SLPI	-1.06173	8.77619	0.000285742	0.00486951	3.54403	SLPI	Down-regulated in Mutation group
HLA-G	-1.06162	3.83679	9.16e-05	0.00207028	4.03805	HLA-G	Down-regulated in Mutation group
OGN	-1.06141	2.78018	0.000350127	0.00564365	3.45577	OGN	Down-regulated in Mutation group
ITPKA	-1.05792	3.91855	0.000629056	0.00867545	3.20131	ITPKA	Down-regulated in Mutation group
ODC1	-1.05722	8.38354	4.86e-05	0.00125711	4.31343	ODC1	Down-regulated in Mutation group
ADCY2	-1.05548	0.76876	0.000292718	0.00496624	3.53355	ADCY2	Down-regulated in Mutation group
ANKRD29	-1.05292	4.12999	6.66e-06	0.000267526	5.17623	ANKRD29	Down-regulated in Mutation group
OPCML	-1.0514	-0.882232	0.000112864	0.00244979	3.94744	OPCML	Down-regulated in Mutation group
CLDN8	-1.05004	2.41273	0.010654	0.067021	1.97249	CLDN8	Down-regulated in Mutation group
FAXDC2	-1.04958	5.63033	3.36e-06	0.000152326	5.47417	FAXDC2	Down-regulated in Mutation group
MMP7	-1.0476	6.78042	0.000338462	0.00551176	3.47049	MMP7	Down-regulated in Mutation group
C4BPA	-1.0475	7.96054	0.000687846	0.00923616	3.16251	C4BPA	Down-regulated in Mutation group
SERPINA3	-1.04495	0.619292	0.00333097	0.029789	2.47743	SERPINA3	Down-regulated in Mutation group
PDZRN4	-1.0449	-0.421994	0.000989289	0.0122306	3.00468	PDZRN4	Down-regulated in Mutation group
GRIA4	-1.04399	-1.18897	0.00101249	0.0124103	2.99461	GRIA4	Down-regulated in Mutation group
SLC16A11	-1.04115	1.53753	9.6e-06	0.000351375	5.01766	SLC16A11	Down-regulated in Mutation group
SLC46A2	-1.04114	2.63187	0.000636533	0.00875224	3.19618	SLC46A2	Down-regulated in Mutation group
S100A5	-1.04016	0.0339039	0.000374989	0.00597298	3.42598	S100A5	Down-regulated in Mutation group
MYH7	-1.03797	-2.01276	0.0146614	0.082976	1.83383	MYH7	Down-regulated in Mutation group
SCNN1G	-1.03749	4.05993	5.32e-05	0.00134422	4.27416	SCNN1G	Down-regulated in Mutation group
KCNQ2	-1.03577	0.968015	0.0464311	0.176651	1.33319	KCNQ2	Down-regulated in Mutation group
IGFL2	-1.03178	1.50047	0.000472028	0.00711332	3.32603	IGFL2	Down-regulated in Mutation group
CYP2C9	-1.03017	-0.132697	0.005352	0.0414437	2.27148	CYP2C9	Down-regulated in Mutation group
UGT2B15	-1.03	2.12632	0.0472493	0.178595	1.3256	UGT2B15	Down-regulated in Mutation group
DDIT4L	-1.02934	3.66659	0.000162863	0.00321934	3.78818	DDIT4L	Down-regulated in Mutation group
ACTC1	-1.02854	-1.43337	0.000988249	0.0122243	3.00513	ACTC1	Down-regulated in Mutation group
SLC13A5	-1.02687	0.642283	0.00820763	0.0559667	2.08578	SLC13A5	Down-regulated in Mutation group
AATK	-1.01366	3.73402	1.29e-05	0.00044829	4.88868	AATK	Down-regulated in Mutation group
CDH15	-1.01246	2.35884	0.000117501	0.00251236	3.92996	CDH15	Down-regulated in Mutation group
SCNN1B	-1.01219	6.13691	2.26e-05	0.000691407	4.6466	SCNN1B	Down-regulated in Mutation group
CPM	-1.01036	8.10557	3.7e-05	0.00102495	4.4315	CPM	Down-regulated in Mutation group
DUOX2	-1.00754	4.54161	0.00880885	0.0585823	2.05508	DUOX2	Down-regulated in Mutation group
SFTPA2	-1.00689	11.7857	0.00439309	0.0361299	2.35723	SFTPA2	Down-regulated in Mutation group
MAGEE2	-1.00311	-1.48323	0.00272456	0.0256994	2.5647	MAGEE2	Down-regulated in Mutation group
STEAP1B	1.00077	0.913242	2.33e-05	0.000709882	4.63341	STEAP1B	Up-regulated in Mutation group
MCOLN3	1.00238	2.47322	5.39e-07	3.32e-05	6.26876	MCOLN3	Up-regulated in Mutation group
SALL3	1.00302	0.017411	0.0200494	0.102114	1.6979	SALL3	Up-regulated in Mutation group
TRPM5	1.00572	-0.233569	0.000778281	0.0101821	3.10886	TRPM5	Up-regulated in Mutation group
CCKBR	1.00746	-1.88164	0.00680032	0.049093	2.16747	CCKBR	Up-regulated in Mutation group
SV2A	1.01264	3.21317	1.89e-07	1.36e-05	6.72426	SV2A	Up-regulated in Mutation group
SLC51B	1.01341	1.47092	3.52e-05	0.000992352	4.45407	SLC51B	Up-regulated in Mutation group
HOXB8	1.01451	1.80843	0.00263655	0.0250757	2.57896	HOXB8	Up-regulated in Mutation group
GBP6	1.01623	1.50129	0.000115592	0.00248078	3.93707	GBP6	Up-regulated in Mutation group
FBXO43	1.01714	-0.213885	1.01e-11	2.16e-09	10.9973	FBXO43	Up-regulated in Mutation group
ANO3	1.01867	1.57978	0.000104579	0.002316	3.98055	ANO3	Up-regulated in Mutation group
LYZ	1.019	9.12096	2.11e-07	1.51e-05	6.67494	LYZ	Up-regulated in Mutation group
CPLX2	1.02323	4.97294	0.0353856	0.148657	1.45117	CPLX2	Up-regulated in Mutation group
TRPM6	1.02455	-0.218393	1.66e-06	8.54e-05	5.78027	TRPM6	Up-regulated in Mutation group
DLGAP3	1.0251	0.226353	4.45e-07	2.83e-05	6.35138	DLGAP3	Up-regulated in Mutation group
FOXD3	1.02565	-1.4273	0.000608834	0.00850401	3.2155	FOXD3	Up-regulated in Mutation group
GRIK1	1.02687	-0.617941	1.16e-05	0.000410494	4.93669	GRIK1	Up-regulated in Mutation group
S1PR5	1.02878	0.267453	2.63e-08	2.5e-06	7.58077	S1PR5	Up-regulated in Mutation group
SP8	1.02938	1.25668	0.00661137	0.0482484	2.17971	SP8	Up-regulated in Mutation group
SLC6A3	1.02993	3.32619	0.00207761	0.0210899	2.68244	SLC6A3	Up-regulated in Mutation group
DNAH11	1.03036	4.00188	1.49e-06	7.87e-05	5.82695	DNAH11	Up-regulated in Mutation group
CTCFL	1.03678	-0.00628237	0.024546	0.116993	1.61002	CTCFL	Up-regulated in Mutation group
DLX1	1.0397	-1.94179	0.000676934	0.00912169	3.16945	DLX1	Up-regulated in Mutation group
MGAT5B	1.04248	1.17475	1.64e-05	0.00053692	4.78647	MGAT5B	Up-regulated in Mutation group
PADI2	1.04731	4.00393	2.6e-09	3.43e-07	8.58466	PADI2	Up-regulated in Mutation group
ALX4	1.04975	-1.89331	0.000359758	0.00576644	3.44399	ALX4	Up-regulated in Mutation group
CCDC154	1.05086	1.48776	4.25e-06	0.000183667	5.37193	CCDC154	Up-regulated in Mutation group
DRP2	1.05151	0.383109	7.42e-07	4.37e-05	6.12939	DRP2	Up-regulated in Mutation group
2021-09-03	1.05284	3.06739	3.13e-08	2.94e-06	7.50397	2021-09-03	Up-regulated in Mutation group
RNF186	1.05735	0.198472	0.000612126	0.0085292	3.21316	RNF186	Up-regulated in Mutation group
NPTX2	1.06093	3.0262	7.33e-05	0.00176118	4.13479	NPTX2	Up-regulated in Mutation group
ST8SIA5	1.06213	-1.32449	9.41e-06	0.000345535	5.02656	ST8SIA5	Up-regulated in Mutation group
CADPS	1.06342	0.32997	1.54e-05	0.000513302	4.81179	CADPS	Up-regulated in Mutation group
HRASLS2	1.0639	0.936596	1.31e-05	0.000453233	4.88109	HRASLS2	Up-regulated in Mutation group
PSAPL1	1.07232	0.000196871	0.00359764	0.0315919	2.44398	PSAPL1	Up-regulated in Mutation group
PAX9	1.07498	3.93379	1.04e-06	5.89e-05	5.98382	PAX9	Up-regulated in Mutation group
CACNA1B	1.07698	0.370165	0.00184549	0.0192888	2.73389	CACNA1B	Up-regulated in Mutation group
ATP1A3	1.07757	1.98698	2.01e-06	9.92e-05	5.69737	ATP1A3	Up-regulated in Mutation group
ALDH1A1	1.07849	7.03678	2.31e-07	1.65e-05	6.63559	ALDH1A1	Up-regulated in Mutation group
FLG	1.07893	-0.881644	4.84e-07	3.04e-05	6.31555	FLG	Up-regulated in Mutation group
NEURL1	1.08019	1.87829	5.14e-05	0.00131609	4.28864	NEURL1	Up-regulated in Mutation group
HMSD	1.08028	-0.51164	9.29e-09	1.02e-06	8.03183	HMSD	Up-regulated in Mutation group
RPRM	1.08325	0.387447	5.09e-05	0.00130836	4.29314	RPRM	Up-regulated in Mutation group
CAMK2B	1.08748	1.66018	0.000176361	0.00340553	3.7536	CAMK2B	Up-regulated in Mutation group
S100A7A	1.09567	-1.49511	0.0357357	0.149716	1.4469	S100A7A	Up-regulated in Mutation group
CT45A10	1.09597	-1.93013	0.0372419	0.153695	1.42897	CT45A10	Up-regulated in Mutation group
RFX6	1.10319	-0.40358	0.0198817	0.101547	1.70155	RFX6	Up-regulated in Mutation group
NRCAM	1.10469	3.38335	5.23e-07	3.24e-05	6.28176	NRCAM	Up-regulated in Mutation group
PHYHIPL	1.10807	0.0481979	0.000140101	0.00287747	3.85356	PHYHIPL	Up-regulated in Mutation group
OPRD1	1.11569	1.13	3.04e-06	0.000139476	5.51676	OPRD1	Up-regulated in Mutation group
CHRM4	1.11574	-1.51221	1.75e-06	8.84e-05	5.75664	CHRM4	Up-regulated in Mutation group
LRP4	1.11588	4.04745	1.42e-08	1.48e-06	7.84777	LRP4	Up-regulated in Mutation group
PTN	1.11723	3.69266	1.34e-06	7.23e-05	5.87446	PTN	Up-regulated in Mutation group
BEND4	1.1242	-0.74428	1.7e-06	8.64e-05	5.76847	BEND4	Up-regulated in Mutation group
SLC16A6	1.12626	2.15493	7.97e-14	2.61e-11	13.0983	SLC16A6	Up-regulated in Mutation group
PTH2R	1.12745	-0.0533081	0.000146841	0.00297327	3.83315	PTH2R	Up-regulated in Mutation group
OR51E2	1.13259	-2.11027	0.00102046	0.0124813	2.9912	OR51E2	Up-regulated in Mutation group
RAET1L	1.13373	-1.72242	0.00109018	0.0130553	2.9625	RAET1L	Up-regulated in Mutation group
EYA2	1.13665	4.21126	3.81e-06	0.000169451	5.41938	EYA2	Up-regulated in Mutation group
SCN3A	1.13825	2.83648	0.000724884	0.00963751	3.13973	SCN3A	Up-regulated in Mutation group
CASP14	1.139	1.23057	0.0402062	0.161452	1.39571	CASP14	Up-regulated in Mutation group
ADAM23	1.13947	1.41834	1.47e-09	2.08e-07	8.83165	ADAM23	Up-regulated in Mutation group
CLC	1.14464	-0.676806	0.00171401	0.0182606	2.76599	CLC	Up-regulated in Mutation group
TMEM178B	1.14878	2.23393	5.91e-06	0.000243143	5.22852	TMEM178B	Up-regulated in Mutation group
KCNK9	1.14896	-0.225234	0.000672241	0.00907981	3.17248	KCNK9	Up-regulated in Mutation group
SYT5	1.15012	0.664465	0.000138169	0.00285055	3.85959	SYT5	Up-regulated in Mutation group
OGDHL	1.15029	1.86946	4.13e-05	0.0011204	4.38452	OGDHL	Up-regulated in Mutation group
TCEAL2	1.15689	0.297758	2.75e-06	0.00012956	5.56083	TCEAL2	Up-regulated in Mutation group
GNG4	1.1586	3.59283	8.97e-05	0.00203998	4.04715	GNG4	Up-regulated in Mutation group
CCDC67	1.15976	0.0276108	6.63e-08	5.53e-06	7.17843	CCDC67	Up-regulated in Mutation group
ILDR2	1.16186	1.31174	1.65e-09	2.32e-07	8.78341	ILDR2	Up-regulated in Mutation group
HOXD13	1.16302	-0.107797	0.0258317	0.12081	1.58785	HOXD13	Up-regulated in Mutation group
RSPO3	1.16359	3.5015	2.52e-05	0.000760672	4.59879	RSPO3	Up-regulated in Mutation group
MAGEA9	1.17652	-1.44684	0.0369438	0.152961	1.43246	MAGEA9	Up-regulated in Mutation group
DSCR8	1.17936	-0.511859	0.0223267	0.109278	1.65118	DSCR8	Up-regulated in Mutation group
SLITRK3	1.18104	-1.43742	2.71e-05	0.000807596	4.56711	SLITRK3	Up-regulated in Mutation group
CNIH2	1.18485	0.63466	6.03e-14	2.03e-11	13.2194	CNIH2	Up-regulated in Mutation group
GLYATL2	1.19044	0.943716	0.00239064	0.0233571	2.62149	GLYATL2	Up-regulated in Mutation group
CRB1	1.19185	-1.29498	2.21e-06	0.000107663	5.65607	CRB1	Up-regulated in Mutation group
C11orf53	1.19399	0.439032	0.00271885	0.0256667	2.56562	C11orf53	Up-regulated in Mutation group
WNK2	1.19414	3.94676	2.43e-10	3.91e-08	9.61412	WNK2	Up-regulated in Mutation group
FOXE1	1.1963	2.00254	0.000527942	0.0076734	3.27741	FOXE1	Up-regulated in Mutation group
ZNF488	1.20251	-0.121078	1.13e-05	0.000403402	4.94629	ZNF488	Up-regulated in Mutation group
ASCL1	1.20469	5.22434	0.00761449	0.0529687	2.11836	ASCL1	Up-regulated in Mutation group
MAPK4	1.2066	2.50564	0.000118917	0.00253085	3.92476	MAPK4	Up-regulated in Mutation group
KHDC1L	1.21871	-0.624102	0.00204901	0.0208457	2.68846	KHDC1L	Up-regulated in Mutation group
GSTA2	1.22171	2.76808	0.000313321	0.00521921	3.50401	GSTA2	Up-regulated in Mutation group
RIMKLA	1.22344	3.84568	3.54e-11	6.81e-09	10.4513	RIMKLA	Up-regulated in Mutation group
CDC20B	1.22578	1.54333	0.000363773	0.00581859	3.43917	CDC20B	Up-regulated in Mutation group
MT3	1.23172	-0.827238	2.87e-06	0.000133638	5.54234	MT3	Up-regulated in Mutation group
RAB3C	1.23278	0.139458	2.89e-07	1.98e-05	6.53892	RAB3C	Up-regulated in Mutation group
GUCY2C	1.2379	1.81262	2.45e-09	3.24e-07	8.61171	GUCY2C	Up-regulated in Mutation group
TAGLN3	1.238	-0.353904	0.000412841	0.00641977	3.38422	TAGLN3	Up-regulated in Mutation group
C1QL2	1.23934	1.58509	0.00233933	0.0230821	2.63091	C1QL2	Up-regulated in Mutation group
RUNDC3A	1.24199	1.58227	5.06e-07	3.16e-05	6.29586	RUNDC3A	Up-regulated in Mutation group
GABRQ	1.24331	-0.703829	9.63e-05	0.00215769	4.01637	GABRQ	Up-regulated in Mutation group
PEX5L	1.24443	0.507874	7.6e-06	0.000295341	5.11906	PEX5L	Up-regulated in Mutation group
PAH	1.24536	2.61754	0.00114685	0.013571	2.94049	PAH	Up-regulated in Mutation group
IRX4	1.24577	-0.854545	0.00766178	0.0532492	2.11567	IRX4	Up-regulated in Mutation group
BEX1	1.25426	1.18214	0.000398694	0.00624639	3.39936	BEX1	Up-regulated in Mutation group
UGT1A7	1.25674	-1.85819	0.00421944	0.0352819	2.37475	UGT1A7	Up-regulated in Mutation group
TRIM67	1.2597	-1.21839	1.5e-10	2.5e-08	9.8226	TRIM67	Up-regulated in Mutation group
HPX	1.26186	1.32829	9.52e-08	7.63e-06	7.02159	HPX	Up-regulated in Mutation group
MYH1	1.26898	-1.64082	2.24e-05	0.000689057	4.64924	MYH1	Up-regulated in Mutation group
SOX2	1.27524	4.49246	4.4e-07	2.8e-05	6.35666	SOX2	Up-regulated in Mutation group
COL9A3	1.27658	1.88864	4.36e-09	5.23e-07	8.36039	COL9A3	Up-regulated in Mutation group
PLEKHD1	1.2771	0.119707	7.31e-09	8.34e-07	8.13601	PLEKHD1	Up-regulated in Mutation group
C1QL1	1.27864	-0.497762	2.05e-07	1.47e-05	6.6892	C1QL1	Up-regulated in Mutation group
RAB39A	1.28101	-0.20658	1.2e-14	4.37e-12	13.9208	RAB39A	Up-regulated in Mutation group
CHRNA9	1.28141	2.22663	0.000625155	0.00863363	3.20401	CHRNA9	Up-regulated in Mutation group
LIN28B	1.28783	-0.0571504	0.0178101	0.0943218	1.74933	LIN28B	Up-regulated in Mutation group
BMP7	1.28893	3.03627	3.83e-07	2.49e-05	6.41674	BMP7	Up-regulated in Mutation group
KRT78	1.29268	-0.510569	3.63e-06	0.00016297	5.44056	KRT78	Up-regulated in Mutation group
STAC2	1.29544	1.40517	1.16e-05	0.000411348	4.93512	STAC2	Up-regulated in Mutation group
ZPBP2	1.29814	-1.88987	0.00127708	0.0147169	2.89378	ZPBP2	Up-regulated in Mutation group
AP3B2	1.30583	1.16734	3.47e-08	3.24e-06	7.45923	AP3B2	Up-regulated in Mutation group
PIWIL2	1.312	-0.137349	1.43e-07	1.07e-05	6.84441	PIWIL2	Up-regulated in Mutation group
IFNE	1.31599	-1.63683	9.25e-05	0.0020857	4.03366	IFNE	Up-regulated in Mutation group
FFAR2	1.3188	1.5491	1.41e-08	1.47e-06	7.85188	FFAR2	Up-regulated in Mutation group
FOXL2	1.32697	-1.77313	0.000784977	0.0102254	3.10514	FOXL2	Up-regulated in Mutation group
GRIK5	1.33162	1.39875	1.66e-08	1.71e-06	7.77897	GRIK5	Up-regulated in Mutation group
SHISA2	1.33363	4.21963	1e-07	7.88e-06	7.00007	SHISA2	Up-regulated in Mutation group
CDK5R2	1.33415	0.761298	5.13e-05	0.00131445	4.28974	CDK5R2	Up-regulated in Mutation group
LHX2	1.33901	-0.312583	1.55e-06	8.13e-05	5.81047	LHX2	Up-regulated in Mutation group
RIMS2	1.34041	1.36728	2.24e-05	0.000688493	4.65018	RIMS2	Up-regulated in Mutation group
ZNF713	1.34959	2.0216	2.04e-27	2.23e-24	26.6905	ZNF713	Up-regulated in Mutation group
IL17REL	1.3564	0.00892255	2.61e-08	2.5e-06	7.58279	IL17REL	Up-regulated in Mutation group
SRRM4	1.3712	-1.73354	4.7e-05	0.00123083	4.32753	SRRM4	Up-regulated in Mutation group
PPM1E	1.37153	1.02901	1.71e-11	3.49e-09	10.7679	PPM1E	Up-regulated in Mutation group
CTAG2	1.374	1.08385	0.0187628	0.0976527	1.7267	CTAG2	Up-regulated in Mutation group
RAB3B	1.37459	3.20831	4.22e-07	2.7e-05	6.37426	RAB3B	Up-regulated in Mutation group
SLC8A2	1.37818	0.0248588	5.58e-07	3.39e-05	6.25341	SLC8A2	Up-regulated in Mutation group
IRS4	1.3846	-1.97211	0.000978274	0.0121402	3.00954	IRS4	Up-regulated in Mutation group
HOXD11	1.3881	-1.42084	0.00213427	0.0215316	2.67075	HOXD11	Up-regulated in Mutation group
SNAP91	1.3936	-1.04136	2.05e-06	0.000100613	5.68919	SNAP91	Up-regulated in Mutation group
ZIC5	1.40693	-0.572399	0.000286754	0.00488313	3.54249	ZIC5	Up-regulated in Mutation group
ZNF804A	1.40886	-0.247864	1.34e-16	6.25e-14	15.8744	ZNF804A	Up-regulated in Mutation group
CHD5	1.41014	-1.29883	1.31e-10	2.23e-08	9.88194	CHD5	Up-regulated in Mutation group
KRT15	1.41166	5.97262	2.06e-10	3.38e-08	9.68532	KRT15	Up-regulated in Mutation group
DPYSL5	1.41273	0.620618	0.00338244	0.0301434	2.47077	DPYSL5	Up-regulated in Mutation group
SIM1	1.41342	-1.27298	0.000336972	0.00549341	3.47241	SIM1	Up-regulated in Mutation group
INA	1.41487	1.96189	2.4e-05	0.000730194	4.62	INA	Up-regulated in Mutation group
KIF1A	1.41703	5.28888	0.000133565	0.00277807	3.87431	KIF1A	Up-regulated in Mutation group
TCERG1L	1.4318	-1.05333	2.94e-05	0.000861099	4.5321	TCERG1L	Up-regulated in Mutation group
EPHA8	1.43787	-1.9224	4.92e-06	0.000208843	5.30802	EPHA8	Up-regulated in Mutation group
CLEC2L	1.43817	-0.477003	2.74e-05	0.000814392	4.56178	CLEC2L	Up-regulated in Mutation group
GRIK3	1.43838	0.763661	6.58e-06	0.00026517	5.1816	GRIK3	Up-regulated in Mutation group
RNF182	1.43889	0.57721	1.48e-11	3.06e-09	10.8293	RNF182	Up-regulated in Mutation group
TMEM145	1.43934	0.394891	9.86e-12	2.13e-09	11.0063	TMEM145	Up-regulated in Mutation group
HRASLS5	1.45934	1.70317	4.09e-08	3.66e-06	7.38827	HRASLS5	Up-regulated in Mutation group
ATP4A	1.4613	-1.91494	0.000191849	0.0036252	3.71704	ATP4A	Up-regulated in Mutation group
ZBTB8B	1.46318	-0.74052	5.51e-09	6.45e-07	8.2585	ZBTB8B	Up-regulated in Mutation group
HEPACAM2	1.46339	2.14477	0.000112013	0.00243822	3.95073	HEPACAM2	Up-regulated in Mutation group
MOV10L1	1.46674	-0.113858	1.05e-13	3.37e-11	12.9808	MOV10L1	Up-regulated in Mutation group
HTR1B	1.46759	-1.31089	2.5e-08	2.4e-06	7.60226	HTR1B	Up-regulated in Mutation group
SOX11	1.47612	2.42071	5.85e-06	0.000241068	5.23302	SOX11	Up-regulated in Mutation group
SERPINA10	1.47816	-0.665422	2.94e-05	0.000861099	4.53197	SERPINA10	Up-regulated in Mutation group
CAMK2N2	1.47851	-0.23558	3.48e-11	6.81e-09	10.4582	CAMK2N2	Up-regulated in Mutation group
PLA2G3	1.48248	1.23777	2e-08	2.01e-06	7.69809	PLA2G3	Up-regulated in Mutation group
GRM1	1.48567	-2.01758	3.83e-15	1.57e-12	14.4166	GRM1	Up-regulated in Mutation group
CDKN2A	1.48688	4.74168	1.45e-10	2.44e-08	9.83854	CDKN2A	Up-regulated in Mutation group
BCAN	1.48806	1.1681	2.29e-12	5.64e-10	11.6403	BCAN	Up-regulated in Mutation group
SNAP25	1.48946	1.81015	5.75e-11	1.06e-08	10.2401	SNAP25	Up-regulated in Mutation group
SOHLH1	1.49956	-1.59193	0.000354855	0.0056998	3.44995	SOHLH1	Up-regulated in Mutation group
PAGE5	1.51663	-0.00732111	0.00121256	0.0141729	2.9163	PAGE5	Up-regulated in Mutation group
MYO3A	1.52292	-0.0906829	9.6e-08	7.64e-06	7.01762	MYO3A	Up-regulated in Mutation group
INSM1	1.52782	2.31967	0.000144509	0.00294187	3.8401	INSM1	Up-regulated in Mutation group
ZDHHC22	1.53022	-1.93306	6.91e-05	0.00167503	4.16078	ZDHHC22	Up-regulated in Mutation group
SH3GL2	1.53558	-0.199675	4.13e-07	2.65e-05	6.38387	SH3GL2	Up-regulated in Mutation group
C1orf110	1.5492	0.777345	8.89e-06	0.00033282	5.05127	C1orf110	Up-regulated in Mutation group
GRP	1.55419	1.48663	1.52e-07	1.13e-05	6.81837	GRP	Up-regulated in Mutation group
PHF21B	1.55442	-1.90516	1.27e-09	1.81e-07	8.89735	PHF21B	Up-regulated in Mutation group
TFAP2D	1.55616	0.691507	0.00017589	0.00340217	3.75476	TFAP2D	Up-regulated in Mutation group
CLCA1	1.56215	-0.813488	0.00175263	0.0185809	2.75631	CLCA1	Up-regulated in Mutation group
VWA5B2	1.56453	0.348826	3.89e-10	6.02e-08	9.41029	VWA5B2	Up-regulated in Mutation group
SLC5A5	1.566	2.42109	7.22e-07	4.26e-05	6.14157	SLC5A5	Up-regulated in Mutation group
MAGEB16	1.56699	-1.7779	0.0073881	0.0520573	2.13147	MAGEB16	Up-regulated in Mutation group
FOXD1	1.56716	0.587232	9.8e-08	7.75e-06	7.00879	FOXD1	Up-regulated in Mutation group
NEUROD1	1.57048	2.08241	0.0051892	0.0404288	2.2849	NEUROD1	Up-regulated in Mutation group
SVOP	1.59636	-2.04545	7.68e-06	0.000296519	5.11439	SVOP	Up-regulated in Mutation group
HMP19	1.59835	1.605	0.000130139	0.0027316	3.88559	HMP19	Up-regulated in Mutation group
GSTA1	1.62635	4.75827	9.76e-09	1.07e-06	8.01062	GSTA1	Up-regulated in Mutation group
PAGE2B	1.63082	-0.401715	0.000776079	0.0101591	3.11009	PAGE2B	Up-regulated in Mutation group
NCAM1	1.63867	2.83607	1.29e-11	2.69e-09	10.8895	NCAM1	Up-regulated in Mutation group
CAMP	1.64192	-0.751694	2.08e-14	7.46e-12	13.6811	CAMP	Up-regulated in Mutation group
CEL	1.64329	2.34648	3.5e-08	3.24e-06	7.45555	CEL	Up-regulated in Mutation group
OXGR1	1.6458	-1.65446	2e-09	2.69e-07	8.69804	OXGR1	Up-regulated in Mutation group
SSX5	1.64675	-1.24359	0.00243141	0.0236747	2.61414	SSX5	Up-regulated in Mutation group
MAGEB17	1.65015	-1.95806	1.68e-06	8.63e-05	5.77411	MAGEB17	Up-regulated in Mutation group
SCGN	1.65698	-0.0408	0.000122496	0.00258776	3.91188	SCGN	Up-regulated in Mutation group
NLRP11	1.65861	-0.0534822	3.91e-06	0.000172922	5.40754	NLRP11	Up-regulated in Mutation group
NEFH	1.66958	3.06204	2.83e-09	3.71e-07	8.54747	NEFH	Up-regulated in Mutation group
MUC12	1.67755	0.602303	4.93e-15	1.91e-12	14.3075	MUC12	Up-regulated in Mutation group
KLK1	1.68027	0.838816	6.42e-12	1.43e-09	11.1925	KLK1	Up-regulated in Mutation group
NTRK2	1.68171	3.10384	6.67e-12	1.47e-09	11.1758	NTRK2	Up-regulated in Mutation group
ASB11	1.68267	-0.678417	1.57e-07	1.16e-05	6.80434	ASB11	Up-regulated in Mutation group
KCNH7	1.68333	-1.62631	2.71e-11	5.36e-09	10.5664	KCNH7	Up-regulated in Mutation group
FOXN4	1.68853	-0.591753	1.7e-06	8.64e-05	5.76863	FOXN4	Up-regulated in Mutation group
DMRTC2	1.69894	-1.06479	6.27e-05	0.00154591	4.20257	DMRTC2	Up-regulated in Mutation group
INSL6	1.70414	-1.87856	1.05e-05	0.000380682	4.97827	INSL6	Up-regulated in Mutation group
KCNJ3	1.72302	-1.89633	5.39e-08	4.62e-06	7.26863	KCNJ3	Up-regulated in Mutation group
CNTFR	1.72968	-0.755791	1.3e-12	3.48e-10	11.8847	CNTFR	Up-regulated in Mutation group
CELF3	1.73202	1.80571	1.58e-06	8.26e-05	5.80075	CELF3	Up-regulated in Mutation group
UGT3A1	1.74022	1.66757	0.00174419	0.0185112	2.75841	UGT3A1	Up-regulated in Mutation group
NOL4	1.74081	0.332152	4.62e-08	4.06e-06	7.33493	NOL4	Up-regulated in Mutation group
SYNPR	1.74286	-2.07958	3.69e-07	2.41e-05	6.43239	SYNPR	Up-regulated in Mutation group
NKAIN2	1.74772	0.0182326	1.11e-08	1.19e-06	7.95473	NKAIN2	Up-regulated in Mutation group
UNC79	1.74823	-0.0982102	1.79e-20	1.21e-17	19.746	UNC79	Up-regulated in Mutation group
SLC17A7	1.7485	0.0236905	1.66e-15	7.19e-13	14.7793	SLC17A7	Up-regulated in Mutation group
SP9	1.7714	-1.68181	0.000109888	0.00240319	3.95905	SP9	Up-regulated in Mutation group
HAPLN1	1.77414	1.47592	1.18e-11	2.48e-09	10.9277	HAPLN1	Up-regulated in Mutation group
RAX	1.77471	-2.08853	2.57e-05	0.000770526	4.59035	RAX	Up-regulated in Mutation group
CT45A1	1.77637	-1.60171	0.00156159	0.0170443	2.80643	CT45A1	Up-regulated in Mutation group
LDHAL6A	1.77647	-1.78454	6.07e-16	2.73e-13	15.2167	LDHAL6A	Up-regulated in Mutation group
NECAB2	1.78175	0.223448	3.36e-12	8.02e-10	11.4736	NECAB2	Up-regulated in Mutation group
CNTNAP2	1.79266	3.03424	2.53e-10	4.03e-08	9.59624	CNTNAP2	Up-regulated in Mutation group
FMR1NB	1.79563	-1.72998	8.9e-05	0.00202718	4.0508	FMR1NB	Up-regulated in Mutation group
KCNB2	1.79806	-1.09353	1.32e-07	9.99e-06	6.88066	KCNB2	Up-regulated in Mutation group
LRFN2	1.80122	-1.10628	5.73e-08	4.87e-06	7.24173	LRFN2	Up-regulated in Mutation group
SERPINE2	1.80136	5.33969	9.72e-26	9.68e-23	25.0125	SERPINE2	Up-regulated in Mutation group
TEX15	1.8086	-0.0937916	8.43e-07	4.9e-05	6.07415	TEX15	Up-regulated in Mutation group
TKTL1	1.81648	1.73842	4.23e-06	0.000183125	5.37403	TKTL1	Up-regulated in Mutation group
TM4SF20	1.81695	1.65266	0.000178756	0.00343443	3.74774	TM4SF20	Up-regulated in Mutation group
TPH1	1.83994	0.273706	4.21e-19	2.54e-16	18.3762	TPH1	Up-regulated in Mutation group
KRT40	1.84389	0.731744	8.13e-08	6.61e-06	7.08977	KRT40	Up-regulated in Mutation group
FOXG1	1.85281	-0.767396	4.01e-05	0.00109358	4.3971	FOXG1	Up-regulated in Mutation group
CABP7	1.8953	0.0665026	2.27e-20	1.49e-17	19.6434	CABP7	Up-regulated in Mutation group
FGF5	1.94581	-0.0700759	5.42e-07	3.33e-05	6.26617	FGF5	Up-regulated in Mutation group
USP41	1.94617	-1.87803	1.4e-13	4.33e-11	12.8549	USP41	Up-regulated in Mutation group
SV2B	1.94644	1.07487	4.44e-28	5.09e-25	27.3522	SV2B	Up-regulated in Mutation group
NTS	1.95139	6.44678	2.17e-05	0.000673419	4.66272	NTS	Up-regulated in Mutation group
PVALB	1.95674	-0.783344	3.84e-21	2.67e-18	20.4152	PVALB	Up-regulated in Mutation group
KIR3DL2	1.97118	-1.6433	5.77e-12	1.3e-09	11.2391	KIR3DL2	Up-regulated in Mutation group
KCNH6	1.97438	0.413079	1.09e-10	1.86e-08	9.96274	KCNH6	Up-regulated in Mutation group
KLK5	1.98767	2.0955	5.09e-06	0.000213811	5.29324	KLK5	Up-regulated in Mutation group
MAGEA11	2.00924	-0.511849	7.73e-05	0.00183111	4.11164	MAGEA11	Up-regulated in Mutation group
TMC2	2.02547	-0.40452	4.63e-14	1.58e-11	13.3344	TMC2	Up-regulated in Mutation group
ADH7	2.04356	1.75974	6.6e-08	5.52e-06	7.1807	ADH7	Up-regulated in Mutation group
KCNH1	2.04366	-1.80263	1.08e-23	9.17e-21	22.9665	KCNH1	Up-regulated in Mutation group
CYP4F22	2.04453	-0.78094	1.17e-26	1.22e-23	25.931	CYP4F22	Up-regulated in Mutation group
DGKB	2.04502	-0.805107	2.11e-12	5.31e-10	11.6757	DGKB	Up-regulated in Mutation group
ATP12A	2.05651	2.40956	4.63e-11	8.69e-09	10.3347	ATP12A	Up-regulated in Mutation group
KRT5	2.05755	5.84789	2.22e-09	2.96e-07	8.65287	KRT5	Up-regulated in Mutation group
CLLU1OS	2.06385	-1.67652	4.46e-13	1.31e-10	12.3506	CLLU1OS	Up-regulated in Mutation group
UNC80	2.07795	-0.969474	2.3e-15	9.77e-13	14.6378	UNC80	Up-regulated in Mutation group
CHRNB2	2.08122	0.659833	8.18e-13	2.29e-10	12.0872	CHRNB2	Up-regulated in Mutation group
GPR128	2.09636	-0.459984	2.35e-06	0.000113715	5.62956	GPR128	Up-regulated in Mutation group
NPPA	2.10971	-1.67436	1.53e-30	2.2e-27	29.8141	NPPA	Up-regulated in Mutation group
CEACAM7	2.12498	3.49688	3.56e-11	6.81e-09	10.4481	CEACAM7	Up-regulated in Mutation group
TAF7L	2.13545	-0.215439	4.8e-15	1.91e-12	14.3188	TAF7L	Up-regulated in Mutation group
SYT4	2.14293	1.58415	2.99e-06	0.000137834	5.52365	SYT4	Up-regulated in Mutation group
CPN1	2.16226	-0.577701	8e-05	0.00187298	4.09694	CPN1	Up-regulated in Mutation group
PRLHR	2.16618	-1.70463	5.06e-06	0.000213121	5.29601	PRLHR	Up-regulated in Mutation group
IL19	2.17875	-2.18006	1.7e-13	5.19e-11	12.7699	IL19	Up-regulated in Mutation group
DAPL1	2.17995	-0.115543	6.32e-15	2.41e-12	14.1995	DAPL1	Up-regulated in Mutation group
NRXN1	2.18925	-0.550603	1.27e-13	4.04e-11	12.8965	NRXN1	Up-regulated in Mutation group
FAM57B	2.20006	-1.11396	2.43e-31	3.99e-28	30.6137	FAM57B	Up-regulated in Mutation group
LBP	2.24205	3.18977	4.98e-09	5.85e-07	8.30306	LBP	Up-regulated in Mutation group
T	2.24371	0.371471	2.44e-10	3.91e-08	9.61312	T	Up-regulated in Mutation group
TFAP2B	2.2561	0.494324	3.49e-07	2.33e-05	6.45725	TFAP2B	Up-regulated in Mutation group
UNC5D	2.2707	0.968752	1.89e-08	1.93e-06	7.72337	UNC5D	Up-regulated in Mutation group
CALML3	2.28054	2.32405	1.39e-08	1.46e-06	7.85829	CALML3	Up-regulated in Mutation group
ELAVL3	2.29388	-1.03918	1.47e-10	2.46e-08	9.83185	ELAVL3	Up-regulated in Mutation group
CPN2	2.3051	-2.2989	6.61e-25	6.31e-22	24.1799	CPN2	Up-regulated in Mutation group
ART3	2.30803	-2.05366	1.54e-23	1.22e-20	22.8123	ART3	Up-regulated in Mutation group
CHRM2	2.31374	-2.04292	4.91e-15	1.91e-12	14.3085	CHRM2	Up-regulated in Mutation group
SPATA21	2.32295	-2.17471	2.35e-15	9.8e-13	14.6287	SPATA21	Up-regulated in Mutation group
KRT4	2.3474	3.43984	5.06e-17	2.47e-14	16.2961	KRT4	Up-regulated in Mutation group
FOXI1	2.36143	-0.54159	8.92e-10	1.29e-07	9.04968	FOXI1	Up-regulated in Mutation group
SCG3	2.38377	2.00244	4.58e-14	1.58e-11	13.3396	SCG3	Up-regulated in Mutation group
ACTL6B	2.40702	-1.45502	7.45e-10	1.1e-07	9.12776	ACTL6B	Up-regulated in Mutation group
NGB	2.40913	-1.86407	1.96e-09	2.64e-07	8.70803	NGB	Up-regulated in Mutation group
ST18	2.41805	0.707851	2.77e-24	2.54e-21	23.5573	ST18	Up-regulated in Mutation group
LHX8	2.41901	-1.36346	8.86e-09	9.85e-07	8.05273	LHX8	Up-regulated in Mutation group
ASXL3	2.42086	1.02345	1.24e-29	1.57e-26	28.9081	ASXL3	Up-regulated in Mutation group
GRIA2	2.55397	-1.2346	1.77e-17	9.45e-15	16.7513	GRIA2	Up-regulated in Mutation group
STXBP5L	2.595	-0.120895	6.56e-14	2.18e-11	13.1834	STXBP5L	Up-regulated in Mutation group
CHGA	2.60458	2.95428	2.5e-11	4.99e-09	10.6013	CHGA	Up-regulated in Mutation group
TDRD12	2.61101	0.732624	1.65e-23	1.26e-20	22.7823	TDRD12	Up-regulated in Mutation group
KRT13	2.68176	3.33042	3.25e-16	1.49e-13	15.4876	KRT13	Up-regulated in Mutation group
NMRK2	2.69942	-2.4779	2.16e-17	1.13e-14	16.6655	NMRK2	Up-regulated in Mutation group
SPIC	2.74127	-1.60435	1.08e-14	4e-12	13.9658	SPIC	Up-regulated in Mutation group
ZACN	2.78011	-0.0323819	2.3e-75	5.27e-71	74.638	ZACN	Up-regulated in Mutation group
KCNA1	2.86454	-1.59234	2.93e-20	1.87e-17	19.5328	KCNA1	Up-regulated in Mutation group
2021-03-04	2.86532	0.880486	1.98e-31	3.49e-28	30.704	2021-03-04	Up-regulated in Mutation group
NXPH1	2.93942	-1.30937	9.96e-24	8.78e-21	23.0019	NXPH1	Up-regulated in Mutation group
DRD2	3.00121	-0.63211	3.23e-33	8.23e-30	32.4906	DRD2	Up-regulated in Mutation group
PROKR1	3.05592	-1.42374	3.02e-33	8.23e-30	32.5204	PROKR1	Up-regulated in Mutation group
TMEM179	3.06499	-0.0231881	4.88e-20	3.02e-17	19.3119	TMEM179	Up-regulated in Mutation group
CALML5	3.13048	2.72714	2.24e-12	5.59e-10	11.6491	CALML5	Up-regulated in Mutation group
TMEM151B	3.16768	-1.45436	2.45e-53	1.87e-49	52.6112	TMEM151B	Up-regulated in Mutation group
XKR7	3.22078	0.000209199	9.7e-19	5.56e-16	18.0133	XKR7	Up-regulated in Mutation group
STMN2	3.25958	1.13185	1.31e-38	5.25e-35	37.8835	STMN2	Up-regulated in Mutation group
SEZ6	3.39393	0.215529	1.18e-33	3.86e-30	32.9287	SEZ6	Up-regulated in Mutation group
CRISP3	3.42822	1.64851	1.77e-21	1.26e-18	20.753	CRISP3	Up-regulated in Mutation group
CPB1	3.5586	1.08468	4.57e-29	5.51e-26	28.3403	CPB1	Up-regulated in Mutation group
A2ML1	3.62597	2.46405	1.21e-31	2.53e-28	30.9156	A2ML1	Up-regulated in Mutation group
KIR2DL1	3.76747	-0.00457383	6.44e-30	8.69e-27	29.1909	KIR2DL1	Up-regulated in Mutation group
SNX31	3.83013	-1.33333	1.07e-53	1.23e-49	52.9708	SNX31	Up-regulated in Mutation group
SOST	4.04358	0.269754	1.37e-38	5.25e-35	37.8621	SOST	Up-regulated in Mutation group
GCG	5.64452	1.41431	1.07e-30	1.63e-27	29.9726	GCG	Up-regulated in Mutation group
VGLL2	6.4088	0.767787	5.5e-49	3.15e-45	48.2598	VGLL2	Up-regulated in Mutation group

## Sheet: DEmiRNA
ID	logFC	AveExpr	t	P.Value	adj.P.Val	B	logP	Group	Label
MIMAT0001413	1.17234	3.44371	4.68179	3.79776e-06	0.0035329	3.93054	5.42047	Up-regulated in Mutation group	MIMAT0001413
MIMAT0000707	0.928441	2.8565	4.5997	5.54905e-06	0.0035329	3.56789	5.25578	Up-regulated in Mutation group	MIMAT0000707
MIMAT0004611	0.528756	3.03627	4.34219	1.7532e-05	0.00837152	2.48633	4.75617	Up-regulated in Mutation group	MIMAT0004611
MIMAT0002170	0.956057	0.408949	5.07162	2.23212e-05	0.00852672	1.35208	4.65128	Up-regulated in Mutation group	MIMAT0002170
MIMAT0022274	0.691158	0.451605	4.129	6.63437e-05	0.0144368	1.3589	4.1782	Up-regulated in Mutation group	MIMAT0022274
MIMAT0000772	0.706017	3.92036	3.99035	7.72939e-05	0.0144368	1.10023	4.11185	Up-regulated in Mutation group	MIMAT0000772
MIMAT0004672	0.529479	8.36533	3.98756	7.81762e-05	0.0144368	1.08967	4.10693	Up-regulated in Mutation group	MIMAT0004672
MIMAT0005825	0.536506	4.63531	3.90058	0.000110988	0.0144787	0.763914	3.95472	Up-regulated in Mutation group	MIMAT0005825
MIMAT0005797	0.527379	3.72622	3.87829	0.000121288	0.0144787	0.681543	3.91618	Up-regulated in Mutation group	MIMAT0005797
MIMAT0005955	1.69239	0.433333	3.92097	0.000284102	0.022379	-1.50214	3.54653	Up-regulated in Mutation group	MIMAT0005955
MIMAT0004752	0.61202	1.13106	3.62905	0.000328677	0.0237545	-0.186717	3.48323	Up-regulated in Mutation group
MIMAT0001080	1.23072	4.78462	3.48532	0.000541067	0.0322949	-0.698328	3.26675	Up-regulated in Mutation group
MIMAT0000103	0.61394	3.38143	3.41992	0.000684906	0.0371982	-0.91443	3.16437	Up-regulated in Mutation group
MIMAT0019814	-0.863753	4.95939	-3.37297	0.000809646	0.0371982	-1.06725	3.09171	Up-regulated in Wild group	MIMAT0019814
MIMAT0000261	0.541004	13.1839	3.34333	0.0008987	0.0390118	-1.16266	3.04639	Up-regulated in Mutation group
MIMAT0019009	2.29639	0.948485	3.79442	0.00141925	0.0511467	-1.75179	2.84794	Up-regulated in Mutation group
MIMAT0000758	-0.730573	5.42256	-3.19802	0.00148382	0.0515289	-1.61886	2.82862	Up-regulated in Wild group	MIMAT0000758
MIMAT0004504	0.859449	2.07004	3.19339	0.00151822	0.0517822	-1.62561	2.81866	Up-regulated in Mutation group
MIMAT0019010	1.94576	0.844996	3.45542	0.00212731	0.0625102	-1.92903	2.67217	Up-regulated in Mutation group
MIMAT0007891	0.514508	0.39669	3.25567	0.0023347	0.0655777	-1.48902	2.63177	Up-regulated in Mutation group
MIMAT0000738	1.15236	0.602739	3.03167	0.00345228	0.0874906	-1.86239	2.46189	Up-regulated in Mutation group
MIMAT0006790	0.901982	2.91608	2.69807	0.00724792	0.138037	-3.03938	2.13979	Up-regulated in Mutation group
MIMAT0013518	0.552043	0.626216	2.70904	0.00839698	0.150632	-2.55872	2.07588	Up-regulated in Mutation group
MIMAT0004978	0.506266	1.24278	2.64725	0.00843855	0.150632	-3.10981	2.07373	Up-regulated in Mutation group
MIMAT0000441	0.941425	9.58134	2.6119	0.0093125	0.156025	-3.26139	2.03093	Up-regulated in Mutation group
MIMAT0000089	0.786242	2.58265	2.57092	0.0105117	0.16323	-3.35986	1.97833	Up-regulated in Mutation group
MIMAT0026480	0.545225	3.30887	2.42281	0.0158081	0.199957	-3.7225	1.80112	Up-regulated in Mutation group
MIMAT0018117	1.48933	0.932836	2.64856	0.016223	0.200732	-3.03003	1.78987	Up-regulated in Mutation group
MIMAT0002880	-0.742454	3.55525	-2.38882	0.017326	0.206829	-3.80208	1.7613	Up-regulated in Wild group	MIMAT0002880
MIMAT0022487	0.516506	0.66874	2.38563	0.0203234	0.220555	-3.28303	1.692	Up-regulated in Mutation group
MIMAT0000442	0.585963	1.86271	2.30461	0.0216997	0.227727	-3.95658	1.66355	Up-regulated in Mutation group
MIMAT0014996	0.510449	0.56625	2.27772	0.0244804	0.243529	-3.57153	1.61118	Up-regulated in Mutation group
MIMAT0000763	-0.55773	8.75414	-2.25028	0.0249255	0.245259	-4.11449	1.60336	Up-regulated in Wild group	MIMAT0000763
MIMAT0002881	-0.649951	2.41901	-2.21695	0.0271638	0.260718	-4.16801	1.56601	Up-regulated in Wild group	MIMAT0002881
MIMAT0003882	1.14351	2.68659	2.00199	0.0463196	0.353882	-4.40843	1.33424	Up-regulated in Mutation group
MIMAT0000266	0.888034	6.44189	1.99587	0.0465647	0.354337	-4.64032	1.33194	Up-regulated in Mutation group

## Sheet: DElncRNA
	logFC	logCPM	PValue	FDR	logP	ID	Group	Label
AF003626.1	-4.63367	-1.43903	1.11299e-06	6.22217e-05	5.95351	AF003626.1	Down-regulated in Mutation group	AF003626.1
RP11-323H21.3	-3.98561	-0.449467	3.64204e-05	0.00101556	4.43866	RP11-323H21.3	Down-regulated in Mutation group	RP11-323H21.3
AC079466.1	-3.87286	-0.416521	7.15628e-06	0.000283297	5.14531	AC079466.1	Down-regulated in Mutation group	AC079466.1
RP11-587P21.2	-3.70793	-1.47101	7.66946e-06	0.000296457	5.11524	RP11-587P21.2	Down-regulated in Mutation group	RP11-587P21.2
RP11-230G5.2	-3.02895	0.105884	2.14406e-06	0.000105009	5.66876	RP11-230G5.2	Down-regulated in Mutation group	RP11-230G5.2
AC003092.1	-2.98352	-0.79066	5.75744e-06	0.000238637	5.23977	AC003092.1	Down-regulated in Mutation group	AC003092.1
AP000688.29	-2.52558	-0.775985	7.62115e-06	0.000295574	5.11798	AP000688.29	Down-regulated in Mutation group	AP000688.29
LINC00940	-2.45724	-1.91899	2.51391e-07	1.77296e-05	6.59965	LINC00940	Down-regulated in Mutation group	LINC00940
RP11-352B15.2	-2.44039	-1.94826	0.000382051	0.00604347	3.41788	RP11-352B15.2	Down-regulated in Mutation group	RP11-352B15.2
LINC00922	-2.35715	0.979137	1.02698e-08	1.12092e-06	7.98844	LINC00922	Down-regulated in Mutation group	LINC00922
RP11-157E21.1	-2.14294	-0.645533	2.15206e-05	0.000667489	4.66714	RP11-157E21.1	Down-regulated in Mutation group
RP11-309M7.1	-2.13536	-2.01787	7.99986e-05	0.00187298	4.09692	RP11-309M7.1	Down-regulated in Mutation group
RP11-148B3.2	-2.1079	-0.240116	3.68876e-05	0.00102237	4.43312	RP11-148B3.2	Down-regulated in Mutation group
UG0898H09	-2.09522	-0.339185	4.75575e-05	0.00123376	4.32278	UG0898H09	Down-regulated in Mutation group
BANCR	-2.06941	0.290957	3.65116e-06	0.000163774	5.43757	BANCR	Down-regulated in Mutation group
LINC01511	-2.05704	0.473618	0.0013777	0.0155341	2.86085	LINC01511	Down-regulated in Mutation group
C5orf17	-1.95675	-0.275737	0.000283974	0.00484631	3.54672	C5orf17	Down-regulated in Mutation group
RP11-333A23.4	-1.9475	-1.15423	0.000210797	0.00391745	3.67614	RP11-333A23.4	Down-regulated in Mutation group
LINC01108	-1.90303	0.15114	4.74377e-05	0.00123376	4.32388	LINC01108	Down-regulated in Mutation group
RP11-6J21.2	-1.85207	-1.11104	7.54739e-06	0.000293972	5.1222	RP11-6J21.2	Down-regulated in Mutation group
CTD-3032H12.1	-1.82867	-1.87215	1.19216e-06	6.60037e-05	5.92366	CTD-3032H12.1	Down-regulated in Mutation group
LINC01214	-1.72342	-1.36628	0.001062	0.0128251	2.97388	LINC01214	Down-regulated in Mutation group
FLJ22447	-1.71721	1.85621	8.42322e-06	0.000317547	5.07452	FLJ22447	Down-regulated in Mutation group
RP11-359E19.2	-1.6897	1.36005	0.00142582	0.0159265	2.84594	RP11-359E19.2	Down-regulated in Mutation group
RP11-63E9.1	-1.65206	-0.276458	0.000872599	0.0110808	3.05919	RP11-63E9.1	Down-regulated in Mutation group
LINC01257	-1.6498	-1.25653	0.0127808	0.075815	1.89344	LINC01257	Down-regulated in Mutation group
RP11-457M11.5	-1.64116	-0.855149	0.0085606	0.0575418	2.0675	RP11-457M11.5	Down-regulated in Mutation group
RP3-410C9.2	-1.63437	-1.65056	0.000363187	0.00581328	3.43987	RP3-410C9.2	Down-regulated in Mutation group
RP11-85G21.2	-1.62439	-1.76896	0.000309297	0.0051857	3.50962	RP11-85G21.2	Down-regulated in Mutation group
RP11-412H8.2	-1.52997	-0.953668	0.00276913	0.0260234	2.55766	RP11-412H8.2	Down-regulated in Mutation group
CTD-2292M14.1	-1.48124	-1.46258	0.000458582	0.00696565	3.33858	CTD-2292M14.1	Down-regulated in Mutation group
RP11-167B3.2	-1.39832	-1.61377	0.000817975	0.0105271	3.08726	RP11-167B3.2	Down-regulated in Mutation group
CTD-2015G9.2	-1.38103	0.447451	0.00346845	0.0307366	2.45986	CTD-2015G9.2	Down-regulated in Mutation group
RP11-635O16.2	-1.36177	-0.457554	0.000353479	0.00568597	3.45164	RP11-635O16.2	Down-regulated in Mutation group
PCAT14	-1.31975	-0.633804	0.0187193	0.0975147	1.72771	PCAT14	Down-regulated in Mutation group
RP1-60O19.1	-1.2825	0.358022	0.000980696	0.012161	3.00847	RP1-60O19.1	Down-regulated in Mutation group
LINC01206	-1.27271	-2.00033	0.00892301	0.0591111	2.04949	LINC01206	Down-regulated in Mutation group
FAM41C	-1.26999	-0.4527	0.0217138	0.107239	1.66326	FAM41C	Down-regulated in Mutation group
RP11-26J3.1	-1.26189	-2.09879	0.000180159	0.00344886	3.74434	RP11-26J3.1	Down-regulated in Mutation group
TPTEP1	-1.21345	3.40835	0.000173346	0.00336433	3.76109	TPTEP1	Down-regulated in Mutation group
RP11-238K6.1	-1.18938	-0.00735164	0.0029864	0.0274754	2.52485	RP11-238K6.1	Down-regulated in Mutation group
RP11-85G21.3	-1.18695	-1.21099	0.00135929	0.0153782	2.86669	RP11-85G21.3	Down-regulated in Mutation group
RP11-348J24.2	-1.16454	-1.79837	0.00926036	0.0606102	2.03337	RP11-348J24.2	Down-regulated in Mutation group
RP11-789C1.1	-1.16203	-0.87693	0.00342707	0.0304819	2.46508	RP11-789C1.1	Down-regulated in Mutation group
RP11-191N8.2	-1.14224	-0.402914	0.000149909	0.0030194	3.82417	RP11-191N8.2	Down-regulated in Mutation group
RP11-620J15.2	-1.14173	-0.685667	5.75915e-05	0.00143954	4.23964	RP11-620J15.2	Down-regulated in Mutation group
AC141928.1	-1.13448	-0.816028	0.000213725	0.00395383	3.67014	AC141928.1	Down-regulated in Mutation group
LA16c-380H5.4	-1.13323	-1.91018	0.00316408	0.028586	2.49975	LA16c-380H5.4	Down-regulated in Mutation group
RP11-109J4.1	-1.12881	1.04794	0.000277592	0.00476316	3.55659	RP11-109J4.1	Down-regulated in Mutation group
RP11-320N7.2	-1.11747	0.467951	0.00166797	0.0179071	2.77781	RP11-320N7.2	Down-regulated in Mutation group
RP11-470M17.2	-1.10251	0.863977	0.00664537	0.0484012	2.17748	RP11-470M17.2	Down-regulated in Mutation group
RP11-13A1.1	-1.10188	-1.42278	0.00187844	0.0195204	2.7262	RP11-13A1.1	Down-regulated in Mutation group
RP11-259K15.2	-1.10129	1.61507	0.000521788	0.00760808	3.28251	RP11-259K15.2	Down-regulated in Mutation group
SFTA1P	-1.08898	4.32986	0.000178686	0.00343443	3.74791	SFTA1P	Down-regulated in Mutation group
LINC01468	-1.08877	-1.09132	0.044446	0.172086	1.35217	LINC01468	Down-regulated in Mutation group
RP11-359M6.1	-1.08842	0.1993	0.00379902	0.0328223	2.42033	RP11-359M6.1	Down-regulated in Mutation group
MEG3	-1.06599	5.36635	0.00102919	0.0125503	2.9875	MEG3	Down-regulated in Mutation group
RP11-815M8.1	-1.06496	1.39994	0.000205436	0.00382829	3.68732	RP11-815M8.1	Down-regulated in Mutation group
PTCSC3	-1.06151	0.612293	0.000606561	0.0084826	3.21713	PTCSC3	Down-regulated in Mutation group
RP5-1065P14.2	-1.04769	-1.34234	0.000319391	0.00528957	3.49568	RP5-1065P14.2	Down-regulated in Mutation group
HAR1B	-1.04062	-1.25905	0.00311737	0.0283096	2.50621	HAR1B	Down-regulated in Mutation group
LINC00694	-1.02208	-1.59221	0.000199939	0.00375332	3.6991	LINC00694	Down-regulated in Mutation group
FLJ33360	-1.01572	-1.66141	0.000236657	0.00425047	3.62588	FLJ33360	Down-regulated in Mutation group
AC005592.1	-1.01523	-1.49485	0.00084094	0.0107562	3.07523	AC005592.1	Down-regulated in Mutation group
RP11-314O13.1	1.01175	-1.42937	0.000213358	0.00395185	3.67089	RP11-314O13.1	Up-regulated in Mutation group
RP11-88E10.4	1.02988	0.0593104	1.49656e-08	1.54959e-06	7.82491	RP11-88E10.4	Up-regulated in Mutation group
RP11-351J23.1	1.03001	-2.00608	0.0001158	0.00248294	3.93629	RP11-351J23.1	Up-regulated in Mutation group
RP11-191L9.4	1.04352	-2.07793	0.0110885	0.0689903	1.95513	RP11-191L9.4	Up-regulated in Mutation group
RP11-98G7.1	1.07343	-1.02916	4.17057e-06	0.000181392	5.3798	RP11-98G7.1	Up-regulated in Mutation group
LINC01446	1.11491	-0.550888	0.0173263	0.0924219	1.76129	LINC01446	Up-regulated in Mutation group
AF186192.6	1.13935	-1.77633	0.000177657	0.00342192	3.75042	AF186192.6	Up-regulated in Mutation group
TUNAR	1.1567	-1.1759	0.0367503	0.152462	1.43474	TUNAR	Up-regulated in Mutation group
RP11-244M2.1	1.16691	-0.0876997	2.79965e-08	2.65168e-06	7.5529	RP11-244M2.1	Up-regulated in Mutation group
RP11-323C15.2	1.18702	-1.62148	0.00019291	0.00363626	3.71465	RP11-323C15.2	Up-regulated in Mutation group
RP11-269F21.3	1.19579	-1.76385	0.0152629	0.0850254	1.81636	RP11-269F21.3	Up-regulated in Mutation group
LINC00494	1.25851	-0.85446	4.57169e-08	4.03029e-06	7.33992	LINC00494	Up-regulated in Mutation group
LINC00885	1.28127	0.0808873	8.43173e-11	1.50987e-08	10.0741	LINC00885	Up-regulated in Mutation group
CASC19	1.30393	-1.97871	0.00128363	0.014785	2.89156	CASC19	Up-regulated in Mutation group
RP11-74E22.8	1.30662	-0.724867	3.42594e-07	2.30282e-05	6.46522	RP11-74E22.8	Up-regulated in Mutation group
RAMP2-AS1	1.32645	0.241236	1.22105e-12	3.29835e-10	11.9133	RAMP2-AS1	Up-regulated in Mutation group
LINC00668	1.35325	-0.0777915	0.00133061	0.015136	2.87595	LINC00668	Up-regulated in Mutation group
LINC00887	1.4071	-0.757712	2.9629e-09	3.8327e-07	8.52828	LINC00887	Up-regulated in Mutation group
RP11-513G11.3	1.4449	-1.78809	0.000991731	0.0122476	3.00361	RP11-513G11.3	Up-regulated in Mutation group
CCAT1	1.46533	0.561715	0.000266117	0.0046257	3.57493	CCAT1	Up-regulated in Mutation group
LINC00565	1.62229	-1.58945	1.75501e-22	1.29763e-19	21.7557	LINC00565	Up-regulated in Mutation group
LINC00567	1.67343	-0.997114	3.54822e-07	2.35054e-05	6.44999	LINC00567	Up-regulated in Mutation group	LINC00567
AC006262.5	1.67947	-0.863999	6.11198e-07	3.66735e-05	6.21382	AC006262.5	Up-regulated in Mutation group	AC006262.5
LINC01354	1.70372	-1.69516	3.78075e-17	1.88388e-14	16.4224	LINC01354	Up-regulated in Mutation group	LINC01354
RP11-553A10.1	1.76486	-0.0838081	7.90169e-10	1.1536e-07	9.10228	RP11-553A10.1	Up-regulated in Mutation group	RP11-553A10.1
LINC00707	1.87695	0.738317	2.9091e-09	3.7886e-07	8.53624	LINC00707	Up-regulated in Mutation group	LINC00707
RP11-531A24.3	1.97634	-1.99459	7.91876e-08	6.45928e-06	7.10134	RP11-531A24.3	Up-regulated in Mutation group	RP11-531A24.3
RP11-513O17.2	2.00118	-1.90358	7.00428e-07	4.14845e-05	6.15464	RP11-513O17.2	Up-regulated in Mutation group	RP11-513O17.2
AC011298.2	2.38336	0.360155	1.66905e-09	2.32796e-07	8.77753	AC011298.2	Up-regulated in Mutation group	AC011298.2
RP5-1063M23.1	2.99751	-1.91759	2.57067e-32	5.89222e-29	31.59	RP5-1063M23.1	Up-regulated in Mutation group	RP5-1063M23.1
LINC01305	3.20733	-1.97471	1.49493e-23	1.21769e-20	22.8254	LINC01305	Up-regulated in Mutation group	LINC01305
