# Supplementary material for: Genomic And Tumor Microenvironment Differences Between Cell Cycle Progression Pathway Altered/Non-Altered Patients With Lung Adenocarcinoma
Source: Front Oncol. 2022 Feb 28;12:843528. doi: 10.3389/fonc.2022.843528 (PMC8919059; doi:10.3389/fonc.2022.843528)
Supplement: Supplementary file 12 [file DataSheet_6.xlsx]

## Sheet: point
Group	Name
lncRNA	RP11-587P21.2.1
downmiRNA	miR-508-3p
downmiRNA	miR-338-3p
lncRNA	RP11-230G5.2
upmiRNA	miR-20b-5p
upmiRNA	miR-363-3p
lncRNA	AP000688.29
lncRNA	RP11-157E21.1
lncRNA	RP11-309M7.1.1
lncRNA	C5orf17
lncRNA	RP11-6J21.2
lncRNA	RP11-63E9.1.1
lncRNA	RP11-412H8.2
lncRNA	RP1-60O19.1
lncRNA	RP11-26J3.1.1
lncRNA	RP11-238K6.1.1
lncRNA	TPTEP1
lncRNA	RP11-348J24.2.1
lncRNA	RP11-789C1.1.1
lncRNA	RP11-109J4.1.1
lncRNA	RP11-320N7.2
lncRNA	RP11-13A1.1.1
lncRNA	MEG3
lncRNA	AC005592.1
lncRNA	RP11-314O13.1
lncRNA	RP11-351J23.1
lncRNA	RP11-323C15.2
lncRNA	RP11-513G11.3.1
lncRNA	RP11-531A24.3.1
lncRNA	RP11-513O17.2.1
lncRNA	AC011298.2
lncRNA	RP5-1063M23.1
upmiRNA	miR-106a-5p
downgene	FAXDC2
downgene	TRIM17
downgene	NPSR1
downgene	EMX2
downgene	EBF3
downgene	ADRB3
downgene	GRIA4
downgene	DCAF4L2
downgene	SLC16A4
downgene	TAC4
downgene	DHRS2
downgene	EPHA5
downgene	TMPRSS11D
downgene	EREG
downgene	CTNNA2
downgene	IL1RL1
downgene	HRH3
downgene	KCNQ2
downgene	NKD1
downgene	PAX7
downgene	PLA2G2F
downgene	GRIN2A
downgene	CDH8
downgene	TMPRSS6
downgene	ATP2B2
downgene	ANKRD29
downgene	SERPINB7
upmiRNA	miR-106b-3p
downgene	A4GNT
downgene	CLDN2
downgene	NAPSA
downgene	CALCA
downgene	SLC13A5
downgene	RERGL
downgene	CTSE
downgene	SLC18A3
downgene	ZNF385B
downgene	PSG1
downgene	VSIG2
downgene	HLA-G
downgene	SLC10A2
downgene	WNT16
downgene	CREB3L3
downgene	C21orf62
downgene	SLC5A2
downgene	SLC6A2
downgene	GP2
downgene	RBFOX3
downgene	GADL1
downgene	FABP7
downgene	ST8SIA3
downgene	KCNK17
upmiRNA	miR-1180-3p
downgene	SPAG11B
downgene	PRSS33
downgene	PLP1
downgene	TMEM252
downgene	OGN
downgene	C10orf82
downgene	GPR26
downgene	EYA1
downgene	IGFL2
downgene	IGF2
downgene	PTGER3
downgene	MMP13
downgene	PSG4
downgene	ACTC1
downgene	SHISA6
downgene	GDPD2
downgene	GJB1
downgene	APOBEC2
downgene	SFTPA2
downgene	SFTPA1
downgene	SLC7A14
upmiRNA	miR-1197
downgene	SLC26A9
downgene	CPM
downgene	DLX3
downgene	SYT6
downgene	P2RY4
downgene	DLGAP2
downgene	DUOX2
upmiRNA	miR-1301-3p
downgene	PRH2
downgene	ARL14
downgene	ODC1
downgene	VSX2
downgene	AQP1
downgene	SPRR2F
downgene	SPRR2G
downgene	AFF2
downgene	HMGCS2
downgene	HOPX
downgene	SFTPB
downgene	ATOH8
downgene	LHX1
downgene	MYOC
downgene	CYP2W1
downgene	UNC13C
downgene	SLC3A1
downgene	IL36G
downgene	TUBA3E
downmiRNA	miR-135b-5p
upgene	SV2B
upgene	SERPINE2
upgene	TM4SF20
upgene	SLC5A5
upgene	NTRK2
upgene	FOXN4
upgene	LIN28B
upgene	NCAM1
upgene	CHRNB2
upgene	TMEM178B
upgene	ADH7
upgene	SCN3A
upgene	RNF182
upgene	SOST
upgene	HOXB8
upgene	SH3GL2
upgene	PADI2
upgene	EPHA8
upgene	SEZ6
upgene	GRIA2
upgene	CNIH2
upgene	PEX5L
upmiRNA	miR-153-5p
downgene	ZBTB16
downgene	SLC26A4
downgene	CBR1
downgene	SCNN1G
downgene	TMED6
downgene	LCT
upmiRNA	miR-183-5p
downgene	ADCY2
downgene	AQP2
downgene	GDF6
downgene	OPCML
downgene	SCNN1B
downgene	PCSK2
downgene	CLVS2
upmiRNA	miR-185-3p
downgene	KRTDAP
downgene	MYOZ1
downgene	FGF9
downgene	CAPN6
downgene	PLA2G12B
downgene	PNMA5
downgene	MEPE
downgene	FGF19
downgene	G6PC
downgene	CHAD
downgene	LEP
downgene	DLK1
downgene	ECM1
downgene	PHOX2B
downgene	GC
downgene	SLC7A3
downgene	BPIFB1
downgene	ACTN3
downgene	WFDC5
downgene	SLC16A12
upmiRNA	miR-1915-5p
downgene	RBFOX1
downgene	HAND1
downgene	B3GNT6
downgene	CYP2A6
downgene	PSORS1C2
downgene	ADRA2C
downgene	PNPLA5
upmiRNA	miR-196b-5p
downgene	ALDOB
downgene	CALB1
downgene	COL25A1
downgene	SOX1
downgene	UGT2A1
downgene	ALPPL2
downgene	PI3
downmiRNA	miR-203b-3p
upgene	TRIM67
upgene	SVOP
upgene	RAB39A
upmiRNA	miR-205-5p
downgene	EIF4E1B
downgene	LRRC38
downgene	SLC46A2
downgene	HSD17B6
downgene	ALOX15B
downgene	NKX2-8
downgene	IGDCC3
downgene	KRT20
downgene	TRIM71
upmiRNA	miR-20b-3p
downgene	NPAS3
downgene	NPY
downgene	TRHDE
downgene	ADAMTS19
downgene	CDH16
downgene	PAX2
downgene	INHA
downgene	TAC1
downgene	SPRR2D
downgene	DDIT4L
downgene	ACTL8
upmiRNA	miR-2682-3p
downgene	SFTPD
downgene	AJAP1
downgene	OLAH
downgene	HEPHL1
downgene	PSG11
downgene	GFRA3
downgene	CLDN8
downgene	SLC14A2
downgene	PAEP
upmiRNA	miR-31-3p
upmiRNA	miR-31-5p
downgene	KLK13
downgene	PDZRN4
downgene	SPRR2A
downgene	HTR3B
downgene	NEUROD4
downgene	C6orf15
downgene	OLFM4
downgene	DIO3
downgene	UGT2A3
downgene	NPY1R
downgene	ITPKA
upmiRNA	miR-3131
downgene	S100A5
downgene	VSIG1
downgene	FAM9C
downgene	PPEF1
downgene	MYBPH
downgene	NOTO
downgene	C16orf89
downgene	C11orf86
downgene	LY6G6C
upgene	TDRD12
upgene	ST18
upgene	OGDHL
upgene	CT45A10
upgene	HOXD13
upgene	SCGN
upgene	RIMKLA
upgene	CDKN2A
upgene	UNC5D
upgene	RFX6
upgene	NKAIN2
upgene	NOL4
upgene	RAX
upgene	SYNPR
upgene	KIR2DL1
upmiRNA	miR-345-5p
downgene	CYP2A7
downgene	CEACAM8
downgene	AATK
downgene	SLCO1B1
upmiRNA	miR-3689a-5p
downgene	MYBPHL
downgene	BHMT
downgene	IL1A
downgene	MS4A15
upmiRNA	miR-3689e
upmiRNA	miR-3689f
downgene	KLB
downgene	PGC
upmiRNA	miR-383-5p
downgene	DPCR1
upmiRNA	miR-412-3p
downgene	PCDHGA8
downgene	ZCCHC12
downgene	OIT3
upgene	STXBP5L
upgene	PPM1E
upgene	GNG4
upgene	DGKB
upgene	FOXE1
upgene	RAB3B
upgene	CNTNAP2
upgene	RIMS2
upgene	NRCAM
upgene	BEND4
upgene	STMN2
upgene	KIR3DL2
upgene	CTCFL
downmiRNA	miR-509-3p
upgene	CPLX2
upgene	NGB
upgene	CAMK2B
upgene	ZNF713
upgene	TFAP2B
upgene	DLX1
upgene	GRIK5
upgene	OXGR1
upgene	CASP14
upgene	RAB3C
upgene	GRM1
upgene	SYT4
upgene	MAPK4
upgene	HRASLS5
upmiRNA	miR-5580-3p
downgene	C4BPA
upmiRNA	miR-5694
downgene	HCN1
downgene	TAF1L
downgene	UGT1A8
upmiRNA	miR-675-3p
downgene	SPINK4
upmiRNA	miR-767-5p
downgene	RND1
downgene	MAGEE2
upmiRNA	miR-9-3p
upmiRNA	miR-9-5p
downgene	ARHGAP36
downgene	MMP1
upmiRNA	miR-935

## Sheet: edge
Source	Target
RP11-587P21.2.1	miR-508-3p
RP11-587P21.2.1	miR-338-3p
RP11-230G5.2	miR-20b-5p
RP11-230G5.2	miR-363-3p
RP11-230G5.2	miR-338-3p
AP000688.29	miR-20b-5p
AP000688.29	miR-338-3p
RP11-157E21.1	miR-338-3p
RP11-309M7.1.1	miR-508-3p
C5orf17	miR-508-3p
RP11-6J21.2	miR-338-3p
RP11-63E9.1.1	miR-338-3p
RP11-412H8.2	miR-338-3p
RP1-60O19.1	miR-20b-5p
RP11-26J3.1.1	miR-363-3p
RP11-238K6.1.1	miR-338-3p
TPTEP1	miR-338-3p
RP11-348J24.2.1	miR-20b-5p
RP11-789C1.1.1	miR-20b-5p
RP11-109J4.1.1	miR-20b-5p
RP11-109J4.1.1	miR-338-3p
RP11-320N7.2	miR-338-3p
RP11-13A1.1.1	miR-363-3p
MEG3	miR-20b-5p
MEG3	miR-338-3p
AC005592.1	miR-363-3p
RP11-314O13.1	miR-20b-5p
RP11-351J23.1	miR-338-3p
RP11-323C15.2	miR-338-3p
RP11-513G11.3.1	miR-20b-5p
RP11-513G11.3.1	miR-338-3p
RP11-531A24.3.1	miR-508-3p
RP11-531A24.3.1	miR-363-3p
RP11-513O17.2.1	miR-20b-5p
AC011298.2	miR-338-3p
RP5-1063M23.1	miR-338-3p
miR-106a-5p	FAXDC2
miR-106a-5p	TRIM17
miR-106a-5p	NPSR1
miR-106a-5p	EMX2
miR-106a-5p	EBF3
miR-106a-5p	ADRB3
miR-106a-5p	GRIA4
miR-106a-5p	DCAF4L2
miR-106a-5p	SLC16A4
miR-106a-5p	TAC4
miR-106a-5p	DHRS2
miR-106a-5p	EPHA5
miR-106a-5p	TMPRSS11D
miR-106a-5p	EREG
miR-106a-5p	CTNNA2
miR-106a-5p	IL1RL1
miR-106a-5p	HRH3
miR-106a-5p	KCNQ2
miR-106a-5p	NKD1
miR-106a-5p	PAX7
miR-106a-5p	PLA2G2F
miR-106a-5p	GRIN2A
miR-106a-5p	CDH8
miR-106a-5p	TMPRSS6
miR-106a-5p	ATP2B2
miR-106a-5p	ANKRD29
miR-106a-5p	SERPINB7
miR-106b-3p	A4GNT
miR-106b-3p	CLDN2
miR-106b-3p	NAPSA
miR-106b-3p	CALCA
miR-106b-3p	SLC13A5
miR-106b-3p	RERGL
miR-106b-3p	CTSE
miR-106b-3p	SLC18A3
miR-106b-3p	ZNF385B
miR-106b-3p	PSG1
miR-106b-3p	VSIG2
miR-106b-3p	HLA-G
miR-106b-3p	SLC10A2
miR-106b-3p	WNT16
miR-106b-3p	CREB3L3
miR-106b-3p	IL1RL1
miR-106b-3p	C21orf62
miR-106b-3p	SLC5A2
miR-106b-3p	SLC6A2
miR-106b-3p	PLA2G2F
miR-106b-3p	GP2
miR-106b-3p	RBFOX3
miR-106b-3p	GADL1
miR-106b-3p	FABP7
miR-106b-3p	ST8SIA3
miR-106b-3p	KCNK17
miR-1180-3p	SPAG11B
miR-1180-3p	CLDN2
miR-1180-3p	PRSS33
miR-1180-3p	TRIM17
miR-1180-3p	PLP1
miR-1180-3p	TMEM252
miR-1180-3p	OGN
miR-1180-3p	C10orf82
miR-1180-3p	EMX2
miR-1180-3p	GPR26
miR-1180-3p	EYA1
miR-1180-3p	IGFL2
miR-1180-3p	IGF2
miR-1180-3p	PTGER3
miR-1180-3p	MMP13
miR-1180-3p	PSG4
miR-1180-3p	SLC16A4
miR-1180-3p	ACTC1
miR-1180-3p	SHISA6
miR-1180-3p	CTNNA2
miR-1180-3p	HRH3
miR-1180-3p	GDPD2
miR-1180-3p	GJB1
miR-1180-3p	SLC5A2
miR-1180-3p	ATP2B2
miR-1180-3p	APOBEC2
miR-1180-3p	SFTPA2
miR-1180-3p	SFTPA1
miR-1180-3p	SLC7A14
miR-1197	KCNQ2
miR-1197	EMX2
miR-1197	SLC26A9
miR-1197	CPM
miR-1197	DLX3
miR-1197	SHISA6
miR-1197	SYT6
miR-1197	P2RY4
miR-1197	DLGAP2
miR-1197	DUOX2
miR-1197	SERPINB7
miR-1301-3p	PRH2
miR-1301-3p	PLP1
miR-1301-3p	ARL14
miR-1301-3p	ODC1
miR-1301-3p	VSX2
miR-1301-3p	AQP1
miR-1301-3p	CLDN2
miR-1301-3p	OGN
miR-1301-3p	EMX2
miR-1301-3p	GPR26
miR-1301-3p	EBF3
miR-1301-3p	CALCA
miR-1301-3p	CTSE
miR-1301-3p	SPRR2F
miR-1301-3p	SPRR2G
miR-1301-3p	AFF2
miR-1301-3p	CPM
miR-1301-3p	SLC16A4
miR-1301-3p	HMGCS2
miR-1301-3p	HOPX
miR-1301-3p	SFTPB
miR-1301-3p	ATOH8
miR-1301-3p	HRH3
miR-1301-3p	C21orf62
miR-1301-3p	SLC5A2
miR-1301-3p	SLC6A2
miR-1301-3p	PAX7
miR-1301-3p	LHX1
miR-1301-3p	MYOC
miR-1301-3p	CYP2W1
miR-1301-3p	DUOX2
miR-1301-3p	UNC13C
miR-1301-3p	SLC3A1
miR-1301-3p	ST8SIA3
miR-1301-3p	IL36G
miR-1301-3p	TUBA3E
miR-135b-5p	SV2B
miR-135b-5p	SERPINE2
miR-135b-5p	TM4SF20
miR-135b-5p	SLC5A5
miR-135b-5p	NTRK2
miR-135b-5p	FOXN4
miR-135b-5p	LIN28B
miR-135b-5p	NCAM1
miR-135b-5p	CHRNB2
miR-135b-5p	TMEM178B
miR-135b-5p	ADH7
miR-135b-5p	SCN3A
miR-135b-5p	RNF182
miR-135b-5p	SOST
miR-135b-5p	HOXB8
miR-135b-5p	SH3GL2
miR-135b-5p	PADI2
miR-135b-5p	EPHA8
miR-135b-5p	SEZ6
miR-135b-5p	GRIA2
miR-135b-5p	CNIH2
miR-135b-5p	PEX5L
miR-153-5p	DLGAP2
miR-153-5p	ZBTB16
miR-153-5p	SLC26A4
miR-153-5p	CBR1
miR-153-5p	SCNN1G
miR-153-5p	TMED6
miR-153-5p	LCT
miR-183-5p	AFF2
miR-183-5p	AQP1
miR-183-5p	NPSR1
miR-183-5p	OGN
miR-183-5p	GPR26
miR-183-5p	ADCY2
miR-183-5p	SLC13A5
miR-183-5p	AQP2
miR-183-5p	SLC26A9
miR-183-5p	GDF6
miR-183-5p	CPM
miR-183-5p	OPCML
miR-183-5p	ATOH8
miR-183-5p	HRH3
miR-183-5p	PAX7
miR-183-5p	SCNN1G
miR-183-5p	SCNN1B
miR-183-5p	PCSK2
miR-183-5p	CLVS2
miR-183-5p	SFTPA2
miR-185-3p	KRTDAP
miR-185-3p	MYOZ1
miR-185-3p	FGF9
miR-185-3p	ATP2B2
miR-185-3p	KCNK17
miR-185-3p	FAXDC2
miR-185-3p	TRIM17
miR-185-3p	CLDN2
miR-185-3p	CAPN6
miR-185-3p	GPR26
miR-185-3p	IGF2
miR-185-3p	SLC13A5
miR-185-3p	SLC26A9
miR-185-3p	PLA2G12B
miR-185-3p	AFF2
miR-185-3p	PNMA5
miR-185-3p	MEPE
miR-185-3p	CPM
miR-185-3p	FGF19
miR-185-3p	SLC10A2
miR-185-3p	G6PC
miR-185-3p	CHAD
miR-185-3p	LEP
miR-185-3p	CBR1
miR-185-3p	DLK1
miR-185-3p	SHISA6
miR-185-3p	SYT6
miR-185-3p	ECM1
miR-185-3p	PHOX2B
miR-185-3p	GC
miR-185-3p	ATOH8
miR-185-3p	SLC7A3
miR-185-3p	SLC5A2
miR-185-3p	SLC6A2
miR-185-3p	MYOC
miR-185-3p	BPIFB1
miR-185-3p	ACTN3
miR-185-3p	ST8SIA3
miR-185-3p	WFDC5
miR-185-3p	SFTPA1
miR-185-3p	SLC16A12
miR-1915-5p	RBFOX1
miR-1915-5p	HAND1
miR-1915-5p	FAXDC2
miR-1915-5p	CLDN2
miR-1915-5p	EMX2
miR-1915-5p	GPR26
miR-1915-5p	ADCY2
miR-1915-5p	AQP2
miR-1915-5p	ADRB3
miR-1915-5p	B3GNT6
miR-1915-5p	MMP13
miR-1915-5p	CYP2A6
miR-1915-5p	SLC16A4
miR-1915-5p	ZBTB16
miR-1915-5p	OPCML
miR-1915-5p	PSORS1C2
miR-1915-5p	SLC26A4
miR-1915-5p	IL1RL1
miR-1915-5p	KCNQ2
miR-1915-5p	C21orf62
miR-1915-5p	GJB1
miR-1915-5p	SLC6A2
miR-1915-5p	ADRA2C
miR-1915-5p	PAX7
miR-1915-5p	GP2
miR-1915-5p	PNPLA5
miR-1915-5p	CYP2W1
miR-1915-5p	SLC3A1
miR-1915-5p	SLC16A12
miR-196b-5p	SLC13A5
miR-196b-5p	HAND1
miR-196b-5p	FAXDC2
miR-196b-5p	NPSR1
miR-196b-5p	GPR26
miR-196b-5p	ALDOB
miR-196b-5p	GRIA4
miR-196b-5p	CALB1
miR-196b-5p	COL25A1
miR-196b-5p	FGF19
miR-196b-5p	PSORS1C2
miR-196b-5p	SOX1
miR-196b-5p	HOPX
miR-196b-5p	UGT2A1
miR-196b-5p	IL1RL1
miR-196b-5p	KCNQ2
miR-196b-5p	C21orf62
miR-196b-5p	ALPPL2
miR-196b-5p	ADRA2C
miR-196b-5p	RBFOX1
miR-196b-5p	GRIN2A
miR-196b-5p	GP2
miR-196b-5p	TMPRSS6
miR-196b-5p	ATP2B2
miR-196b-5p	CLVS2
miR-196b-5p	PI3
miR-203b-3p	TRIM67
miR-203b-3p	SVOP
miR-203b-3p	RAB39A
miR-203b-3p	SOST
miR-205-5p	EIF4E1B
miR-205-5p	EMX2
miR-205-5p	LRRC38
miR-205-5p	SLC46A2
miR-205-5p	IGF2
miR-205-5p	SLC26A9
miR-205-5p	DCAF4L2
miR-205-5p	FGF9
miR-205-5p	HSD17B6
miR-205-5p	SLC10A2
miR-205-5p	SOX1
miR-205-5p	G6PC
miR-205-5p	DLX3
miR-205-5p	WNT16
miR-205-5p	CBR1
miR-205-5p	DLK1
miR-205-5p	ALOX15B
miR-205-5p	SHISA6
miR-205-5p	DHRS2
miR-205-5p	NKX2-8
miR-205-5p	IGDCC3
miR-205-5p	CTNNA2
miR-205-5p	KCNQ2
miR-205-5p	C21orf62
miR-205-5p	SLC7A3
miR-205-5p	KRT20
miR-205-5p	RBFOX1
miR-205-5p	ATP2B2
miR-205-5p	TRIM71
miR-205-5p	DUOX2
miR-20b-3p	COL25A1
miR-20b-3p	ANKRD29
miR-20b-3p	LEP
miR-20b-3p	NPAS3
miR-20b-3p	SLC7A14
miR-20b-3p	ODC1
miR-20b-3p	TRIM17
miR-20b-3p	NPY
miR-20b-3p	CALCA
miR-20b-3p	PTGER3
miR-20b-3p	SPRR2F
miR-20b-3p	FGF9
miR-20b-3p	TRHDE
miR-20b-3p	ADAMTS19
miR-20b-3p	OPCML
miR-20b-3p	G6PC
miR-20b-3p	DLX3
miR-20b-3p	CHAD
miR-20b-3p	WNT16
miR-20b-3p	CTNNA2
miR-20b-3p	SFTPB
miR-20b-3p	ATOH8
miR-20b-3p	C21orf62
miR-20b-3p	GJB1
miR-20b-3p	SLC5A2
miR-20b-3p	GRIN2A
miR-20b-3p	CDH16
miR-20b-3p	RBFOX3
miR-20b-3p	PI3
miR-20b-3p	SFTPA2
miR-20b-3p	PAX2
miR-20b-5p	EBF3
miR-20b-5p	LEP
miR-20b-5p	INHA
miR-20b-5p	CLDN2
miR-20b-5p	EYA1
miR-20b-5p	LRRC38
miR-20b-5p	TAC1
miR-20b-5p	AQP2
miR-20b-5p	PTGER3
miR-20b-5p	ADRB3
miR-20b-5p	GRIA4
miR-20b-5p	SPRR2D
miR-20b-5p	AFF2
miR-20b-5p	DCAF4L2
miR-20b-5p	DDIT4L
miR-20b-5p	PSG1
miR-20b-5p	CPM
miR-20b-5p	SLC16A4
miR-20b-5p	HSD17B6
miR-20b-5p	IL1RL1
miR-20b-5p	HRH3
miR-20b-5p	KCNQ2
miR-20b-5p	C21orf62
miR-20b-5p	SLC6A2
miR-20b-5p	ACTL8
miR-20b-5p	PAX7
miR-20b-5p	GRIN2A
miR-20b-5p	GP2
miR-20b-5p	GADL1
miR-20b-5p	UNC13C
miR-20b-5p	ST8SIA3
miR-2682-3p	GRIN2A
miR-2682-3p	SFTPD
miR-2682-3p	CAPN6
miR-2682-3p	EBF3
miR-2682-3p	AJAP1
miR-2682-3p	LRRC38
miR-2682-3p	IGFL2
miR-2682-3p	OLAH
miR-2682-3p	HEPHL1
miR-2682-3p	FGF9
miR-2682-3p	CYP2A6
miR-2682-3p	PSG11
miR-2682-3p	CPM
miR-2682-3p	GFRA3
miR-2682-3p	DLK1
miR-2682-3p	ACTC1
miR-2682-3p	EREG
miR-2682-3p	IGDCC3
miR-2682-3p	SFTPB
miR-2682-3p	HRH3
miR-2682-3p	KCNQ2
miR-2682-3p	CLDN8
miR-2682-3p	GJB1
miR-2682-3p	SLC6A2
miR-2682-3p	KRT20
miR-2682-3p	RBFOX1
miR-2682-3p	MYOC
miR-2682-3p	GADL1
miR-2682-3p	SLC14A2
miR-2682-3p	PAEP
miR-31-3p	PTGER3
miR-31-3p	HSD17B6
miR-31-3p	IL1RL1
miR-31-3p	SPAG11B
miR-31-3p	GRIN2A
miR-31-3p	ST8SIA3
miR-31-5p	KLK13
miR-31-5p	PLP1
miR-31-5p	IGF2
miR-31-5p	SLC13A5
miR-31-5p	PDZRN4
miR-31-5p	SPRR2A
miR-31-5p	SPRR2G
miR-31-5p	AFF2
miR-31-5p	PNMA5
miR-31-5p	CPM
miR-31-5p	TRHDE
miR-31-5p	SLC16A4
miR-31-5p	FGF19
miR-31-5p	HTR3B
miR-31-5p	ZBTB16
miR-31-5p	NEUROD4
miR-31-5p	C6orf15
miR-31-5p	OLFM4
miR-31-5p	DIO3
miR-31-5p	UGT2A3
miR-31-5p	CTNNA2
miR-31-5p	IL1RL1
miR-31-5p	NKD1
miR-31-5p	GRIN2A
miR-31-5p	CDH8
miR-31-5p	MYOC
miR-31-5p	NPY1R
miR-31-5p	ATP2B2
miR-31-5p	TRIM71
miR-31-5p	ITPKA
miR-31-5p	CLVS2
miR-31-5p	ST8SIA3
miR-31-5p	PAX2
miR-31-5p	SLC7A14
miR-3131	S100A5
miR-3131	ACTC1
miR-3131	RBFOX1
miR-3131	PRSS33
miR-3131	ARL14
miR-3131	VSX2
miR-3131	NPY
miR-3131	AQP1
miR-3131	NPSR1
miR-3131	VSIG1
miR-3131	EYA1
miR-3131	LRRC38
miR-3131	SLC13A5
miR-3131	FAM9C
miR-3131	PPEF1
miR-3131	MYBPH
miR-3131	PTGER3
miR-3131	GRIA4
miR-3131	AFF2
miR-3131	PNMA5
miR-3131	DDIT4L
miR-3131	ZBTB16
miR-3131	OPCML
miR-3131	OLFM4
miR-3131	SOX1
miR-3131	G6PC
miR-3131	SYT6
miR-3131	PHOX2B
miR-3131	EPHA5
miR-3131	UGT2A3
miR-3131	NOTO
miR-3131	IL1RL1
miR-3131	P2RY4
miR-3131	NKD1
miR-3131	SLC6A2
miR-3131	ALPPL2
miR-3131	LHX1
miR-3131	C16orf89
miR-3131	GRIN2A
miR-3131	GP2
miR-3131	CDH8
miR-3131	C11orf86
miR-3131	ST8SIA3
miR-3131	LY6G6C
miR-3131	APOBEC2
miR-3131	PI3
miR-3131	SLC16A12
miR-338-3p	TDRD12
miR-338-3p	TRIM67
miR-338-3p	ST18
miR-338-3p	OGDHL
miR-338-3p	CT45A10
miR-338-3p	HOXD13
miR-338-3p	SCGN
miR-338-3p	RIMKLA
miR-338-3p	CDKN2A
miR-338-3p	UNC5D
miR-338-3p	RFX6
miR-338-3p	NKAIN2
miR-338-3p	NOL4
miR-338-3p	RAX
miR-338-3p	SYNPR
miR-338-3p	KIR2DL1
miR-345-5p	AFF2
miR-345-5p	CLDN2
miR-345-5p	CYP2A7
miR-345-5p	CEACAM8
miR-345-5p	CPM
miR-345-5p	SLC16A4
miR-345-5p	SOX1
miR-345-5p	G6PC
miR-345-5p	TAC4
miR-345-5p	WNT16
miR-345-5p	NPAS3
miR-345-5p	EREG
miR-345-5p	CTNNA2
miR-345-5p	RBFOX1
miR-345-5p	AATK
miR-345-5p	CLVS2
miR-345-5p	SLC16A12
miR-363-3p	KCNQ2
miR-363-3p	CLDN2
miR-363-3p	SLCO1B1
miR-363-3p	ZBTB16
miR-363-3p	OPCML
miR-3689a-5p	TRIM17
miR-3689a-5p	AQP1
miR-3689a-5p	IGF2
miR-3689a-5p	CALCA
miR-3689a-5p	PTGER3
miR-3689a-5p	GRIA4
miR-3689a-5p	AFF2
miR-3689a-5p	MYBPHL
miR-3689a-5p	FGF19
miR-3689a-5p	DLX3
miR-3689a-5p	SHISA6
miR-3689a-5p	EREG
miR-3689a-5p	HRH3
miR-3689a-5p	BHMT
miR-3689a-5p	RBFOX1
miR-3689a-5p	GRIN2A
miR-3689a-5p	PNPLA5
miR-3689a-5p	ATP2B2
miR-3689a-5p	GADL1
miR-3689a-5p	TRIM71
miR-3689a-5p	ANKRD29
miR-3689a-5p	IL1A
miR-3689a-5p	MS4A15
miR-3689e	TRIM17
miR-3689e	AQP1
miR-3689e	IGF2
miR-3689e	CALCA
miR-3689e	PTGER3
miR-3689e	GRIA4
miR-3689e	AFF2
miR-3689e	MYBPHL
miR-3689e	FGF19
miR-3689e	DLX3
miR-3689e	SHISA6
miR-3689e	EREG
miR-3689e	HRH3
miR-3689e	BHMT
miR-3689e	RBFOX1
miR-3689e	GRIN2A
miR-3689e	PNPLA5
miR-3689e	ATP2B2
miR-3689e	GADL1
miR-3689e	TRIM71
miR-3689e	ANKRD29
miR-3689e	IL1A
miR-3689e	MS4A15
miR-3689f	VSX2
miR-3689f	GRIA4
miR-3689f	GPR26
miR-3689f	LRRC38
miR-3689f	CALCA
miR-3689f	SLC26A9
miR-3689f	PTGER3
miR-3689f	B3GNT6
miR-3689f	SPRR2F
miR-3689f	AFF2
miR-3689f	PNMA5
miR-3689f	CPM
miR-3689f	ZBTB16
miR-3689f	TAC4
miR-3689f	LEP
miR-3689f	ACTC1
miR-3689f	SHISA6
miR-3689f	EPHA5
miR-3689f	SFTPB
miR-3689f	HRH3
miR-3689f	KLB
miR-3689f	PAX7
miR-3689f	RBFOX1
miR-3689f	PCSK2
miR-3689f	ATP2B2
miR-3689f	PGC
miR-383-5p	FGF9
miR-383-5p	ATOH8
miR-383-5p	IGF2
miR-383-5p	CALCA
miR-383-5p	SLC13A5
miR-383-5p	PTGER3
miR-383-5p	ZNF385B
miR-383-5p	HLA-G
miR-383-5p	DPCR1
miR-383-5p	SOX1
miR-383-5p	DLK1
miR-383-5p	EPHA5
miR-383-5p	RBFOX1
miR-383-5p	GP2
miR-383-5p	PCSK2
miR-383-5p	TRIM71
miR-383-5p	WFDC5
miR-383-5p	SFTPA2
miR-412-3p	AQP1
miR-412-3p	SLC10A2
miR-412-3p	IGDCC3
miR-412-3p	PCDHGA8
miR-412-3p	CLDN2
miR-412-3p	ZCCHC12
miR-412-3p	EMX2
miR-412-3p	SLC46A2
miR-412-3p	IGF2
miR-412-3p	CALCA
miR-412-3p	SPRR2D
miR-412-3p	SPRR2A
miR-412-3p	SPRR2F
miR-412-3p	OIT3
miR-412-3p	AFF2
miR-412-3p	MEPE
miR-412-3p	GFRA3
miR-412-3p	FGF19
miR-412-3p	OPCML
miR-412-3p	DPCR1
miR-412-3p	G6PC
miR-412-3p	DLX3
miR-412-3p	LEP
miR-412-3p	SHISA6
miR-412-3p	EPHA5
miR-412-3p	HRH3
miR-412-3p	KCNQ2
miR-412-3p	NKD1
miR-412-3p	SLC6A2
miR-412-3p	KLB
miR-412-3p	PAX7
miR-412-3p	DLGAP2
miR-412-3p	RBFOX1
miR-412-3p	GP2
miR-412-3p	PCSK2
miR-412-3p	WFDC5
miR-412-3p	SFTPA2
miR-508-3p	STXBP5L
miR-508-3p	TM4SF20
miR-508-3p	PPM1E
miR-508-3p	GNG4
miR-508-3p	DGKB
miR-508-3p	FOXE1
miR-508-3p	RAB3B
miR-508-3p	CNTNAP2
miR-508-3p	RIMS2
miR-508-3p	RIMKLA
miR-508-3p	NRCAM
miR-508-3p	BEND4
miR-508-3p	STMN2
miR-508-3p	KIR2DL1
miR-508-3p	KIR3DL2
miR-508-3p	CTCFL
miR-508-3p	PEX5L
miR-509-3p	SV2B
miR-509-3p	TM4SF20
miR-509-3p	CPLX2
miR-509-3p	NGB
miR-509-3p	CAMK2B
miR-509-3p	NTRK2
miR-509-3p	ZNF713
miR-509-3p	TFAP2B
miR-509-3p	LIN28B
miR-509-3p	NCAM1
miR-509-3p	TMEM178B
miR-509-3p	DLX1
miR-509-3p	GRIK5
miR-509-3p	OXGR1
miR-509-3p	CASP14
miR-509-3p	RAB3C
miR-509-3p	PADI2
miR-509-3p	STMN2
miR-509-3p	GRM1
miR-509-3p	SYT4
miR-509-3p	MAPK4
miR-509-3p	HRASLS5
miR-5580-3p	G6PC
miR-5580-3p	ZBTB16
miR-5580-3p	FAXDC2
miR-5580-3p	A4GNT
miR-5580-3p	AJAP1
miR-5580-3p	C4BPA
miR-5580-3p	PLA2G12B
miR-5580-3p	GDF6
miR-5580-3p	FGF9
miR-5580-3p	CYP2A6
miR-5580-3p	OPCML
miR-5580-3p	SOX1
miR-5580-3p	EPHA5
miR-5580-3p	SFTPB
miR-5580-3p	PAX7
miR-5580-3p	RBFOX1
miR-5580-3p	ATP2B2
miR-5580-3p	TRIM71
miR-5580-3p	PAX2
miR-5694	TRIM17
miR-5694	GPR26
miR-5694	HCN1
miR-5694	PTGER3
miR-5694	MMP13
miR-5694	AFF2
miR-5694	DDIT4L
miR-5694	COL25A1
miR-5694	CPM
miR-5694	SOX1
miR-5694	DLK1
miR-5694	NPAS3
miR-5694	SYT6
miR-5694	EREG
miR-5694	TAF1L
miR-5694	SLC6A2
miR-5694	UGT1A8
miR-5694	PAX7
miR-5694	C16orf89
miR-5694	GP2
miR-5694	CDH8
miR-5694	PCSK2
miR-5694	TRIM71
miR-5694	DUOX2
miR-5694	ST8SIA3
miR-675-3p	VSIG2
miR-675-3p	SPINK4
miR-675-3p	PCDHGA8
miR-675-3p	ZCCHC12
miR-675-3p	EMX2
miR-675-3p	DCAF4L2
miR-675-3p	FGF9
miR-675-3p	OPCML
miR-675-3p	DLX3
miR-675-3p	DIO3
miR-675-3p	C21orf62
miR-675-3p	GDPD2
miR-675-3p	SLC6A2
miR-675-3p	KLB
miR-675-3p	KRT20
miR-675-3p	RBFOX1
miR-675-3p	GRIN2A
miR-675-3p	GP2
miR-675-3p	SCNN1B
miR-675-3p	AATK
miR-675-3p	ATP2B2
miR-675-3p	GADL1
miR-675-3p	FABP7
miR-675-3p	ST8SIA3
miR-675-3p	PAX2
miR-767-5p	NKD1
miR-767-5p	HAND1
miR-767-5p	TRIM17
miR-767-5p	AQP1
miR-767-5p	CAPN6
miR-767-5p	C10orf82
miR-767-5p	EMX2
miR-767-5p	ADCY2
miR-767-5p	HCN1
miR-767-5p	SLC13A5
miR-767-5p	OLAH
miR-767-5p	PDZRN4
miR-767-5p	RND1
miR-767-5p	AQP2
miR-767-5p	PTGER3
miR-767-5p	AFF2
miR-767-5p	DDIT4L
miR-767-5p	FGF9
miR-767-5p	ZBTB16
miR-767-5p	OPCML
miR-767-5p	NEUROD4
miR-767-5p	G6PC
miR-767-5p	SLC26A4
miR-767-5p	NPAS3
miR-767-5p	SFTPB
miR-767-5p	KCNQ2
miR-767-5p	MAGEE2
miR-767-5p	SLC6A2
miR-767-5p	RBFOX1
miR-767-5p	GRIN2A
miR-767-5p	GP2
miR-767-5p	PNPLA5
miR-9-3p	DLGAP2
miR-9-3p	RBFOX1
miR-9-5p	DDIT4L
miR-9-5p	CLDN2
miR-9-5p	ARHGAP36
miR-9-5p	HCN1
miR-9-5p	ALDOB
miR-9-5p	SLC13A5
miR-9-5p	MMP1
miR-9-5p	CYP2A6
miR-9-5p	CYP2A7
miR-9-5p	NKX2-8
miR-9-5p	ATOH8
miR-9-5p	GRIN2A
miR-9-5p	CLVS2
miR-935	ZCCHC12
miR-935	SCNN1B
miR-935	EIF4E1B
miR-935	EMX2
miR-935	GPR26
miR-935	SLC26A9
miR-935	CYP2A6
miR-935	CPM
miR-935	SHISA6
miR-935	UGT2A1
miR-935	C21orf62
miR-935	PAX7
miR-935	KRT20
miR-935	RBFOX1
miR-935	GP2
miR-935	AATK
miR-935	FABP7
miR-935	PAX2
