# Supplementary material for: Genomic And Tumor Microenvironment Differences Between Cell Cycle Progression Pathway Altered/Non-Altered Patients With Lung Adenocarcinoma
Source: Front Oncol. 2022 Feb 28;12:843528. doi: 10.3389/fonc.2022.843528 (PMC8919059; doi:10.3389/fonc.2022.843528)
Supplement: Supplementary file 13 [file DataSheet_7.xlsx]

## Sheet: sheet1
	BMP7	CDKN2A	EREG	FBXO43	HEPACAM2	IGF2	IL1A	INSC	MAPK4	MOV10L1	NLRP5	PIWIL2	SOX11	SOX2	TDRD12
ACH-000012	0.175714	0.0923327	0.0100132	-0.083809	0.117334	-0.192049	-0.0850524	-0.049012	0.281048	-0.0798799	0.0702524	0.0615627	0.000270518	-0.019137	0.0272588
ACH-000021	0.328476	0.0174207	0.060862	-0.164155	-0.222808	-0.117652	0.0869194	-0.0998709	0.324066	-0.0436119	0.017873	0.0852979	0.0408279	0.0174515	-0.0409751
ACH-000029	0.0750726	0.0865406	0.0456093	-0.15419	-0.0815601	-0.0700196	0.068589	-0.0186754	0.197184	0.140532	0.0298942	0.0494709	0.17253	-0.0628029	-0.0886083
ACH-000030	0.0309406	0.0514207	0.0648994	-0.103485	0.126775	-0.156954	-0.0035584	-0.211926	0.0680325	-0.235754	-0.24591	0.0677578	0.0163862	-0.0803876	0.0307357
ACH-000035	0.207623	-0.162527	-0.0997305	-0.133568	-0.061926	-0.239437	-0.210664	-0.100671	0.178809	0.0175211	0.0300839	-0.113568	0.0957374	0.0220186	0.0660175
ACH-000150	0.0786013	-0.114918	0.0268238	-0.0805729	0.199954	-0.120138	-0.0916396	-0.0669226	0.263964	0.0632707	0.055432	0.0765565	0.159288	-0.286237	0.106187
ACH-000161	0.00590362	0.729774	-0.0999154	-0.0717196	-0.00205785	-0.233271	-0.176222	-0.126627	0.0364614	0.0819801	0.0235672	0.201339	-0.0342387	-0.200989	-0.126191
ACH-000282	-0.003471	-0.201513	-0.0722148	-0.163056	0.153209	-0.21288	-0.0760604	0.00818027	0.0618415	-0.112564	0.079201	0.0130041	0.0489973	-0.163855	0.166309
ACH-000311	0.214684	0.12604	0.00935839	-0.332355	-0.100691	-0.00962532	-0.0344535	-0.00170801	0.0959416	-0.10327	0.0441043	-0.152865	-0.245791	-0.205254	-0.0271637
ACH-000337	0.0728943	-0.0739279	0.0969966	-0.0842963	0.0454127	-0.0199104	-0.00885082	-0.0599165	0.0383493	-0.034032	0.164263	0.130747	-0.271728	-0.139389	0.0956983
ACH-000339	0.202123	-0.00100305	0.0972792	-0.0897485	0.0439184	-0.0728186	-0.212145	-0.181724	0.150022	0.0568578	0.0898481	-0.028113	0.029068	-0.132118	0.0561684
ACH-000343	0.0988568	0.0757523	0.023711	0.0337684	0.292717	-0.23633	-0.0583	0.173411	0.0998404	0.00548614	-0.052187	0.0823215	-0.0224179	-1.11576	0.140473
ACH-000414	0.196331	-0.247591	0.198081	-0.216245	-0.0465093	-0.152365	-0.14343	-0.0601858	0.0853821	-0.018703	0.0533566	-0.0628686	-0.147145	-0.0632283	0.228836
ACH-000416	0.0286422	-0.238142	0.0411512	-0.00167618	0.0886128	-0.138628	-0.10255	0.0282292	0.00298834	-0.102097	-0.0375296	0.113408	0.0522715	-0.133463	0.15545
ACH-000448	0.229093	-0.241003	0.0885781	-0.252203	0.0987218	-0.092173	-0.154177	0.0277835	0.254884	0.0446663	0.0220118	0.0357004	0.0160958	-0.130359	0.139283
ACH-000496	0.132341	-0.0615089	-0.0494636	-0.11638	-0.126428	-0.142132	-0.375577	0.00116828	0.175709	0.111825	0.141452	-0.0684341	-0.147479	-0.0724164	0.0989781
ACH-000521	-0.0588691	0.199376	0.114274	-0.0838111	-0.0171573	-0.0785043	-0.304359	0.0270313	0.178437	-0.121355	0.107698	0.187759	-0.0232658	-0.159354	0.0353651
ACH-000528	0.0235102	-0.260157	0.00750003	-0.0674069	-0.00187795	-0.251917	-0.084471	-0.174015	0.0304792	0.0220525	0.0744233	0.0822565	-0.0969635	-0.795264	0.160131
ACH-000562	0.151331	0.0539223	-0.120067	-0.196318	0.0429046	0.0631801	-0.200367	0.0427626	0.141193	-0.0357639	-0.355494	0.305935	0.0862687	-0.321837	0.107029
ACH-000587	0.170277	-0.112414	-0.0751357	-0.158846	0.0460484	-0.127364	-0.0705459	-0.0679548	0.134476	0.03348	0.136678	0.0171165	0.0521983	-0.239138	0.0337505
ACH-000589	0.133311	-0.0490855	0.0286502	-0.12727	-0.00499975	0.034782	-0.255881	0.0187724	0.2871	-0.0825446	0.0501552	0.157801	-0.123666	-0.0311985	0.132971
ACH-000638	0.274968	-0.0224997	0.0803246	-0.515037	0.147069	0.101809	-0.0501575	-0.12193	0.0516578	0.0466919	0.276429	0.0581435	-0.0228293	-0.186085	0.208422
ACH-000666	-0.158184	0.00785588	-0.0487891	-0.279372	0.125046	0.0130803	-0.113169	-0.0373178	0.229336	-0.0298979	0.0502857	-0.029629	-0.100955	-0.0488351	0.0405294
ACH-000667	-0.0105618	0.09161	-0.111796	-0.318789	-0.0499294	0.00971059	-0.223235	-0.109567	0.0137614	-0.0432658	0.113005	0.0521077	-0.0360967	-0.0281251	0.243223
ACH-000677	0.171576	-0.303032	-0.0583908	-0.203702	0.0590846	-0.163604	-0.0742137	-0.120385	0.178166	0.012074	0.0295009	0.203439	-0.078642	-0.0742652	0.0846587
ACH-000681	0.185373	-0.0560667	0.0104005	-0.0108733	0.0157699	-0.297453	-0.0638786	-0.0575766	0.131724	0.025494	0.0176765	0.0178181	-0.138708	-0.0720377	0.0769994
ACH-000706	0.0602612	-0.0117215	0.103301	0.0175001	0.0421168	-0.105089	-0.11258	-0.0465449	-0.101175	-0.184015	0.0884417	0.180589	0.0565166	-0.219178	0.274142
ACH-000718	0.0698879	0.250595	0.0241135	-0.212765	0.104361	0.0270304	-0.0521952	-0.183502	0.0451043	-0.0241089	0.236308	0.0408603	0.0657369	0.0830636	0.160942
ACH-000757	0.363554	0.039903	0.109796	-0.0398047	0.096825	-0.0233577	-0.107668	-0.151471	0.158464	-0.169483	0.00375896	0.0875112	0.170635	0.0448798	-0.000375708
ACH-000766	0.146643	-0.205097	0.059296	-0.152733	-0.0727879	-0.0549659	-0.158793	-0.0972461	0.122011	-0.216221	0.108913	0.0688661	-0.0906225	0.0717155	0.146731
ACH-000774	0.0680819	-0.0631191	0.0695774	-0.0887572	0.0318339	-0.246409	-0.112662	-0.139896	-0.046331	-0.106812	0.0158253	-0.0046133	0.00964928	-0.109519	0.0657615
ACH-000781	0.0312367	-0.150256	0.0829474	-0.177709	0.0652219	-0.0977973	-0.269321	-0.138134	0.0861208	0.00952158	0.0894551	0.134268	-0.0233608	-0.152428	0.108771
ACH-000785	0.324507	-0.0988078	-0.087889	-0.211601	0.274066	-0.196025	-0.198861	0.0610365	0.306221	0.00934178	0.195899	-0.0164193	-0.123224	-0.0501119	0.112557
ACH-000787	0.0495657	0.00483513	-0.0481392	-0.00244828	0.111394	-0.0978119	-0.210393	0.000845492	0.143301	-0.0492737	-0.078766	0.0595165	0.0511632	-0.0339283	0.103086
ACH-000791	0.354048	0.0592832	0.0322086	-0.0417847	0.117031	0.0809326	-0.328798	0.0811537	0.0123075	-0.0392245	0.0772943	0.155349	-0.0424478	0.0767777	0.0515094
ACH-000837	0.202333	0.150178	0.00893173	-0.353715	-0.0464231	-0.0842241	-0.194196	-0.252506	0.211489	-0.0651644	0.0280093	-0.08278	-0.0563529	-0.0309003	-0.102201
ACH-000841	0.136237	0.0657965	0.161556	-0.139019	0.0845944	-0.128556	-0.16634	-0.000959112	0.0929013	0.0975198	0.0996592	-0.0253316	-0.0526658	-0.337574	0.0726705
ACH-000845	0.161514	-0.139352	0.189654	-0.0647754	-0.151566	-0.058683	-0.166065	-0.097269	0.15861	0.185622	-0.331006	0.20979	-0.00223987	0.0842477	0.0405878
ACH-000851	-0.0498543	-0.223324	-0.109354	-0.0384643	0.122788	0.0333611	-0.244996	-0.145787	0.247488	0.0356114	0.247057	0.151487	-0.0429274	-0.0714155	0.173199
ACH-000860	-0.0441792	0.0913501	0.137064	-0.207956	-0.0134641	0.0229799	-0.149516	-3.31795e-05	0.106131	0.0713319	0.103995	0.0747481	-0.0422965	0.0405772	0.118482
ACH-000861	0.114394	-0.244696	0.0392634	-0.0747921	0.192312	-0.0676635	-0.0994492	-0.0570827	0.120634	-0.0775836	0.0501479	-0.0516649	0.0220738	-0.0868545	-0.00730784
ACH-000869	0.131961	-0.00860754	0.0526345	-0.0821736	-0.0241665	-0.0427463	-0.043051	-0.199751	0.126103	0.0658805	0.0137347	0.0898458	0.00836064	-0.0632966	0.0893319
ACH-000872	0.0842416	-0.0825044	0.0189431	-0.0131804	0.0284711	-0.184188	-0.241382	-0.221071	0.190915	-0.0574199	0.226865	-0.235353	0.143843	0.00229848	-0.0651341
ACH-000886	0.087214	0.0916477	-0.0253363	-0.269796	0.0277317	-0.116957	0.0204488	-0.233938	0.112985	0.171918	0.0461436	-0.0849575	0.0659739	-0.177737	0.0685976
ACH-000888	0.132492	-0.200959	0.0191009	-0.0819171	0.0484254	-0.0534056	-0.2028	-0.0781171	0.0446756	0.146053	0.114057	0.0704992	-0.0183956	-0.269995	0.15019
ACH-000900	0.186788	-0.129908	0.0503265	-0.157797	0.213758	-0.102123	-0.0478232	-0.0272137	0.118616	0.0350867	0.0763632	0.0977064	0.0672345	-0.117997	0.0481936
ACH-000916	-0.0523889	-0.0907199	0.109848	-0.0660337	-0.149498	-0.311717	0.144695	-0.0148654	0.119745	-0.323366	0.173592	-0.0384044	-0.0535614	-0.338621	-0.0643506
ACH-000945	0.268618	0.0672088	0.14793	-0.43613	-0.251922	0.00228919	-0.355958	-0.24809	-0.00434209	0.134137	0.117762	0.131595	0.216192	0.142414	0.0708829
ACH-001041	0.1407	-0.131291	0.00469149	-0.102387	0.133539	0.095368	-0.0837486	-0.163074	0.025279	-0.269199	0.0523427	0.116927	0.012373	-0.100057	0.000569424
ACH-001137	0.187395	0.0674423	-0.148786	-0.293337	0.0765319	-0.0106699	0.0854979	0.0650504	0.13602	-0.0466368	0.211071	-0.0903427	0.00175429	0.0598706	-0.176787
ACH-001233	0.135141	-0.208341	-0.057588	-0.0176371	0.110986	-0.125326	-0.0776418	-0.182376	0.148553	-0.124626	0.0931715	0.182621	0.0915445	-0.748756	0.18706
